# Supplementary material for: ZRANB2 and SYF2-mediated splicing programs converging on ECT2 are involved in breast cancer cell resistance to doxorubicin
Source: Nucleic Acids Res. 2020 Jan 16;48(5):2676–93. doi: 10.1093/nar/gkz1213 (PMC7049692; doi:10.1093/nar/gkz1213)
Supplement: gkz1213_Supplemental_Files [file gkz1213_supplemental_files.zip]

Archive with 8 entries (8 files):
- SUP FIG S11-S12_FINAL FILE.pdf
- Suppl Fig_S1-S10_FINAL FILE.pdf
- Suppl Table S4_FINAL FILE.xlsx
- Suppl Table S5_FINAL FILE.xlsx
- Suppl Table S6_FINAL FILE.xlsx
- SUPPLEMENTARY LEGENDS_FINAL FILE.pdf
- Supplementay Tables S1-S3_FINAL FILE.xlsx
- Supplementay Tables S7-S8_FINAL FILE.xlsx
