# Supplementary material for: ZRANB2 and SYF2-mediated splicing programs converging on ECT2 are involved in breast cancer cell resistance to doxorubicin
Source: Nucleic Acids Res. 2020 Jan 16;48(5):2676–93. doi: 10.1093/nar/gkz1213 (PMC7049692; doi:10.1093/nar/gkz1213)
Supplement: gkz1213_Supplemental_Files [file gkz1213_supplemental_files.zip › Suppl Table S4_FINAL FILE.xlsx]

## Sheet: exon-junction array
Gene symbol	Type	Exon number			acceptor, alternative 3' splice site
RTEL1	acceptor	39			donor, alternative 5' splice site
SVEP1	acceptor	4			ASE, alternatively spliced expn (cassette exon)
CACNA1A	acceptor	48			AFE, alternative first exon
TBC1D17	acceptor	18			ALE, alternative last expn
DTYMK	acceptor	4			os, otherwise skipped
TNFRSF14	acceptor	7			composite, exon with a constitutive part and an alternative part
MDM4	acceptor	7
DDX42	acceptor	8
TNNT1	acceptor	12
YIPF3	acceptor	2
KLRAQ1	acceptor	3
RBAK	acceptor	4
SRSF2	acceptor	4
ARHGEF10L	acceptor	32
PFN2	acceptor	3
GPR124	acceptor	19
DHRS2	acceptor	6
AC006367.1	acceptor	2
RUNX1T1	acceptor	8
RNF216L	acceptor	4
GAK	acceptor	5
FTSJ2	acceptor	2
MRPS10	acceptor	3
VDAC2	acceptor	7
GTF2IRD1	acceptor	20
NBPF3	acceptor	14
UNC45A	acceptor	7
SCAND2	acceptor	3
NDOR1	acceptor	13
SSR4	acceptor	3
GHDC	acceptor	10
RP11-1280I22.1	acceptor	2
ZNF7	acceptor	3
CDC2L5	acceptor	15
MYO7A	acceptor	37
PIH1D1	acceptor	2
ASRGL1	acceptor	2
SYN1	acceptor	13
RPL3	acceptor	5
PPAP2B	AFE_composite	5
TAGLN3	AFE_composite	2
ZNF638	AFE_composite	25
MBD5	AFE_composite	7
EXOC1	AFE_composite	10
MAP2K2	AFE_composite	4
SYNE2	AFE_composite	116
FILIP1	AFE_composite	5
GSTO2	AFE_composite	3
LTBP4	AFE_composite	23
MARK3	AFE_composite	15
AC004410.1	AFE_composite	7
LZTR1	AFE_composite	37
SHC1	AFE_composite	2
MLLT4	AFE_composite	16
RAMP3	AFE_composite	2
MEPCE	AFE_composite	2
LRRK1	AFE_composite	27
PABPC4	AFE_composite	10
AKNA	AFE_composite	14
MAP3K12	AFE_composite	3
SPEN	AFE_composite	3
TRPM2	AFE_composite	27
ZFYVE26	AFE_composite	29
SHC3	AFE_composite	5
EPS15L1	AFE_composite	6
MPDZ	AFE_composite	21
EBNA1BP2	AFE_composite	5
CHMP2A	AFE_composite	2
MPZ	AFE_composite	2
GYLTL1B	AFE_composite	5
BCOR	AFE_os	2
TBL1X	AFE_os	2
NAT15	AFE_os	3
ZNF236	AFE_os	2
FBXO5	AFE_os	2
PDE4DIP	AFE_os	12
TAOK3	AFE_os	2
ARMC4	AFE_os	2
SMG6	AFE_os	2
KIAA0802	AFE_os	7
GLRX	AFE_os	2
KDM2A	AFE_os	13
SEPT5	AFE_os	2
MTHFD2L	AFE_os	2
CHTF8	AFE_os	2
NFYB	AFE_os	2
C10orf82	AFE_os	2
SMAGP	AFE_os	2
ZRANB3	AFE_os	2
DHX16	AFE_os	10
WDSUB1	AFE_os	2
SPTBN1	AFE_os	2
DYNC1I2	AFE_os	2
FDXACB1	AFE_os	9
ACAD10	AFE_os	8
DHX34	AFE_os	13
EBAG9	AFE_os	2
MBTPS2	ALE_composite	2
NPC1	ALE_composite	18
MET	ALE_composite	6
TTRAP	ALE_composite	6
ZNF207	ALE_composite	13
HEXDC	ALE_composite	9
MTERFD2	ALE_composite	7
KIF13A	ALE_composite	40
RFC4	ALE_composite	8
CAPN5	ALE_composite	16
CORIN	ALE_composite	16
RBM41	ALE_composite	8
RCAN1	ALE_composite	7
CLCA2	ALE_composite	5
RCBTB2	ALE_composite	15
SAP30BP	ALE_composite	5
SLC2A6	ALE_composite	4
MLLT4	ALE_composite	15
LGALS8	ALE_composite	13
CDC7	ALE_composite	8
ATP1A2	ALE_composite	14
PDE4DIP	ALE_composite	10
SFRS3	ALE_composite	4
AMBP	ALE_composite	10
HLA-E	ALE_composite	6
E2F5	ALE_composite	9
HERC3	ALE_composite	9
RNF41	ALE_composite	5
COL19A1	ALE_composite	40
OXSR1	ALE_composite	11
ZDHHC6	ALE_composite	8
MCPH1	ALE_composite	14
DNM3	ALE_composite	17
YARS2	ALE_composite	5
FAM108B1	ALE_composite	4
PQLC2	ALE_composite	9
CEP70	ALE_composite	7
FNIP2	ALE_composite	8
MTL5	ALE_composite	3
PDCD5	ALE_composite	4
PSMB8	ALE_composite	5
ZC3HAV1	ALE_composite	6
HELLS	ALE_composite	9
ATP5S	ALE_composite	7
PTPLA	ALE_composite	5
EPB41L5	ALE_os	17
NIPAL3	ALE_os	15
AHI1	ALE_os	25
UBAC1	ALE_os	11
GRHL3	ALE_os	17
CSNK1E	ALE_os	21
CBR4	ALE_os	5
GPATCH2	ALE_os	6
HDAC8	ALE_os	9
C9orf86	ALE_os	26
ERLIN2	ALE_os	7
MAP2K5	ALE_os	17
PMS1	ALE_os	6
SETD3	ALE_os	10
NIN	ALE_os	32
PXMP2	ALE_os	12
NR2C1	ALE_os	12
YEATS2	ALE_os	22
TRIM4	ALE_os	8
FAM122C	ALE_os	7
FLNB	ASE	33
MYOF	ASE	18
FNIP1	ASE	7
TBC1D23	ASE	15
MPRIP	ASE	24
ESYT2	ASE	16
PLEKHA1	ASE	15
RPS24	ASE	5
LRRFIP2	ASE	20
CLSTN1	ASE	11
ST7	ASE	15
ENAH	ASE	12
CD99L2	ASE	3
CTNND1	ASE	22
MAP3K7	ASE	12
CERK	ASE	5
PTPRF	ASE	16
MTHFD1	ASE	3
SYNE2	ASE	117
KIF13A	ASE	39
DRAM2	ASE	2
NFYA	ASE	4
VLDLR	ASE	16
C1orf63	ASE	6
SFRS6	ASE	3
TREM2	ASE	4
GAK	ASE	4
ATP5C1	ASE	9
RPGR	ASE	12
KIF21A	ASE	24
USO1	ASE	12
RBM39	ASE	3
PICALM	ASE	14
ATP5SL	ASE	6
ACOT9	ASE	6
FMNL3	ASE	26
USP53	ASE	2
ALG13	ASE	4
CD164	ASE	6
LRRCC1	ASE	2
TTC9C	ASE	2
ABI1	ASE	10
STX2	ASE	10
NASP	ASE	7
LYSMD4	ASE	2
ADAL	ASE	10
CD44	ASE	3
MDM1	ASE	8
KIAA0226	ASE	14
APP	ASE	11
PHPT1	ASE	4
CNPY3	ASE	4
COX4NB	ASE	4
EXOC1	ASE	11
C1orf43	ASE	2
GAPVD1	ASE	20
ELL	ASE	4
SRSF2	ASE	3
FIP1L1	ASE	2
ITGB1BP1	ASE	4
ATXN2	ASE	19
ZNF207	ASE	10
NOL8	ASE	4
RNF115	ASE	4
WAC	ASE	9
PAPOLA	ASE	21
TCF12	ASE	17
GK	ASE	22
GPBP1	ASE	8
PPFIBP1	ASE	20
ZNF207	ASE	7
ITGAE	ASE	28
PLOD2	ASE	14
CD46	ASE	13
PTBP2	ASE	12
APBB2	ASE	9
RFC5	ASE	2
MPRIP	ASE	20
BCLAF1	ASE	13
ARMCX5	ASE	5
HNRPDL	ASE	8
CEP78	ASE	15
ARFIP1	ASE	4
PRPF40A	ASE	9
SS18	ASE	11
CNOT2	ASE	5
C2orf56	ASE	6
ZDHHC7	ASE	4
STAU2	ASE	3
TMEM183A	ASE	6
ATP5C1	ASE	2
SOS1	ASE	24
COL5A1	ASE	4
CSNK1G3	ASE	13
ARHGAP17	ASE	17
MORF4L1	ASE	4
APLP2	ASE	8
ATP2C1	ASE	29
CAMSAP1	ASE	5
MBNL1	ASE	12
NHP2L1	ASE	2
CARKD	ASE	4
DNMT3B	ASE	22
THEM4	ASE	3
OGT	ASE	8
PIP5K1A	ASE	15
NARS	ASE	2
MRPL42	ASE	3
PTK2	ASE	19
WDFY3	ASE	46
RALGPS2	ASE	15
PRMT1	ASE	5
PRMT2	ASE	2
LETMD1	ASE	4
RAB5A	ASE	3
VRK2	ASE	10
C14orf104	ASE	2
C11orf30	ASE	5
CRYZ	ASE	8
MAP1LC3B	ASE	4
ARNT	ASE	6
ELAC2	ASE	7
CHEK1	ASE	4
HNRNPA3	ASE	11
NUP98	ASE	29
MAGOHB	ASE	4
SAP30BP	ASE	4
ARFGAP2	ASE	8
PARP6	ASE	18
NPHP3	ASE	15
SLC12A4	ASE	6
GIGYF2	ASE	2
KIF13A	ASE	27
SMARCA4	ASE	33
LDHA	ASE	5
BANP	ASE	8
SNRNP70	ASE	8
IQCE	ASE	2
CHIC1	ASE	3
SPNS1	ASE	7
KLHDC5	ASE	4
NQO1	ASE	4
EML2	ASE	22
RNF213	ASE	4
ATG9A	ASE	2
MRPL11	ASE	5
MAGI1	ASE	28
KIAA0494	ASE	7
DTNBP1	ASE	4
BCL2L13	ASE	5
PATL1	ASE	7
FGFR1OP	ASE	7
SF1	ASE	4
PAXIP1	ASE	6
ACTA1	ASE	4
RSBN1	ASE	3
ANUBL1	ASE	10
RNASEN	ASE	2
MTF2	ASE	11
RAC1	ASE	4
EIF2AK1	ASE	3
ATXN2	ASE	22
DSC2	ASE	18
ARHGAP9	ASE	21
TLK1	ASE	17
ARMCX5	ASE	3
EIF4H	ASE	5
COMMD6	ASE	4
TRAPPC4	ASE	3
STT3A	ASE	11
HIPK3	ASE	15
CREB1	ASE	6
RASGRP1	ASE	12
SLC25A36	ASE	5
POMT1	ASE	2
NUDC	ASE	3
ALG8	ASE	14
CAMK2G	ASE	14
DYNC1I2	ASE	6
DDX42	ASE	2
C19orf2	ASE	3
PI4KAP2	ASE	17
LHX6	ASE	11
NUDT2	ASE	2
YY1AP1	ASE	3
QPCT	ASE	2
GIT1	ASE	8
FAM104A	ASE	3
KLRF1	ASE	4
LZIC	ASE	4
RARS2	ASE	7
RPUSD1	ASE	4
GOLT1B	ASE	3
PUM2	ASE	14
MYNN	ASE	2
UIMC1	ASE	10
UBE4B	ASE	7
XPNPEP1	ASE	15
LASS5	ASE	2
DLG1	ASE	26
YIPF1	ASE	3
SNX14	ASE	19
ANO1	ASE	15
MTHFD2L	ASE	3
LIMS2	ASE	16
PTPRC	ASE	7
FOXJ3	ASE	10
SENP1	ASE	6
RP4-604K5.1	ASE	4
MPDZ	ASE	44
PCBP4	ASE	9
UBE2A	ASE	4
FIP1L1	ASE	9
ACSS2	ASE	9
C1orf35	ASE	7
TJAP1	ASE	10
U2AF1L4	ASE	3
KIAA1324L	ASE	8
ZNF317	ASE	5
PFKM	ASE	15
RNF146	ASE	3
PARP6	ASE	15
POLB	ASE	2
CC2D1B	ASE	24
GLYR1	ASE	9
RRM1	ASE	3
MBNL1	ASE	10
ATF2	ASE	6
ETV2	ASE	2
ARHGAP12	ASE	5
CGGBP1	ASE	5
C12orf73	ASE	3
GTF2I	ASE	12
ZNF673	ASE	6
PHF11	ASE	11
SORBS2	ASE	11
PPHLN1	ASE	5
RPE	ASE	2
SMURF2	ASE	4
C3orf17	ASE	2
PARL	ASE	6
PARD3	ASE	14
SNX7	ASE	10
BNIP1	ASE	3
DNM1L	ASE	16
GPR107	ASE	11
FGF1	ASE	6
SARS	ASE	10
ANKHD1	ASE	11
C21orf91	ASE	4
NIPA2	ASE	7
TSGA14	ASE	11
ZNF678	ASE	4
SFPQ	ASE	10
SCOC	ASE	6
EXOC7	ASE	7
SRRM1	ASE	15
ZNF548	ASE	2
XPR1	ASE	11
KAT5	ASE	5
METTL1	ASE	3
KLHL12	ASE	12
DAZAP2	ASE	3
CTTN	ASE	11
TSC2	ASE	27
AHCTF1	ASE	34
COPZ1	ASE	4
YTHDC1	ASE	6
R3HDM1	ASE	16
PRKRA	ASE	5
TBC1D15	ASE	7
ZDHHC13	ASE	2
C10orf137	ASE	7
ZNF706	ASE	2
TBC1D7	ASE	4
MPDZ	ASE	28
USP54	ASE	13
ZNF211	ASE	3
SETX	ASE	27
TPO	ASE	18
UBE2J2	ASE	6
ACOT7	ASE	12
USF2	ASE	4
HDDC2	ASE	3
AGXT2L2	ASE	15
TIA1	ASE	5
MEMO1	ASE	12
EIF1	ASE	2
WBP2	ASE	6
PLAUR	ASE	6
SPATS2	ASE	13
TRIP12	ASE	3
USP21	ASE	2
GAPVD1	ASE	16
ELP3	ASE	3
EZH2	ASE	12
ZNF827	ASE	2
CLSTN1	ASE	3
ABCD4	ASE	4
C5orf22	ASE	9
RBM15	ASE	2
ZNF346	ASE	5
DOCK7	ASE	24
ATF2	ASE	3
C18orf45	ASE	7
TTLL5	ASE	22
RPRD2	ASE	6
HMGXB4	ASE	5
MPND	ASE	11
C16orf46	ASE	2
SYNRG	ASE	23
C20orf132	ASE	11
TM6SF1	ASE	8
NR2C2	ASE	4
ZNF584	ASE	4
C22orf40	ASE	4
UBE3B	ASE	22
GANAB	ASE	3
DHX57	ASE	24
CREBBP	ASE	5
IVD	ASE	2
SFRS7	ASE	4
HMBOX1	ASE	13
MLL5	ASE	15
RBM41	ASE	5
SYNRG	ASE	7
AP1G2	ASE	4
ELOVL7	ASE	2
DAP3	ASE	7
AHRR	ASE	10
ERCC8	ASE	3
SUN1	ASE	11
GOPC	ASE	3
ACSF2	ASE	14
PTK2	ASE	5
CASP8	ASE	10
VRK3	ASE	4
TMED5	ASE	5
C20orf160	deletion	5
NHEJ1	deletion	1
CD151	deletion	9
SHROOM1	deletion	3
LRRC14	deletion	5
NLRC5	deletion	6
RAB6B	deletion	10
COPE	deletion	7
C10orf47	deletion	4
LZTS1	deletion	3
NSD1	deletion	4
C10orf82	deletion	6
SFRS13A	deletion	3
OS9	donor	11
NFATC3	donor	1
RTEL1	donor	37
PRKCSH	donor	17
PRKG2	donor	13
C19orf44	donor	2
UQCR10	donor	1
CLDN10	donor	1
GALNTL1	donor	14
PCNX	donor	8
CAPN3	donor	24
NUDT1	donor	2
SMG7	donor	15
PRRT3	donor	2
CAPS	donor	4
CLCN5	donor	2
PCYT1A	donor	1
CCRN4L	donor	2
TMEM93	donor	1
IARS	donor	30
RPL12	donor	1
DMD	donor	33
SYT1	exon/AFE	4
HSD17B4	exon/AFE	9
AP3S2	exon/AFE	6
GNGT1	exon/AFE	5
SP140L	exon/AFE	3
NINJ2	exon/AFE	2
DPP3	exon/AFE	5
GATS	exon/AFE	2
PLEC	exon/AFE	3
DNAL1	exon/AFE	1
YWHAZ	exon/AFE	2
ASRGL1	exon/AFE	1
ATP8B2	exon/AFE	4
DEPDC1	exon/AFE	9
CSNK1G1	exon/AFE	3
INMT	exon/AFE	9
TRIM46	exon/AFE	2
WWC2	exon/AFE	3
AQP1	exon/AFE	6
FAM188B	exon/AFE	6
ALDOA	exon/AFE	7
PSG8	exon/AFE	5
NR2F6	exon/AFE	1
UGP2	exon/AFE	2
FAM49A	exon/AFE	3
TRIM39	exon/AFE	11
XXbac-BPG283O16.8	exon/AFE	11
MYCBP	exon/AFE	4
LNX1	exon/AFE	4
DPM2	exon/AFE	1
PSMA1	exon/AFE	3
SHISA5	exon/AFE	5
SATB2	exon/AFE	4
PTPRN2	exon/AFE	22
C20orf177	exon/AFE	3
MYCBP	exon/AFE	3
NEDD4	exon/AFE	6
GATS	exon/AFE	1
MRPS28	exon/AFE	6
DPP3	exon/AFE	19
FRYL	exon/AFE	58
PCDHA13	exon/AFE	2
RUNX3	exon/AFE	1
CEP110	exon/AFE	13
RAB35	exon/AFE	1
GATS	exon/AFE	3
SHC1	exon/AFE	1
ZNF432	exon/AFE	31
EPC1	exon/AFE	2
COL3A1	exon/AFE	48
A2LD1	exon/AFE	3
MDM4	exon/AFE	13
RFX7	exon/AFE	9
TSC22D3	exon/AFE	1
KCNAB1	exon/AFE	3
SLC39A1	exon/AFE	3
APITD1	exon/AFE	2
RP5-1113E3.5	exon/AFE	2
EPB41L5	exon/AFE	19
CADPS	exon/AFE	29
MYT1	exon/AFE	2
MPDZ	exon/AFE	23
RP11-385D13.1	exon/AFE	7
PCMTD2	exon/AFE	6
DHRS2	exon/AFE	2
LRRC27	exon/AFE	1
SPG20	exon/AFE	2
PHACTR1	exon/AFE	1
ARHGAP32	exon/AFE	11
ARHGEF6	exon/AFE	1
ZNF273	exon/AFE	13
RUNX1T1	exon/AFE	3
ZBTB38	exon/AFE	7
NPHP3	exon/AFE	39
HOXC4	exon/AFE	6
TACR2	exon/AFE	3
FOLR1	exon/AFE	3
NFATC3	exon/AFE	2
NACA	exon/AFE	2
NRG3	exon/AFE	5
AP2B1	exon/AFE	2
ODZ4	exon/AFE	25
UBC	exon/AFE	2
NPHP3	exon/AFE	38
ADARB1	exon/AFE	10
ZNF323	exon/AFE	8
PISD	exon/AFE	4
CEP110	exon/AFE	9
RGS12	exon/AFE	7
CTNNBL1	exon/AFE	5
THUMPD2	exon/AFE	1
AIM1	exon/AFE	1
SCYL2	exon/AFE	2
TNPO2	exon/AFE	3
DOK7	exon/AFE	5
ANKRD11	exon/AFE	4
LUZP2	exon/AFE	1
PLAUR	exon/AFE	1
PRKAG2	exon/AFE	2
ZFAND2A	exon/AFE	4
MAPK12	exon/AFE	11
FAP	exon/AFE	24
SYNGAP1	exon/AFE	1
NRL	exon/AFE	2
KIAA0895	exon/AFE	3
DNAH5	exon/AFE	75
UHRF1BP1L	exon/AFE	8
PTGR1	exon/AFE	1
NAV2	exon/AFE	13
PITX2	exon/AFE	6
GPX4	exon/AFE	2
ZNF385B	exon/AFE	4
LIPA	exon/AFE	5
CUBN	exon/AFE	29
HSF4	exon/AFE	2
CHMP2A	exon/AFE	1
MAPK12	exon/AFE	7
ZNF512	exon/AFE	15
C1orf61	exon/AFE	6
ATP5G1	exon/AFE	2
CAPN3	exon/AFE	6
OXCT1	exon/AFE	1
CYTSA	exon/AFE	24
MAPK12	exon/AFE	9
AKAP13	exon/AFE	10
SEC16A	exon/AFE	31
LMF1	exon/AFE	2
ESAM	exon/AFE	1
SLC25A18	exon/AFE	1
WASF1	exon/AFE	1
PLEKHG5	exon/AFE	20
PHC2	exon/AFE	8
DPP3	exon/AFE	1
BRSK2	exon/AFE	6
PAK3	exon/AFE	1
PRKCZ	exon/AFE	5
TRIM46	exon/AFE	3
GABPA	exon/AFE	2
DPP3	exon/AFE	32
WDR74	exon/AFE	2
MFF	exon/AFE	9
AGT	exon/AFE	1
SDCBP2	exon/AFE	2
DOCK1	exon/AFE	14
ARHGAP6	exon/AFE	1
ANKRD23	exon/AFE	5
ANKRD39	exon/AFE	5
THAP5	exon/AFE	2
PRPSAP1	exon/AFE	1
ZNF569	exon/AFE	2
FARP2	exon/AFE	23
SSR4	exon/AFE	2
TOLLIP	exon/AFE	2
TMTC1	exon/AFE	19
PTPRR	exon/AFE	6
SFPQ	exon/AFE	11
C19orf51	exon/AFE	6
CELF4	exon/AFE	1
IQCK	exon/AFE	2
PRPSAP2	exon/AFE	2
MIB2	exon/AFE	8
SLC9A5	exon/AFE	2
KIAA1704	exon/AFE	3
DLG3	exon/AFE	8
AP3S1	exon/AFE	1
EHMT1	exon/ALE	30
ALDOA	exon/ALE	6
BRP44	exon/ALE	3
CSMD3	exon/ALE	8
RBFOX3	exon/ALE	14
FRMPD2	exon/ALE	31
FRMPD2	exon/ALE	32
HPS1	exon/ALE	4
MGAT4A	exon/ALE	19
NOX5	exon/ALE	2
MRPL37	exon/ALE	8
CAV2	exon/ALE	22
CCDC111	exon/ALE	14
MRPL37	exon/ALE	7
ORAOV1	exon/ALE	8
MAD1L1	exon/ALE	20
SLC15A2	exon/ALE	22
NOL12	exon/ALE	14
PFDN6	exon/ALE	4
TRIOBP	exon/ALE	14
DDX43	exon/ALE	17
CAMTA2	exon/ALE	24
SNRPB	exon/ALE	3
PDLIM2	exon/ALE	10
XPNPEP3	exon/ALE	3
FAM84A	exon/ALE	3
WISP2	exon/ALE	4
ZNF251	exon/ALE	5
LTBP3	exon/ALE	29
KRT5	exon/ALE	7
ATRIP	exon/ALE	16
MYCBP	exon/ALE	7
TCL6	exon/ALE	8
CD1E	exon/ALE	4
KIAA1731	exon/ALE	29
SIRPB1	exon/ALE	10
DDX43	exon/ALE	16
MAPK12	exon/ALE	14
NDUFB9	exon/ALE	4
SLC17A7	exon/ALE	13
ABHD12B	exon/ALE	14
DLG2	exon/ALE	29
NBPF3	exon/ALE	20
MXD3	exon/ALE	6
HLA-F	exon/ALE	5
TCEA2	exon/ALE	7
NDUFB2	exon/ALE	5
DOCK2	exon/ALE	30
ZNF670	exon/ALE	4
ABHD12B	exon/ALE	10
MATR3	exon/ALE	4
TRIM17	exon/ALE	6
PMS2	exon/ALE	18
CENPA	exon/ALE	13
TMEM206	exon/ALE	9
SMEK2	exon/ALE	4
CEP110	exon/ALE	45
ST5	exon/ALE	9
SLC26A5	exon/ALE	20
MTA3	exon/ALE	2
C9orf3	exon/ALE	26
MGAT4A	exon/ALE	18
SCRN2	exon/ALE	8
NPHP3	exon/ALE	42
ZNF432	exon/ALE	30
GRIA4	exon/ALE	3
DEPDC7	exon/ALE	3
NLRC5	exon/ALE	39
FAM122C	exon/ALE	5
RYR1	exon/ALE	79
ASCC3	exon/ALE	4
CASP10	exon/ALE	12
ZNF630	exon/ALE	7
MIB2	exon/ALE	3
SUPT16H	exon/ALE	2
RFX7	exon/ALE	10
TMEM22	exon/ALE	2
ZNF587	exon/ALE	7
CAMK1	exon/ALE	13
MKLN1	exon/ALE	21
ZFYVE26	exon/ALE	42
RGS12	exon/ALE	6
MOV10L1	exon/ALE	6
UBE2W	exon/ALE	7
ERGIC3	exon/ALE	8
NDUFA3	exon/ALE	5
CASP8	exon/ALE	3
SYNE2	exon/ALE	10
FBXL8	exon/ALE	3
CDKL3	exon/ALE	10
FBF1	exon/ALE	40
KALRN	exon/ALE	39
UBE2F	exon/ALE	23
GPR78	exon/ALE	5
LRRC39	exon/ALE	11
TRA2A	exon/ALE	3
SLC7A10	exon/ALE	11
HIF3A	exon/ALE	20
C3orf67	exon/ALE	20
DAGLB	exon/ALE	2
ANKS1B	exon/ALE	21
SP110	exon/ALE	17
CCDC39	exon/ALE	14
RAB3GAP2	exon/ALE	36
SLC3A1	exon/ALE	11
SOHLH2	exon/ALE	18
RP11-121N13.3	exon/ALE	20
LRRC50	exon/ALE	13
LRTOMT	exon/ALE	11
LRRC51	exon/ALE	11
TSPAN16	exon/ALE	7
CDKL1	exon/ALE	21
C10orf54	exon/ALE	3
ZBTB38	exon/ALE	6
WIBG	exon/ALE	3
TNFRSF14	exon/ALE	9
FAM159A	exon/ALE	4
FUBP1	exon/ALE	23
SEMA6D	exon/ALE	2
HTRA1	exon/ALE	9
KANK3	exon/ALE	12
CFLAR	exon/ALE	15
SHROOM1	exon/ALE	4
C2orf86	exon/ALE	20
RDM1	exon/ALE	5
ARHGAP33	exon/ALE	7
HLA-G	exon/ALE	9
PRSS23	exon/ALE	3
ILDR2	exon/ALE	10
SNAP47	exon/ALE	10
NPL	exon/ALE	17
ZNF273	exon/ALE	12
NMT2	exon/ALE	16
ZNF747	exon/ALE	2
ZNF251	exon/ALE	6
AFAP1L1	exon/ALE	19
MBD1	exon/ALE	20
PDE2A	exon/ALE	36
BMS1	exon/ALE	23
RAPH1	exon/ALE	17
INMT	exon/ALE	5
AC073995.2	exon/ALE	94
TKT	intron-retention	8
SLC1A5	intron-retention	3
TKT	intron-retention	7
DNAH10	intron-retention	71
TKT	intron-retention	14
FUBP1	intron-retention	20
PTK7	intron-retention	16
EIF1	intron-retention	1
TMEM9	intron-retention	2
GNPTG	intron-retention	2
SRSF2	intron-retention	2
RBM4B	intron-retention	1
TRIM39	intron-retention	13
XXbac-BPG283O16.8	intron-retention	13
DDX41	intron-retention	10
GATS	intron-retention	6
ZMYM5	intron-retention	3
RAB3GAP2	intron-retention	35
MLST8	intron-retention	10
TMEM144	intron-retention	1
CNOT2	intron-retention	1
BET1L	intron-retention	3
MAP3K12	intron-retention	10
PHF6	intron-retention	10
MAN2C1	intron-retention	20
LRRC46	intron-retention	4
ZNRD1	intron-retention	2
TRPC4AP	intron-retention	15
SLC12A4	intron-retention	27
SERPINA1	intron-retention	2
BCAT2	intron-retention	3
MAP3K12	intron-retention	6
CTNNB1	intron-retention	18
EIF4B	intron-retention	14
H2AFZ	intron-retention	4
MXD3	intron-retention	2
NGDN	intron-retention	7
RLTPR	intron-retention	22
RHOT2	intron-retention	3
SF3B1	intron-retention	4
STARD3	intron-retention	11
HSPA8	intron-retention	6
GNPTG	intron-retention	7
DBP	intron-retention	2
ATXN2	intron-retention	26
DOK1	intron-retention	5
PEX1	intron-retention	19
ANAPC4	intron-retention	27
MIIP	intron-retention	6
MRPL35	intron-retention	4
SGSM3	intron-retention	18
WDR8	intron-retention	12
S100A13	intron-retention	6
RAB24	intron-retention	6
PAXIP1	intron-retention	22
STARD3	intron-retention	15
POLR1E	intron-retention	1
WDR13	intron-retention	1
ENY2	intron-retention	1
LZIC	intron-retention	1
SFXN4	intron-retention	5
SSR4	intron-retention	6
ATPIF1	intron-retention	2
U2AF1	intron-retention	8
SFRS7	intron-retention	3
CD46	intron-retention	4
TAGLN2	intron-retention	5
EPOR	intron-retention	9
PMPCB	intron-retention	12
PSMG2	intron-retention	6
NISCH	intron-retention	10
ARL16	intron-retention	2
ERCC2	intron-retention	13
COX11	intron-retention	3
MICAL1	intron-retention	20
L3MBTL2	intron-retention	15
PISD	intron-retention	10
FMNL1	intron-retention	25
RFNG	intron-retention	2
AP1G2	intron-retention	7
DHX34	intron-retention	12
NIT1	intron-retention	1
DCAF11	intron-retention	15
MYCL1	intron-retention	1
FAM195A	intron-retention	5
ATXN2L	intron-retention	22
GPS2	intron-retention	16
PRKCE	polya	22
BCAS3	polya	32
PECR	polya	8
FAM5B	polya	10
USP6	polya	38
RHOT2	polya	4
MPPE1	polya	15
PTPRR	polya	18
DIDO1	polya	18
PRSS54	polya	7
RTEL1	polya	36
CD44	polya	19
ZBTB38	polya	12
THBS2	polya	23
DPP3	polya	18
GLDC	polya	27
MLL2	polya	54
ZNF432	polya	35
MUTED	polya	8
IFIH1	polya	2
MAGI1	polya	14
KALRN	polya	62
EXOSC9	polya	14
ARHGAP11A	polya	3
NUP50	polya	7
ATP6V1C2	polya	14
CELF4	polya	12
PRG4	polya	7
TRIM6-TRIM34	polya	18
TRIM34	polya	18
ZBTB46	polya	6
OAZ1	polya	5
SGK3	polya	5
C8orf44	polya	5
ZNF207	polya	15
PDAP1	polya	6
PYROXD1	polya	13
FAIM3	polya	8
TAF8	polya	6
RP11-431I8.2	polya	5
IAH1	polya	6
C2orf67	polya	10
PTPRB	polya	20
RECQL	polya	15
CSMD3	polya	4
PRELP	polya	3
UBA2	polya	18
AP1S2	polya	8
C18orf56	polya	2
LEPR	polya	5
GATS	polya	9
SF3B1	polya	5
NDRG4	polya	22
SFRS9	polya	4
C18orf45	polya	17
MYO9A	polya	14
AC011466.2	polya	3
SPNS2	polya	13
KCNS1	polya	6
WNK4	polya	12
CYB5RL	polya	11
CAV2	polya	20
NUP210	polya	20
GATS	polya	7
BOLL	polya	14
FILIP1	polya	9
LMBR1	polya	21
ARHGEF40	polya	19
SMU1	polya	12
THAP10	polya	3
POLH	polya	12
C8orf45	polya	14
LYPD1	polya	4
HOXB3	polya	7
PPFIBP1	polya	4
COX19	polya	3
NXN	polya	7
RPL27A	polya	5
SAR1A	polya	8
TIMM10	polya	3
DEPDC7	polya	4
ERMAP	polya	13
PIGQ	polya	2
STOX1	polya	5
DMD	polya	86
ECHDC2	polya	15
MFSD6	polya	9
WWP2	polya	13
COL3A1	polya	51
ELAVL1	polya	7
C1QL1	polya	2
OSBPL6	polya	18
C14orf49	polya	17
TOR1B	polya	5
PPARG	polya	9
TARDBP	polya	6
RARRES1	polya	4
NDUFA3	polya	4
TRIM6-TRIM34	polya	19
TRIM34	polya	19
EPB41L5	polya	26
ATRIP	polya	15
TFAP2A	polya	5
B3GNTL1	polya	15
COL1A1	polya	51
SLC1A1	polya	12
FMO5	polya	3
C12orf66	polya	3
ARHGAP26	polya	26
PCBP2	polya	18
ZNF768	polya	3
SPATA9	polya	10
C9orf91	polya	9
COX19	polya	24
PITRM1	polya	28
SVIP	polya	4
PPIL4	polya	11
FAM134A	polya	9
RPL15	polya	4
C7orf41	polya	4
ATP6V1G2	polya	3
CCPG1	polya	9
PAQR5	polya	10
PHF6	polya	9
RPL37A	polya	4
TBC1D8B	polya	9
TAF1A	polya	12
RCCD1	polya	10
PPFIBP1	polya	6
DHX34	polya	8
PINX1	polya	9
SARS2	polya	8
APBB1IP	polya	5
ZFP64	polya	11
AES	polya	8
RP11-233C13.1	polya	7
AC010203.2	polya	10
GNA12	polya	8
SLC2A13	polya	7
C3orf67	polya	16
JAK3	polya	12
HIF3A	polya	21
CASP10	polya	11
C2orf15	polya	12
ITGAM	polya	22
CBX6	polya	4
HPS1	polya	11
PPIL2	polya	23
IFIT3	polya	3
MYO7A	polya	28
PCSK6	polya	13
KRAS	polya	7
NHEJ1	polya	19
SLC23A3	polya	21
ATHL1	polya	14
TMEM38A	polya	6
GOSR2	polya	5
WIT1	polya	1
TUBA1B	polya	4
ZBTB1	polya	4
NEDD9	polya	7
APOC1	polya	5
SFRS11	polya	6
ODZ2	polya	29
NUP214	polya	39
NPHP3	polya	43
MCPH1	polya	8
FRG1B	polya	10
FCGR2A	polya	7
MKLN1	polya	24
BNC2	polya	19
KBTBD3	polya	4
ATXN2	polya	27
PSMA2	polya	11
TRIM59	polya	3
LOXL1	polya	6
C16orf28	polya	6
WNT2B	polya	7
C14orf2	polya	5
PIGQ	polya	7
EIF4E2	polya	8
TUBA8	polya	5
AGXT2L2	polya	16
CDK17	polya	16
BTBD19	polya	7
SNPH	polya	7
TCEB1	polya	6
TNK1	polya	14
RBAK	polya	14
FAM98B	polya	7
ELMOD2	polya	3
RCE1	polya	1
POLA1	polya	15
TM2D2	polya	4
EGR2	polya	4
ADAMTSL4	polya	17
UQCR10	polya	2
BAZ2A	polya	30
CALML4	polya	5
NIPAL3	polya	2
DMPK	polya	6
ARL16	polya	4
BCKDHA	polya	9
FAM188A	polya	12
C16orf70	polya	8
C17orf49	polya	2
PSMD5	polya	11
STRBP	polya	21
MID1	prom	3
PPP2R3A	prom	3
GLIPR1	prom	1
WWC2	prom	5
SYTL1	prom	2
TOR1A	prom	1
PALLD	prom	2
TKT	prom	9
KRT6A	prom	1
FAM122C	prom	4
GNAI2	prom	1
DTX2	prom	17
AIG1	prom	2
C17orf80	prom	4
LPO	prom	1
FCHO2	prom	17
DPAGT1	prom	2
CD44	prom	2
TTRAP	prom	1
SYT17	prom	2
TMEM144	prom	2
NAV2	prom	14
TXK	prom	11
WNK4	prom	3
FADS2	prom	7
MAPK12	prom	3
CD44	prom	1
GNG5	prom	2
RBM4B	prom	2
USP6	prom	37
PDIA2	prom	5
EBF1	prom	3
TARBP2	prom	1
SFRS2IP	prom	15
UBTF	prom	4
GPR39	prom	1
VASH2	prom	1
ACOT7	prom	1
CD44	prom	5
RPLP2	prom	2
CC2D2A	prom	18
ALDOA	prom	8
CFLAR	prom	3
LMAN2	prom	1
ZNF165	prom	2
NDUFB11	prom	1
TXNDC6	prom	2
PPP1R12A	prom	2
C9orf3	prom	23
TNIK	prom	28
XXbac-B461K10.4	prom	39
ACAA1	prom	1
RIC8A	prom	1
PICALM	prom	7
LSM5	prom	2
ZNF630	prom	5
ZNF23	prom	8
PARP10	prom	7
LMBRD1	prom	3
MRPL48	prom	1
LIN7A	prom	1
PCTP	prom	4
STXBP2	prom	14
UBA5	prom	2
MUC6	prom	31
UHRF1	prom	4
GRHL3	prom	1
C14orf50	prom	9
SPOCD1	prom	8
SRSF1	prom	1
LRRC37A3	prom	12
NUPR1	prom	1
TXLNA	prom	2
NBEA	prom	48
TMEM138	prom	1
ATP6V1E2	prom	2
FAM64A	prom	2
SARDH	prom	16
FEZ1	prom	6
TBCB	prom	2
DAAM1	prom	24
ATL1	prom	2
C4orf46	prom	1
NPRL2	prom	2
LRTOMT	prom	1
LRRC51	prom	1
SCPEP1	prom	4
AF205589.2	prom	2
C10orf81	prom	1
KIAA1644	prom	6
LYPD1	prom	2
LZTR1	prom	17
C15orf27	prom	9
CUEDC2	prom	8
POLR1E	prom	2
SLC4A4	prom	26
LHX9	prom	4
TMEM14C	prom	1
FLAD1	prom	2
PPP1R11	prom	2
KIF21A	prom	31
AKAP8	prom	5
PSMG4	prom	3
RTEL1	prom	18
ZNF785	prom	1
KANK1	prom	15
PNPLA6	prom	2
ARNT	prom	1
ANKRD37	prom	1
MOSC1	prom	5
C1orf96	prom	2
NLRC5	prom	21
MOCS1	prom	3
RLF	prom	7
UBE2V2	prom	2
COPS7A	prom	2
FDXACB1	prom	3
ITGAE	prom	27
AKT2	prom	9
ADPRH	prom	3
L3MBTL	prom	4
PIM3	prom	5
PUS10	prom	1
PCOLCE	prom	7
NIT1	prom	2
CECR5	prom	7
ZC3H11A	prom	3
CLCN5	prom	6
PDE2A	prom	6
MORF4L2	prom	3
SLC6A12	prom	11
PRKAG2	prom	1
LETMD1	prom	3
ACOX1	prom	1

## Sheet: RNA-seq method 1
Type	ID	GeneID	gene symbol	chr	strand	longExonStart_0base	longExonEnd	shortES	shortEE	flankingES	flankingEE	ID,1	IC_SAMPLE_1	SC_SAMPLE_1	IC_SAMPLE_2	SC_SAMPLE_2	P Value	FDR	Delta PSI (DoxoR - MCF7)
SE	46144	ENSG00000164305	CASP3	chr4	-	185556447	185556572	185553421	185553550	185559554	185559622	46144	4,0,2	172,152,172	343,287,332	0,0,0	0	0	0.996
SE	21063	ENSG00000064042	LIMCH1	chr4	+	41640948	41640984	41621204	41621457	41646516	41646643	21063	1,0,5	22,26,27	165,132,191	6,9,16	0	0	0.867
SE	40271	ENSG00000132694	ARHGEF11	chr1	-	156908209	156908305	156907040	156907288	156909339	156909702	40271	5,8,6	96,120,103	220,123,244	15,12,19	0	0	0.832
SE	24753	ENSG00000066933	MYO9A	chr15	-	72244042	72244237	72231192	72231268	72252241	72252437	24753	6,9,15	21,19,13	74,22,52	4,0,0	0	0	0.802
SE	62026	ENSG00000136754	ABI1	chr10	-	27044583	27044670	27040526	27040712	27054146	27054247	62026	80,97,99	199,219,267	257,131,253	3,3,6	0	0	0.787
SE	12764	ENSG00000127914	AKAP9	chr7	+	91671359	91671500	91669987	91670212	91671981	91672085	12764	5,18,12	47,43,64	57,26,79	10,0,3	0	0	0.785
SE	2014	ENSG00000171603	CLSTN1	chr1	-	9797555	9797612	9795942	9796100	9801151	9801314	2014	65,74,56	504,578,658	899,529,941	83,74,151	0	0	0.78
SE	60465	ENSG00000198814	GK	chrX	+	30745582	30745669	30742217	30742298	30746848	30747366	60465	23,23,19	34,42,34	88,85,81	3,0,0	0	0	0.75
SE	24745	ENSG00000066933	MYO9A	chr15	-	72244117	72244237	72231192	72231268	72252241	72252296	24745	16,24,26	21,19,13	139,41,95	4,0,0	0	0	0.735
SE	46702	ENSG00000100280	AP1B1	chr22	-	29725700	29725709	29723853	29724884	29726366	29726521	46702	4,6,8	1012,1123,1104	79,54,95	371,228,387	0	0	0.727
SE	22344	ENSG00000185485	SDHAP1	chr3	-	195711464	195711608	195710982	195711147	195712497	195712660	22344	21,12,14	17,39,37	40,28,28	0,0,4	8.37885e-13	3.4714e-11	0.722
SE	55531	ENSG00000198561	CTNND1	chr11	+	57558856	57559145	57529268	57529591	57561481	57561553	55531	50,68,70	60,58,73	784,447,726	23,10,20	0	0	0.72
SE	52342	ENSG00000145730	PAM	chr5	+	102309819	102310140	102296861	102296933	102325975	102326105	52342	98,142,137	122,158,186	884,539,808	28,15,31	0	0	0.719
SE	44957	ENSG00000204580	DDR1	chr6	+	30853401	30853457	30850731	30850760	30856464	30856591	44957	189,234,226	204,246,225	57,30,69	0,0,0	0	0	0.699
SE	22345	ENSG00000185485	SDHAP1	chr3	-	195711362	195711608	195710982	195711147	195712497	195712660	22345	27,24,25	17,39,37	47,30,32	0,0,4	9.99235e-11	3.26866e-09	0.696
SE	44870	ENSG00000001167	NFYA	chr6	+	41048549	41048636	41046767	41046903	41051784	41051931	44870	0,7,4	117,135,120	206,118,269	51,27,65	0	0	0.677
SE	30491	ENSG00000138119	MYOF	chr10	-	95152673	95152712	95148786	95148911	95155898	95155981	30491	104,108,140	267,288,445	689,336,711	35,15,34	0	0	0.632
SE	24221	ENSG00000004866	ST7	chr7	+	116774177	116774246	116771938	116772014	116776134	116776289	24221	55,49,79	153,179,162	103,85,121	17,14,11	0	0	0.631
SE	34295	ENSG00000182473	EXOC7	chr17	-	74087223	74087316	74086409	74086478	74090494	74090662	34295	73,98,138	82,111,108	146,97,191	2,6,5	0	0	0.63
SE	8235	ENSG00000075413	MARK3	chr14	+	103964838	103964865	103946723	103946827	103969218	103969589	8235	7,11,11	37,46,61	99,61,107	17,11,14	0	0	0.628
SE	36801	ENSG00000163681	SLMAP	chr3	+	57911571	57911661	57908615	57908750	57913022	57913674	36801	81,90,147	87,99,116	814,521,892	11,6,17	0	0	0.626
SE	8233	ENSG00000075413	MARK3	chr14	+	103964838	103964865	103958113	103958371	103966492	103966537	8233	6,14,20	47,46,48	113,85,120	11,9,7	0	0	0.622
SE	28828	ENSG00000197043	ANXA6	chr5	-	150490187	150490205	150489313	150489407	150496687	150496741	28828	6,13,11	100,116,140	130,94,156	93,46,83	0	0	0.621
SE	62033	ENSG00000136754	ABI1	chr10	-	27047990	27048164	27040526	27040712	27054146	27054247	62033	318,334,285	199,219,267	276,136,220	3,3,6	0	0	0.62
SE	61493	ENSG00000036054	TBC1D23	chr3	+	100030676	100030721	100029246	100029386	100034942	100035031	61493	74,73,105	231,305,339	416,261,385	77,46,92	0	0	0.604
SE	61819	ENSG00000149925	ALDOA	chr16	+	30066104	30066248	30064784	30064820	30075049	30075359	61819	21,24,32	7,11,8	49,37,85	0,0,3	1.29971e-07	2.75985e-06	0.592
SE	19889	ENSG00000100731	PCNX	chr14	+	71462457	71462642	71443658	71445365	71476350	71476441	19889	30,41,41	32,31,42	293,146,341	20,7,20	0	0	0.589
SE	62037	ENSG00000136754	ABI1	chr10	-	27047990	27048167	27040526	27040712	27054146	27054247	62037	396,415,379	199,219,267	400,194,377	3,3,6	0	0	0.587
SE	28186	ENSG00000134444	KIAA1468	chr18	+	59947006	59947089	59942606	59942706	59947592	59947675	28186	11,15,12	62,54,79	60,26,58	10,11,12	0	0	0.584
SE	32852	ENSG00000143537	ADAM15	chr1	+	155034379	155034593	155033890	155033965	155034720	155034845	32852	79,121,113	34,62,52	113,67,120	3,0,4	0	0	0.577
SE	11842	ENSG00000093167	LRRFIP2	chr3	-	37132957	37133029	37125135	37125297	37136282	37136399	11842	129,165,189	192,192,243	943,551,940	53,38,71	0	0	0.572
SE	45203	ENSG00000196535	MYO18A	chr17	-	27412621	27412666	27409333	27409456	27413455	27413595	45203	23,35,46	221,209,223	126,65,136	41,35,62	0	0	0.572
SE	61578	ENSG00000076984	MAP2K7	chr19	+	7970692	7970740	7968769	7968953	7974639	7974781	61578	3,16,10	60,77,57	130,92,132	62,51,54	0	0	0.559
SE	29307	ENSG00000180900	SCRIB	chr8	-	144889721	144889784	144889093	144889183	144890778	144891195	29307	237,259,242	475,648,611	769,541,899	153,113,165	0	0	0.548
SE	50725	ENSG00000071462	WBSCR22	chr7	+	73107953	73107999	73106925	73106976	73111934	73112024	50725	4,9,5	14,30,32	34,22,47	13,7,17	3.60822e-14	1.71906e-12	0.546
SE	50127	ENSG00000168259	DNAJC7	chr17	-	40155376	40155575	40152499	40152588	40170455	40170536	50127	14,13,26	9,7,7	72,36,44	6,0,0	7.78107e-06	0.000119956	0.542
SE	56156	ENSG00000197619	ZNF615	chr19	-	52506949	52507153	52505407	52505534	52511393	52511416	56156	34,36,41	6,10,6	113,39,69	9,0,0	0.00523365	0.036285	0.541
SE	55530	ENSG00000198561	CTNND1	chr11	+	57558856	57559145	57529289	57529518	57561481	57561553	55530	54,72,88	215,274,278	845,489,809	128,55,111	0	0	0.54
SE	2434	ENSG00000107679	PLEKHA1	chr10	+	124187791	124187832	124186457	124186547	124189139	124191861	2434	3,8,8	126,141,106	56,20,59	40,22,45	0	0	0.539
SE	20844	ENSG00000131018	SYNE1	chr6	-	152466621	152466690	152464757	152464900	152469179	152469513	20844	3,3,4	15,14,21	27,13,34	8,6,11	3.00602e-11	1.04502e-09	0.538
SE	15341	ENSG00000248049	UBA6-AS1	chr4	+	68586139	68586769	68567078	68567202	68594257	68594404	15341	202,217,230	32,34,26	275,119,264	0,0,0	0	0	0.535
SE	55539	ENSG00000198561	CTNND1	chr11	+	57558965	57559145	57529268	57529518	57561481	57561553	55539	35,45,58	215,274,278	546,314,526	128,55,111	0	0	0.53
SE	55541	ENSG00000198561	CTNND1	chr11	+	57558963	57559145	57529272	57529518	57561481	57561553	55541	39,52,67	215,274,278	551,315,535	128,55,111	0	0	0.524
SE	13184	ENSG00000205339	IPO7	chr11	+	9424836	9424918	9406168	9406394	9430032	9430186	13184	406,501,507	255,381,357	1393,796,1486	23,10,31	0	0	0.52
SE	62025	ENSG00000136754	ABI1	chr10	-	27044583	27044670	27040526	27040712	27047990	27048167	62025	115,126,138	166,194,151	491,232,444	57,37,55	0	0	0.516
SE	61741	ENSG00000139116	KIF21A	chr12	-	39724043	39724064	39720065	39720126	39724547	39724713	61741	3,4,2	131,166,161	23,16,22	47,45,87	0	0	0.505
SE	8234	ENSG00000075413	MARK3	chr14	+	103964838	103964865	103958113	103958371	103969218	103969589	8234	13,25,31	683,829,783	212,145,227	297,285,376	0	0	0.505
SE	23356	ENSG00000243156	MICAL3	chr22	-	18309219	18309282	18305712	18305826	18314619	18314693	23356	0,3,4	54,50,64	106,41,102	51,29,76	0	0	0.504
SE	25829	ENSG00000124782	RREB1	chr6	+	7240670	7240835	7229229	7232140	7248743	7250245	25829	30,26,27	8,19,13	95,29,79	0,0,5	2.26978e-09	6.2274e-08	0.504
SE	32619	ENSG00000187790	FANCM	chr14	+	45667934	45668138	45665374	45665750	45669072	45669130	32619	75,99,89	21,21,13	273,150,276	0,0,0	0	0	0.493
SE	29466	ENSG00000129116	PALLD	chr4	+	169798873	169799545	169753191	169753322	169812072	169812208	29466	390,736,531	102,130,144	56,55,44	7,0,0	0.00349246	0.0260065	0.493
SE	34435	ENSG00000136153	LMO7	chr13	+	76383289	76383319	76378424	76378677	76391296	76391414	34435	13,15,25	22,30,42	172,56,114	0,0,0	0	0	0.488
SE	38898	ENSG00000117616	C1orf63	chr1	-	25570944	25570989	25570040	25570124	25571640	25571792	38898	17,15,18	42,52,45	98,37,94	20,20,25	0	0	0.487
SE	52702	ENSG00000184743	ATL3	chr11	-	63438761	63438883	63426702	63426724	63439107	63439187	52702	232,317,381	6,13,11	1086,682,1280	3,0,10	5.73624e-07	1.0963e-05	0.487
SE	9683	ENSG00000148950	IMMP1L	chr11	-	31495270	31495333	31491304	31491344	31531065	31531169	9683	30,40,43	41,49,43	37,33,39	7,0,11	2.03271e-07	4.18075e-06	0.483
SE	45983	ENSG00000130158	DOCK6	chr19	-	11342860	11342965	11339615	11339711	11343878	11344042	45983	23,32,26	13,16,30	43,13,48	5,0,3	6.19034e-07	1.17479e-05	0.481
SE	32853	ENSG00000143537	ADAM15	chr1	+	155034379	155034593	155032680	155032819	155034720	155034845	32853	42,64,54	329,411,354	91,49,96	26,19,18	0	0	0.48
SE	57731	ENSG00000171634	BPTF	chr17	+	65871671	65871860	65870932	65871136	65887959	65888150	57731	83,91,119	78,78,121	228,78,196	26,9,23	0	0	0.479
SE	49637	ENSG00000071054	MAP4K4	chr2	+	102480282	102480513	102472438	102472600	102481391	102481498	49637	21,25,20	7,12,13	284,225,401	20,8,16	2.36478e-13	1.03428e-11	0.477
SE	59326	ENSG00000131149	GSE1	chr16	+	85667519	85667738	85646821	85647004	85682157	85682357	59326	367,577,461	166,175,185	59,34,56	0,0,6	3.02229e-07	6.03508e-06	0.474
SE	61044	ENSG00000088367	EPB41L1	chr20	+	34797409	34797820	34785780	34785963	34800193	34800298	61044	174,180,177	83,70,73	399,241,425	27,10,23	0	0	0.472
SE	8548	ENSG00000140750	ARHGAP17	chr16	-	24950684	24950918	24946790	24946960	24953307	24953464	8548	89,168,117	56,96,96	747,487,876	59,41,78	0	0	0.472
SE	51969	ENSG00000075711	DLG1	chr3	-	196803456	196803556	196802707	196802741	196807921	196807988	51969	75,101,95	3,2,4	556,351,500	2,1,3	0.000955966	0.00866202	0.472
SE	10541	ENSG00000221923	ZNF880	chr19	+	52882673	52882793	52877551	52877680	52887101	52887222	10541	4,5,5	64,69,77	111,85,141	58,42,49	0	0	0.471
SE	4710	ENSG00000156313	RPGR	chrX	-	38146346	38147294	38135839	38136025	38150211	38150277	4710	26,41,43	13,11,11	246,147,259	9,5,9	1.62637e-12	6.53146e-11	0.47
SE	1993	ENSG00000156381	ANKRD9	chr14	-	102974977	102975183	102974811	102974886	102975865	102976128	1993	156,174,140	36,57,27	131,57,121	0,1,0	1.11022e-16	6.43096e-15	0.462
SE	23178	ENSG00000205133	TRIQK	chr8	-	93933730	93933888	93929156	93929235	93966633	93966792	23178	179,237,219	208,215,280	79,45,83	14,5,13	0	0	0.461
SE	32688	ENSG00000112701	SENP6	chr6	+	76350402	76350420	76344422	76344527	76357446	76357517	32688	8,6,15	206,188,207	48,27,43	151,75,116	1.11022e-16	6.43096e-15	0.457
SE	38263	ENSG00000123130	ACOT9	chrX	-	23752457	23752484	23751288	23751334	23754035	23754133	38263	11,15,16	46,70,52	132,86,151	68,52,74	0	0	0.455
SE	41276	ENSG00000105483	CARD8	chr19	-	48735709	48736046	48734916	48735067	48737659	48737800	41276	20,38,35	3,9,8	41,5,17	1,0,0	0.00528151	0.0365686	0.454
SE	18498	ENSG00000089159	PXN	chr12	-	120653362	120653464	120652905	120653220	120659425	120659561	18498	194,249,260	254,233,284	456,320,468	88,39,69	0	0	0.453
SE	60432	ENSG00000105699	LSR	chr19	+	35753448	35753595	35749847	35749967	35757261	35757435	60432	883,1004,1069	729,657,722	1105,819,1409	139,55,140	0	0	0.448
SE	57302	ENSG00000231607	DLEU2	chr13	-	50618786	50618904	50601268	50601542	50642232	50642299	57302	26,52,40	28,13,10	37,15,20	0,0,2	0.000634602	0.00607497	0.448
SE	32829	ENSG00000143537	ADAM15	chr1	+	155033238	155033308	155032680	155032819	155034720	155034845	32829	462,660,558	329,411,354	719,544,833	26,19,18	0	0	0.447
SE	27288	ENSG00000204599	TRIM39	chr6	+	30295428	30295473	30294696	30294772	30296665	30296818	27288	5,11,10	21,39,33	40,31,58	32,15,21	1.50114e-10	4.79079e-09	0.446
SE	57730	ENSG00000171634	BPTF	chr17	+	65871671	65871860	65870932	65871136	65882243	65882432	57730	91,93,125	55,69,67	266,99,242	23,9,21	0	0	0.442
SE	32761	ENSG00000174111	SOCS7	chr17	+	36520634	36520739	36517593	36517658	36522169	36522300	32761	31,21,25	24,28,40	68,32,74	8,8,12	3.50587e-11	1.21003e-09	0.442
SE	26971	ENSG00000137177	KIF13A	chr6	-	17790102	17790141	17788006	17788106	17794479	17794626	26971	32,29,63	53,60,86	154,81,158	29,15,24	0	0	0.439
SE	32837	ENSG00000143537	ADAM15	chr1	+	155034379	155034451	155032680	155032819	155034720	155034845	32837	127,171,150	329,411,354	43,62,81	26,19,18	2.22045e-16	1.26084e-14	0.439
SE	61668	ENSG00000095794	CREM	chr10	+	35426709	35426807	35416387	35416495	35437295	35437419	61668	14,22,19	17,12,8	33,35,47	3,3,2	1.0034e-06	1.82717e-05	0.436
SE	17750	ENSG00000111554	MDM1	chr12	-	68710360	68710390	68709857	68710033	68715126	68715226	17750	2,7,8	74,89,95	11,11,13	24,14,20	1.74139e-10	5.52893e-09	0.431
SE	56712	ENSG00000133657	ATP13A3	chr3	-	194132927	194133017	194123405	194126845	194134487	194134568	56712	137,184,196	101,102,113	1145,668,1204	81,54,86	0	0	0.428
SE	55991	ENSG00000115414	FN1	chr2	-	216245533	216245803	216243852	216244040	216246934	216247048	55991	358,309,352	83,66,82	7478,5330,9939	105,70,96	0	0	0.427
SE	27076	ENSG00000168300	PCMTD1	chr8	-	52752006	52752198	52746077	52746249	52758220	52758323	27076	2,0,6	59,65,76	66,29,65	23,17,25	0	0	0.421
SE	53638	ENSG00000151338	MIPOL1	chr14	+	37688757	37688896	37667292	37667309	37696930	37697043	53638	35,31,38	7,5,6	188,98,205	5,5,3	4.00662e-05	0.000529301	0.42
SE	45270	ENSG00000168958	MFF	chr2	+	228193393	228195562	228189980	228190143	228197134	228197304	45270	1235,1430,1520	91,105,111	3100,2274,3283	29,37,37	0	0	0.417
SE	56878	ENSG00000157193	LRP8	chr1	-	53738275	53738314	53736898	53737018	53741302	53741335	56878	20,24,17	66,89,92	60,20,70	32,15,33	0	0	0.416
SE	32684	ENSG00000112701	SENP6	chr6	+	76350399	76350420	76344422	76344527	76357446	76357517	32684	21,19,32	206,188,207	93,52,96	151,75,116	0	0	0.414
SE	16044	ENSG00000110719	TCIRG1	chr11	+	67817953	67818131	67817603	67817721	67818207	67818335	16044	129,234,177	42,47,37	594,508,778	0,0,0	0	0	0.411
SE	26399	ENSG00000161791	FMNL3	chr12	-	50040421	50040536	50038715	50039686	50040668	50040792	26399	24,31,23	7,8,16	169,132,202	1,2,7	1.26965e-12	5.17099e-11	0.411
SE	45379	ENSG00000151092	NGLY1	chr3	-	25778824	25778946	25775362	25775473	25792588	25792754	45379	46,35,37	15,11,18	61,48,74	0,0,5	3.34402e-09	8.94748e-08	0.41
SE	51750	ENSG00000198901	PRC1	chr15	-	91512308	91512350	91509269	91510432	91512676	91512853	51750	61,76,69	453,507,553	378,211,327	374,227,302	0	0	0.409
SE	27289	ENSG00000204599	TRIM39	chr6	+	30295423	30295473	30294733	30294772	30296665	30296818	27289	6,13,16	21,39,33	43,38,70	32,15,21	7.50139e-09	1.90679e-07	0.409
SE	50013	ENSG00000111237	VPS29	chr12	-	110937339	110937351	110933816	110934008	110939853	110939912	50013	41,75,92	834,953,970	300,272,378	733,532,679	0	0	0.407
SE	52861	ENSG00000109458	GAB1	chr4	+	144378832	144378922	144361231	144361535	144380537	144380582	52861	26,28,36	55,66,55	40,30,49	13,7,12	1.11022e-16	6.43096e-15	0.407
SE	47354	ENSG00000090266	NDUFB2	chr7	+	140400669	140400759	140396791	140396874	140402665	140402810	47354	4,0,15	16,16,15	36,42,32	8,12,30	0.000251524	0.0027145	0.407
SE	27335	ENSG00000182718	ANXA2	chr15	-	60685236	60685639	60656627	60656722	60690141	60690173	27335	58,112,122	14,13,9	1116,635,1137	21,16,24	6.64482e-09	1.7061e-07	0.406
SE	61339	ENSG00000141425	RPRD1A	chr18	-	33620769	33620828	33610953	33611060	33647216	33647493	61339	26,23,32	28,32,27	26,14,29	5,0,10	6.48424e-05	0.000811852	0.405
SE	22656	ENSG00000172785	CBWD1	chr9	-	177722	177820	175697	175784	178815	179023	22656	328,409,360	194,246,246	1609,1206,2010	166,118,151	0	0	0.404
SE	30729	ENSG00000152256	PDK1	chr2	+	173427468	173427528	173426947	173427019	173429230	173429415	30729	16,11,24	63,51,66	39,19,30	22,8,22	6.32117e-12	2.36494e-10	0.402
SE	42546	ENSG00000114745	GORASP1	chr3	-	39144183	39144372	39142513	39142593	39148969	39149126	42546	64,114,101	12,30,23	98,73,133	0,0,4	2.01794e-12	8.01464e-11	0.401
SE	39447	ENSG00000048991	R3HDM1	chr2	+	136399105	136399360	136396465	136396692	136402948	136403097	39447	122,106,152	100,109,165	536,257,597	94,34,115	0	0	0.4
SE	8073	ENSG00000133030	MPRIP	chr17	+	17083920	17083983	17083316	17083402	17088136	17088874	8073	130,159,170	414,510,495	1738,1191,1680	848,642,864	0	0	0.399
SE	1504	ENSG00000257621	RP11-349A22,5	chr14	-	58752308	58752474	58740696	58740728	58758352	58758425	1504	59,54,59	9,10,7	196,171,241	7,2,7	1.47289e-05	0.000215313	0.398
SE	16124	ENSG00000131504	DIAPH1	chr5	-	140967790	140967817	140966608	140966764	140998364	140998566	16124	72,92,103	106,168,161	172,102,175	10,7,15	0	0	0.397
SE	50195	ENSG00000122481	RWDD3	chr1	+	95705332	95705465	95699776	95699871	95709766	95710254	50195	40,41,39	54,53,43	163,111,179	32,27,44	0	0	0.396
SE	38473	ENSG00000228794	LINC01128	chr1	+	776579	776753	764382	764484	787306	787378	38473	5,1,3	10,18,19	51,43,88	22,14,25	7.12874e-13	2.97343e-11	0.396
SE	23181	ENSG00000205133	TRIQK	chr8	-	93933730	93933888	93929156	93929238	93978234	93978372	23181	113,151,164	56,58,77	44,29,46	1,4,3	8.87756e-07	1.63102e-05	0.396
SE	16497	ENSG00000073921	PICALM	chr11	-	85687665	85687725	85669856	85670103	85692171	85692271	16497	93,81,126	55,57,75	529,371,688	19,15,23	0	0	0.393
SE	23180	ENSG00000205133	TRIQK	chr8	-	93933730	93933888	93929156	93929238	93966633	93966792	23180	204,247,263	413,415,541	84,50,86	24,13,27	0	0	0.393
SE	8975	ENSG00000090006	LTBP4	chr19	+	41123005	41123130	41120220	41120352	41125251	41125398	8975	31,29,38	22,39,41	135,80,161	27,14,31	1.00919e-13	4.5808e-12	0.393
SE	45348	ENSG00000151665	PIGF	chr2	-	46842075	46842324	46840832	46840924	46844108	46844194	45348	344,488,457	92,71,91	512,392,483	0,9,10	0	0	0.39
SE	58347	ENSG00000138111	TMEM180	chr10	+	104230421	104230874	104229749	104229832	104231029	104231153	58347	68,104,94	16,15,12	335,214,381	8,4,10	1.32132e-10	4.24828e-09	0.39
SE	22891	ENSG00000218336	TENM3	chr4	+	183601695	183601890	183601476	183601502	183602966	183603167	22891	31,39,43	6,0,4	326,157,346	0,0,0	0.000109491	0.00130161	0.389
SE	8966	ENSG00000090006	LTBP4	chr19	+	41122794	41122926	41120220	41120352	41125251	41125287	8966	62,94,89	22,39,41	328,199,363	27,14,31	0	0	0.387
SE	35353	ENSG00000152601	MBNL1	chr3	+	152173330	152173366	152165408	152165562	152177059	152177134	35353	51,72,88	58,70,97	167,94,183	0,0,0	0	0	0.386
SE	51307	ENSG00000115648	MLPH	chr2	+	238443206	238443290	238436019	238436159	238448990	238449176	51307	117,154,171	588,746,707	359,285,456	247,166,216	0	0	0.385
SE	60946	ENSG00000213066	FGFR1OP	chr6	+	167426995	167427055	167424300	167424381	167435896	167436123	60946	163,175,203	230,245,280	462,336,533	142,81,139	0	0	0.385
SE	61814	ENSG00000149925	ALDOA	chr16	+	30066492	30066648	30064447	30064820	30075049	30075569	61814	23,48,29	7,11,8	68,45,72	0,0,3	1.82808e-07	3.79027e-06	0.383
SE	59534	ENSG00000088727	KIF9	chr3	-	47322441	47322685	47318771	47318869	47323629	47323688	59534	77,80,101	34,43,29	213,149,272	16,14,20	6.35048e-14	2.94123e-12	0.382
SE	48623	ENSG00000138674	SEC31A	chr4	-	83782783	83782861	83778841	83778917	83783686	83783725	48623	67,98,89	12,24,30	275,160,260	7,8,11	1.83675e-12	7.33547e-11	0.382
SE	52286	ENSG00000165322	ARHGAP12	chr10	-	32128564	32128639	32120666	32120728	32132388	32132514	52286	128,184,190	79,78,91	122,62,88	5,2,11	1.83187e-14	9.00554e-13	0.381
SE	44646	ENSG00000105341	ATP5SL	chr19	-	41939176	41939339	41937243	41938313	41939441	41939578	44646	639,807,827	162,197,222	1255,772,1381	10,13,14	0	0	0.38
SE	4038	ENSG00000138101	DTNB	chr2	-	25642383	25642404	25611070	25611230	25650403	25650500	4038	4,1,3	92,89,77	7,3,18	34,15,33	9.34417e-07	1.70876e-05	0.379
SE	51751	ENSG00000198901	PRC1	chr15	-	91512308	91512350	91509269	91510432	91512753	91512853	51751	43,52,39	447,498,537	233,123,207	325,154,282	0	0	0.378
SE	32618	ENSG00000187790	FANCM	chr14	+	45667846	45668038	45665656	45665750	45669072	45669234	32618	87,84,108	21,21,13	324,171,278	0,0,0	0	0	0.377
SE	28187	ENSG00000134444	KIAA1468	chr18	+	59947006	59947089	59942606	59942706	59947878	59947942	28187	19,25,21	12,7,2	111,60,101	0,0,0	1.98146e-08	4.75156e-07	0.375
SE	3997	ENSG00000186364	NUDT17	chr1	-	145588871	145589055	145588609	145588635	145589235	145589439	3997	67,79,100	14,28,18	122,64,143	4,8,3	0.000266762	0.00285967	0.374
SE	35359	ENSG00000152601	MBNL1	chr3	+	152174055	152174150	152165408	152165562	152177059	152177134	35359	233,259,371	58,70,97	564,249,549	0,0,0	0	0	0.371
SE	39442	ENSG00000048991	R3HDM1	chr2	+	136399105	136399174	136396465	136396692	136402948	136403097	39442	67,49,65	100,109,165	220,107,223	94,34,115	0	0	0.37
SE	54483	ENSG00000118260	CREB1	chr2	+	208441833	208441948	208441354	208441417	208442228	208442379	54483	20,24,20	7,13,9	23,12,28	2,1,2	0.000769167	0.00717867	0.368
SE	7570	ENSG00000149657	LSM14B	chr20	+	60702640	60702757	60701359	60701495	60704840	60705008	7570	218,289,265	167,224,192	515,334,581	78,55,92	0	0	0.366
SE	8970	ENSG00000090006	LTBP4	chr19	+	41122794	41122948	41120085	41120352	41125251	41125398	8970	52,87,77	22,39,41	305,182,339	27,14,31	0	0	0.366
SE	17022	ENSG00000135999	EPC2	chr2	+	149447782	149447942	149402608	149402739	149501190	149501336	17022	184,250,279	38,75,42	873,561,978	0,0,0	0	0	0.365
SE	51162	ENSG00000175061	FAM211A-AS1	chr17	+	16342894	16343017	16342640	16342728	16343498	16343567	51162	3449,3580,3768	2514,2895,2632	5420,4138,5727	819,741,871	0	0	0.365
SE	48749	ENSG00000145725	PPIP5K2	chr5	+	102522020	102522140	102520372	102520445	102526542	102526683	48749	27,40,52	31,50,64	170,81,132	41,21,34	0	0	0.362
SE	38950	ENSG00000151292	CSNK1G3	chr5	+	122941032	122941056	122940417	122940524	122950035	122952465	38950	13,12,11	217,266,224	99,67,130	325,204,285	0	0	0.36
SE	56565	ENSG00000215837	SDHAP2	chr3	+	195390494	195390638	195389441	195389604	195390956	195391121	56565	97,107,114	59,63,58	220,109,180	27,10,26	0	0	0.358
SE	25830	ENSG00000124782	RREB1	chr6	+	7240670	7240835	7229229	7232140	7246656	7247454	25830	35,31,46	57,63,83	127,36,109	22,22,36	4.47041e-09	1.17862e-07	0.358
SE	17751	ENSG00000111554	MDM1	chr12	-	68719220	68719355	68716852	68717020	68720436	68720801	17751	73,84,121	29,32,30	82,35,63	3,2,2	4.92178e-09	1.28819e-07	0.356
SE	36459	ENSG00000119844	AFTPH	chr2	+	64806619	64808407	64800079	64800202	64812555	64812679	36459	175,216,220	13,25,18	303,130,309	7,8,0	0.00523383	0.036285	0.355
SE	61516	ENSG00000270149	RP11-544M22,13	chr1	-	160990799	160990902	160971074	160971143	161008669	161008734	61516	587,657,755	93,112,95	182,143,228	0,0,0	0	0	0.353
SE	20842	ENSG00000131018	SYNE1	chr6	-	152451854	152451913	152442914	152443811	152453256	152453349	20842	14,15,19	13,10,5	65,36,62	3,0,6	8.14825e-07	1.50535e-05	0.353
SE	30377	ENSG00000135111	TBX3	chr12	-	115117717	115117777	115117309	115117456	115118683	115118951	30377	15,19,36	25,33,57	44,34,79	22,11,27	7.7817e-10	2.26287e-08	0.351
SE	27287	ENSG00000204599	TRIM39	chr6	+	30295428	30295473	30294696	30294772	30296685	30296818	27287	4,9,10	16,15,21	38,50,62	24,23,34	9.87784e-06	0.000149402	0.351
SE	25864	ENSG00000177337	DLGAP1-AS1	chr18	+	3596576	3596673	3594452	3594482	3597173	3597370	25864	118,136,126	27,39,28	62,34,61	5,0,5	0.00122434	0.0107337	0.351
SE	52918	ENSG00000090565	RAB11FIP3	chr16	+	541133	541268	538850	539000	546823	546859	52918	110,118,155	28,35,38	255,209,355	13,12,22	2.70894e-14	1.30792e-12	0.35
SE	51753	ENSG00000198901	PRC1	chr15	-	91512308	91512350	91509694	91509883	91512753	91512853	51753	4,4,5	45,58,33	48,30,54	74,34,92	8.98587e-11	2.95508e-09	0.35
SE	39185	ENSG00000138468	SENP7	chr3	-	101117704	101117899	101090851	101090970	101177798	101177896	39185	40,91,70	12,13,8	86,51,73	0,0,0	5.19765e-07	1.00045e-05	0.35
SE	16351	ENSG00000135164	DMTF1	chr7	+	86795798	86795921	86794249	86794366	86800310	86800333	16351	147,168,209	22,29,27	1148,578,1144	35,15,38	0	0	0.349
SE	28518	ENSG00000101391	CDK5RAP1	chr20	-	31984566	31984742	31979947	31980048	31989233	31989323	28518	32,39,42	11,17,9	244,158,292	8,9,21	2.60319e-09	7.08369e-08	0.349
SE	26742	ENSG00000143322	ABL2	chr1	-	179102446	179102509	179100445	179100616	179198375	179198532	26742	15,17,22	12,13,14	91,59,117	16,9,6	3.05722e-09	8.21059e-08	0.349
SE	43617	ENSG00000271147	RP4-769N13,6	chrX	+	101856807	101856905	101856391	101856437	101860409	101860581	43617	28,42,43	9,18,21	109,59,110	12,4,9	8.59368e-08	1.86984e-06	0.349
SE	3	ENSG00000146263	MMS22L	chr6	-	97681736	97681856	97678144	97679528	97694503	97694566	3	96,133,139	17,22,28	246,139,231	0,0,0	0	0	0.344
SE	2151	ENSG00000105655	ISYNA1	chr19	-	18547782	18547915	18547656	18547687	18548669	18548798	2151	170,235,241	21,37,16	494,408,625	3,4,8	2.9976e-15	1.58159e-13	0.343
SE	6398	ENSG00000154889	MPPE1	chr18	-	11897524	11897619	11896982	11897355	11905736	11905952	6398	51,47,46	12,17,25	21,15,20	0,0,3	0.00421379	0.0302973	0.343
SE	4665	ENSG00000095787	WAC	chr10	+	28884661	28884970	28879648	28879761	28897114	28897360	4665	1037,1041,1148	312,250,341	1239,692,1224	79,38,75	0	0	0.341
SE	8489	ENSG00000008294	SPAG9	chr17	-	49053223	49053262	49052131	49052308	49054468	49054582	8489	16,28,21	315,364,420	457,260,401	757,530,811	0	0	0.341
SE	3877	ENSG00000101574	METTL4	chr18	-	2544651	2544758	2537523	2539144	2547353	2547528	3877	39,39,42	8,12,10	242,136,203	0,0,0	0	0	0.34
SE	25850	ENSG00000054654	SYNE2	chr14	+	64682003	64682072	64680911	64681188	64682965	64683105	25850	39,45,62	86,68,92	131,78,106	41,31,56	1.88738e-14	9.2364e-13	0.34
SE	31069	ENSG00000108021	FAM208B	chr10	+	5759621	5759713	5756097	5756170	5762506	5762574	31069	90,122,131	30,26,74	354,175,358	26,9,29	3.56744e-10	1.0879e-08	0.338
SE	2012	ENSG00000171603	CLSTN1	chr1	-	9816538	9816568	9815171	9815367	9833329	9833452	2012	4,9,8	271,280,334	120,48,94	293,165,329	0	0	0.336
SE	52712	ENSG00000168502	SOGA2	chr18	+	8809445	8809559	8806890	8807058	8812976	8813231	52712	0,0,0	35,63,62	127,69,116	89,67,134	0	0	0.336
SE	7597	ENSG00000115504	EHBP1	chr2	+	63215065	63215173	63206322	63206470	63217850	63217975	7597	120,148,133	57,52,79	452,265,420	35,28,36	0	0	0.335
SE	5694	ENSG00000213865	C8orf44	chr8	+	67588979	67589137	67579886	67579936	67589876	67590189	5694	44,37,37	32,38,19	150,113,207	32,21,24	5.57384e-10	1.65879e-08	0.335
SE	17458	ENSG00000074855	ANO8	chr19	-	17438246	17438378	17438043	17438154	17438497	17438689	17458	34,43,62	5,16,10	80,58,74	0,0,0	2.53243e-08	6.00281e-07	0.335
SE	2150	ENSG00000105655	ISYNA1	chr19	-	18548408	18548570	18547139	18547289	18548669	18548972	2150	200,307,209	60,86,74	706,663,927	33,36,51	0	0	0.334
SE	35290	ENSG00000050426	LETMD1	chr12	+	51445870	51445990	51442816	51442968	51447560	51447643	35290	67,76,95	51,45,79	170,102,201	29,17,40	1.33227e-15	7.2415e-14	0.333
SE	45284	ENSG00000168958	MFF	chr2	+	228193393	228193505	228189954	228190143	228197134	228197304	45284	232,373,293	91,105,111	727,627,750	29,37,37	0	0	0.331
SE	4391	ENSG00000017260	ATP2C1	chr3	+	130720063	130720158	130717137	130717233	130734995	130735528	4391	20,12,28	3,7,4	96,61,93	0,0,0	3.81121e-07	7.48591e-06	0.33
SE	19888	ENSG00000100731	PCNX	chr14	+	71462457	71462560	71443658	71445365	71476350	71476441	19888	0,2,1	32,31,42	19,9,20	20,7,20	2.78666e-14	1.34244e-12	0.329
SE	7304	ENSG00000118655	DCLRE1B	chr1	+	114449617	114449783	114447762	114448397	114450630	114450813	7304	785,947,918	334,322,372	461,229,460	28,28,35	0	0	0.328
SE	33565	ENSG00000142192	APP	chr21	-	27369674	27369731	27354656	27354790	27372329	27372497	33565	518,664,730	896,1036,1142	3017,2254,3725	1254,963,1555	0	0	0.324
SE	61726	ENSG00000132485	ZRANB2	chr1	-	71531360	71531435	71529019	71530820	71532458	71532617	61726	154,216,224	284,325,335	1070,811,1195	478,344,435	0	0	0.324
SE	50490	ENSG00000182087	TMEM259	chr19	-	1010989	1011094	1010728	1010894	1011365	1011498	50490	9,13,13	14,21,15	28,20,40	12,9,9	4.47527e-05	0.000583364	0.323
SE	6603	ENSG00000145348	TBCK	chr4	-	107176103	107176204	107173023	107173164	107181593	107181667	6603	1,0,4	74,78,105	21,8,19	14,9,18	0	0	0.322
SE	29775	ENSG00000143850	PLEKHA6	chr1	-	204192589	204192713	204187978	204191907	204197210	204197356	29775	81,131,98	23,27,26	176,80,161	0,5,0	1.55431e-15	8.36425e-14	0.322
SE	49292	ENSG00000163932	PRKCD	chr3	+	53207542	53207624	53195256	53195444	53212419	53212553	49292	0,0,5	87,142,111	40,23,36	37,30,48	0	0	0.321
SE	9720	ENSG00000214941	ZSWIM7	chr17	-	15880892	15881227	15879882	15880406	15881357	15881477	9720	283,265,281	39,49,46	245,188,284	10,5,4	7.4607e-14	3.43701e-12	0.321
SE	1646	ENSG00000077157	PPP1R12B	chr1	+	202414173	202414356	202411653	202411700	202418116	202418225	1646	21,16,30	7,11,16	36,12,44	8,2,2	0.00621921	0.0419716	0.32
SE	33564	ENSG00000142192	APP	chr21	-	27369674	27369731	27354656	27354790	27394155	27394358	33564	280,328,370	160,168,239	1566,1153,1802	138,77,138	0	0	0.318
SE	52201	ENSG00000125107	CNOT1	chr16	-	58657185	58657313	58633277	58633415	58658556	58658698	52201	30,40,46	18,22,25	97,70,103	8,16,14	8.67726e-07	1.59694e-05	0.318
SE	32565	ENSG00000256500	RP11-73M18,2	chr14	+	104040443	104040507	104029298	104029461	104053610	104053701	32565	298,297,330	113,139,93	370,325,431	3,8,0	0	0	0.317
SE	47570	ENSG00000114346	ECT2	chr3	+	172473272	172473365	172473084	172473164	172474772	172474920	47570	287,285,342	385,494,624	710,398,574	293,135,250	0	0	0.317
SE	48171	ENSG00000111790	FGFR1OP2	chr12	+	27113447	27113561	27110533	27110676	27116274	27116388	48171	372,403,489	166,174,161	1033,678,1065	79,56,83	0	0	0.317
SE	40054	ENSG00000069424	KCNAB2	chr1	+	6078694	6078895	6052770	6052848	6100576	6100705	40054	1,8,8	59,70,42	25,25,26	13,15,12	0	0	0.316
SE	27272	ENSG00000151135	C12orf23	chr12	+	107350859	107350927	107349621	107349843	107360888	107360958	27272	115,161,126	79,131,81	615,388,497	132,68,65	0	0	0.315
SE	51164	ENSG00000175061	FAM211A-AS1	chr17	+	16342841	16343017	16342640	16342728	16343498	16343567	51164	5405,5788,5953	2514,2895,2632	6719,5292,7133	819,741,871	0	0	0.313
SE	13062	ENSG00000166435	XRRA1	chr11	-	74638435	74638533	74632258	74632392	74641344	74641417	13062	22,16,19	7,6,9	103,68,127	10,7,6	6.84399e-06	0.000106728	0.312
SE	12809	ENSG00000154813	DPH3	chr3	-	16305661	16305736	16301416	16302336	16306275	16306479	12809	530,579,631	424,424,434	2019,1475,2267	420,253,411	0	0	0.311
SE	29906	ENSG00000182287	AP1S2	chrX	-	15851566	15851647	15849228	15849691	15863501	15863639	29906	125,152,165	128,182,144	42,26,28	14,4,11	6.16943e-06	9.7155e-05	0.311
SE	15354	ENSG00000221955	SLC12A8	chr3	-	124838709	124838735	124837612	124837700	124839442	124839530	15354	1,3,2	33,48,47	9,13,18	50,40,58	0.000135447	0.00156999	0.31
SE	23440	ENSG00000025434	NR1H3	chr11	+	47280730	47280810	47270506	47270550	47281341	47281530	23440	32,30,29	64,73,57	23,22,16	11,3,24	0.0034825	0.0259592	0.308
SE	51159	ENSG00000175061	FAM211A-AS1	chr17	+	16342973	16343017	16342640	16342728	16343498	16343567	51159	2145,2257,2388	2514,2895,2632	3197,2462,3384	819,741,871	0	0	0.307
SE	21880	ENSG00000117335	CD46	chr1	+	207963597	207963690	207959000	207959027	207966863	207967218	21880	183,234,270	211,207,286	455,241,430	96,66,79	0	0	0.306
SE	56971	ENSG00000107771	CCSER2	chr10	+	86259630	86259715	86237330	86237420	86273204	86278273	56971	6,11,10	98,102,126	105,59,130	103,75,110	0	0	0.306
SE	25527	ENSG00000100483	VCPKMT	chr14	-	50580087	50580230	50575349	50576431	50581002	50581122	25527	3,12,18	36,46,62	30,28,33	27,18,16	1.03498e-11	3.78053e-10	0.305
SE	1916	ENSG00000166747	AP1G1	chr16	-	71841703	71841741	71823222	71823385	71841917	71842053	1916	11,18,25	89,109,123	36,16,31	55,26,38	1.08081e-10	3.51013e-09	0.305
SE	62831	ENSG00000055917	PUM2	chr2	-	20478343	20478580	20462953	20463221	20482707	20482992	62831	344,355,453	107,124,130	816,355,698	66,26,64	0	0	0.304
SE	23451	ENSG00000164073	MFSD8	chr4	-	128861007	128861152	128854139	128854248	128863199	128863313	23451	55,77,77	19,8,16	155,122,132	3,3,0	3.30971e-09	8.86116e-08	0.304
SE	50302	ENSG00000152952	PLOD2	chr3	-	145795648	145795711	145794568	145794682	145796902	145797044	50302	338,329,399	510,624,628	834,616,848	341,325,412	0	0	0.302
SE	52123	ENSG00000136122	BORA	chr13	+	73309097	73309143	73303063	73303231	73312099	73312181	52123	22,23,33	20,25,30	62,38,45	16,9,7	2.40208e-08	5.71265e-07	0.302
SE	53831	ENSG00000147044	CASK	chrX	-	41416284	41416353	41412971	41413168	41419031	41419100	53831	53,50,62	18,11,25	36,21,40	0,0,3	1.93328e-05	0.000274084	0.301
SE	32613	ENSG00000187790	FANCM	chr14	+	45667846	45668138	45665374	45665750	45669072	45670093	32613	162,182,197	21,21,13	597,321,551	0,0,0	0	0	0.3
SE	28756	ENSG00000198663	C6orf89	chr6	+	36862279	36862379	36853629	36853804	36867201	36867409	28756	71,96,85	81,86,88	139,111,139	39,32,44	1.04361e-14	5.24988e-13	0.299
SE	29782	ENSG00000172667	ZMAT3	chr3	-	178789114	178789235	178785270	178785597	178789382	178790003	29782	19,11,11	14,23,21	33,17,39	15,4,18	0.000744904	0.0069718	0.299
SE	6812	ENSG00000128309	MPST	chr22	+	37419792	37419968	37415736	37415815	37420232	37420851	6812	24,38,33	12,52,36	81,75,69	12,53,9	0.00212036	0.0171357	0.298
SE	21281	ENSG00000196074	SYCP2	chr20	-	58443467	58443623	58442765	58442902	58443889	58443980	21281	40,70,57	20,42,42	203,166,170	34,23,39	5.35629e-10	1.59735e-08	0.297
SE	36289	ENSG00000244306	CTD-2314B22,3	chr14	-	19923012	19923123	19921590	19921738	19925239	19925334	36289	28,17,32	12,28,19	201,172,260	66,24,48	0.000203037	0.00224864	0.297
SE	19681	ENSG00000113456	RAD1	chr5	-	34913574	34913683	34911658	34911917	34914799	34915066	19681	530,632,707	166,190,235	718,466,717	46,31,26	0	0	0.295
SE	37780	ENSG00000090097	PCBP4	chr3	-	51995956	51996104	51995175	51995320	51996825	51996908	37780	37,49,44	12,19,22	80,58,101	7,4,18	4.76222e-05	0.00061465	0.295
SE	34917	ENSG00000259024	TVP23C-CDRT4	chr17	-	15457078	15457143	15450372	15450462	15458595	15458678	34917	62,68,77	53,67,75	129,70,157	37,19,39	3.09308e-13	1.3406e-11	0.294
SE	55119	ENSG00000103769	RAB11A	chr15	+	66170099	66170293	66169669	66169865	66172008	66172017	55119	3650,3956,4178	10,26,31	5115,3454,4994	0,4,0	6.14161e-11	2.06209e-09	0.294
SE	14566	ENSG00000125962	ARMCX5	chrX	+	101855847	101855960	101854639	101854775	101856391	101856437	14566	46,76,63	11,20,32	132,110,162	12,9,14	2.27022e-06	3.86679e-05	0.294
SE	55285	ENSG00000181038	METTL23	chr17	+	74725771	74725876	74722911	74722961	74729059	74729297	55285	134,194,179	44,63,55	254,179,302	17,19,24	1.46549e-14	7.27896e-13	0.293
SE	59697	ENSG00000168505	GBX2	chr2	-	237075780	237075817	237074371	237075080	237076091	237076652	59697	18,25,32	692,852,715	38,28,41	122,89,91	0	0	0.292
SE	17511	ENSG00000156795	WDYHV1	chr8	+	124447681	124447782	124442222	124442273	124448692	124448841	17511	38,42,39	266,260,274	96,39,91	57,34,51	0	0	0.29
SE	29206	ENSG00000101901	ALG13	chrX	+	110929364	110929402	110928192	110928331	110931114	110931297	29206	19,28,28	307,333,354	86,61,113	225,146,201	0	0	0.29
SE	40633	ENSG00000100227	POLDIP3	chr22	-	42997975	42998113	42995703	42995799	42998775	42998972	40633	189,224,237	68,70,81	573,396,656	40,33,56	0	0	0.29
SE	45982	ENSG00000130158	DOCK6	chr19	-	11342860	11342965	11339973	11340066	11343878	11344042	45982	14,19,15	31,36,42	27,6,34	9,8,14	0.000167654	0.0018975	0.29
SE	40166	ENSG00000148187	MRRF	chr9	+	125048317	125048445	125047447	125047566	125075505	125075609	40166	25,20,37	21,15,21	27,20,38	9,3,7	0.00110393	0.00980606	0.29
SE	47909	ENSG00000138688	KIAA1109	chr4	+	123247009	123247072	123246384	123246475	123249258	123249512	47909	27,20,38	11,9,12	97,39,87	3,3,1	6.57357e-10	1.93368e-08	0.289
SE	6392	ENSG00000154889	MPPE1	chr18	-	11886711	11886780	11886497	11886620	11886915	11887024	6392	33,51,52	16,31,20	27,15,29	3,0,6	0.00199947	0.0163329	0.289
SE	20618	ENSG00000214078	CPNE1	chr20	-	34220084	34220170	34219866	34219947	34220232	34220307	20618	154,153,190	54,44,53	879,603,1014	64,29,64	0	0	0.288
SE	16487	ENSG00000073921	PICALM	chr11	-	85734458	85734584	85733420	85733512	85742510	85742653	16487	5,3,0	12,31,25	29,12,37	24,15,19	5.51812e-08	1.24192e-06	0.288
SE	30853	ENSG00000116138	DNAJC16	chr1	+	15855582	15855767	15853307	15853453	15860731	15860798	30853	43,41,92	5,18,18	161,93,165	7,4,12	0.000201157	0.00223053	0.288
SE	2153	ENSG00000105655	ISYNA1	chr19	-	18547782	18547915	18547139	18547289	18548669	18548798	2153	47,66,53	60,86,74	107,81,133	33,36,51	2.57239e-13	1.12394e-11	0.287
SE	39037	ENSG00000122591	FAM126A	chr7	-	22986570	22986866	22984127	22985782	22999874	23000034	39037	34,34,31	18,30,34	1246,668,1131	245,154,257	4.22585e-11	1.4424e-09	0.287
SE	43389	ENSG00000124356	STAMBP	chr2	+	74056531	74056637	74056157	74056197	74057971	74058186	43389	75,75,105	27,40,41	107,65,89	11,10,12	2.47043e-07	5.01892e-06	0.286
SE	27367	ENSG00000106976	DNM1	chr9	+	131010202	131010214	131009653	131009765	131010861	131011032	27367	11,8,3	28,36,34	31,16,21	24,14,22	3.01129e-05	0.000408937	0.286
SE	36097	ENSG00000198887	SMC5	chr9	+	72961520	72961565	72959059	72959185	72961981	72962077	36097	77,86,106	41,41,43	439,195,420	7,0,6	0	0	0.285
SE	9538	ENSG00000122643	NT5C3A	chr7	-	33075545	33075600	33066428	33066527	33102179	33102408	9538	137,185,175	456,627,540	303,196,330	287,186,263	0	0	0.285
SE	42516	ENSG00000081026	MAGI3	chr1	+	114224833	114224924	114223819	114223958	114225518	114228545	42516	16,16,24	75,74,123	41,19,41	36,17,30	7.77156e-16	4.27802e-14	0.285
SE	58170	ENSG00000049130	KITLG	chr12	-	88909310	88909394	88900804	88900914	88910110	88910267	58170	81,121,132	42,50,47	50,39,48	3,5,5	1.10292e-06	1.98912e-05	0.285
SE	31880	ENSG00000185480	PARPBP	chr12	+	102572369	102572548	102559506	102559661	102589728	102590445	31880	51,52,63	53,42,55	40,22,43	10,8,9	2.0561e-06	3.52992e-05	0.285
SE	4071	ENSG00000164038	SLC9B2	chr4	-	103949903	103950040	103946646	103947748	103952856	103952965	4071	20,15,27	4,7,5	123,69,125	8,4,3	0.000101653	0.00121713	0.285
SE	9684	ENSG00000148950	IMMP1L	chr11	-	31482172	31482261	31455006	31455117	31484718	31484852	9684	107,115,135	41,52,55	147,81,109	9,8,15	3.49824e-11	1.20933e-09	0.284
SE	4614	ENSG00000011566	MAP4K3	chr2	-	39535083	39535146	39526883	39526942	39536601	39536660	4614	23,24,26	29,23,40	101,56,74	25,24,31	2.30101e-07	4.6968e-06	0.284
SE	3876	ENSG00000101574	METTL4	chr18	-	2547353	2547528	2537529	2539144	2552693	2552763	3876	61,68,82	10,9,13	265,143,263	1,7,3	9.67273e-10	2.77542e-08	0.283
SE	47673	ENSG00000074964	ARHGEF10L	chr1	+	17934296	17934472	17930002	17930086	17942588	17942697	47673	34,54,53	3,15,17	49,25,46	3,0,3	0.00687056	0.0456685	0.283
SE	13391	ENSG00000062194	GPBP1	chr5	+	56532939	56532999	56531792	56531859	56542126	56542311	13391	124,140,184	243,220,288	230,161,282	123,82,149	0	0	0.281
SE	48137	ENSG00000135486	HNRNPA1	chr12	+	54676862	54677018	54676356	54676449	54677595	54677751	48137	1107,1160,1215	139,169,210	1501,951,1608	0,0,0	0	0	0.281
SE	39511	ENSG00000144395	CCDC150	chr2	+	197593916	197594111	197590696	197590823	197594516	197594585	39511	19,15,36	5,6,3	152,87,167	10,6,5	0.00403199	0.0292284	0.281
SE	2057	ENSG00000165113	GKAP1	chr9	-	86383732	86383885	86368172	86368274	86395296	86395319	2057	45,52,61	12,16,16	41,39,44	4,5,2	0.00414679	0.0299051	0.281
SE	1696	ENSG00000009830	POMT2	chr14	-	77765031	77765114	77762506	77762616	77771034	77771143	1696	101,140,155	28,35,37	151,90,179	6,0,3	1.11022e-16	6.43096e-15	0.279
SE	41041	ENSG00000106603	COA1	chr7	-	43705256	43705321	43696814	43696868	43769027	43769104	41041	79,83,79	17,20,21	59,55,68	0,0,5	5.77857e-07	1.10391e-05	0.279
SE	12824	ENSG00000119929	CUTC	chr10	+	101510125	101510153	101507013	101507147	101514285	101514307	12824	181,176,218	154,169,208	264,157,251	63,47,81	0	0	0.278
SE	28815	ENSG00000183323	CCDC125	chr5	-	68609811	68609873	68606944	68607031	68616063	68616407	28815	42,56,72	45,47,33	58,26,52	12,6,10	1.55637e-05	0.000225684	0.278
SE	32104	ENSG00000183077	AFMID	chr17	+	76200908	76200981	76198783	76198832	76202026	76202131	32104	0,3,4	17,39,40	41,37,40	44,34,54	2.42062e-12	9.55249e-11	0.277
SE	14988	ENSG00000174446	SNAPC5	chr15	-	66787240	66787757	66785805	66786890	66789979	66790118	14988	314,334,352	168,171,180	452,291,496	84,44,58	0	0	0.276
SE	48314	ENSG00000143390	RFX5	chr1	-	151319230	151319242	151318964	151319082	151319686	151319717	48314	4,5,0	135,169,169	36,23,17	267,168,203	3.13463e-07	6.23923e-06	0.276
SE	52453	ENSG00000114120	SLC25A36	chr3	+	140685841	140685878	140681968	140682069	140689768	140689835	52453	23,28,28	156,145,130	67,39,61	122,54,104	1.49212e-11	5.36864e-10	0.275
SE	13911	ENSG00000154114	TBCEL	chr11	+	120907213	120907321	120894821	120895000	120916382	120916532	13911	15,18,10	26,45,37	74,30,53	31,27,33	2.64949e-07	5.33254e-06	0.275
SE	26560	ENSG00000124615	MOCS1	chr6	-	39895067	39895194	39893421	39893589	39902033	39902160	26560	10,31,31	11,8,12	124,93,185	24,10,24	0.00286337	0.0220674	0.275
SE	21562	ENSG00000150527	CTAGE5	chr14	+	39790131	39790260	39788412	39788495	39796067	39796226	21562	309,380,446	116,136,160	538,398,596	41,45,71	0	0	0.274
SE	34921	ENSG00000259024	TVP23C-CDRT4	chr17	-	15456998	15457143	15450372	15450462	15458595	15458678	34921	149,178,217	53,67,75	345,187,368	37,19,39	9.32587e-15	4.70782e-13	0.274
SE	55926	ENSG00000080823	MOK	chr14	-	102744942	102745031	102732159	102732249	102749814	102749929	55926	16,21,17	25,33,29	116,71,137	50,45,57	9.10704e-08	1.97755e-06	0.273
SE	32655	ENSG00000102897	LYRM1	chr16	+	20913807	20914039	20912074	20912211	20926877	20927036	32655	72,64,94	69,72,69	67,29,53	11,10,19	3.78925e-06	6.17426e-05	0.273
SE	39208	ENSG00000083097	DOPEY1	chr6	+	83823045	83823140	83819843	83820033	83828606	83828706	39208	31,35,48	9,9,10	45,12,32	5,0,0	0.00739805	0.0485326	0.273
SE	3874	ENSG00000101574	METTL4	chr18	-	2544193	2544285	2538451	2539144	2547353	2547528	3874	59,54,46	8,12,10	317,190,276	0,0,0	0	0	0.272
SE	60881	ENSG00000173226	IQCB1	chr3	-	121515964	121516074	121508919	121509062	121526190	121526290	60881	45,55,54	65,58,55	117,65,95	31,28,41	6.86892e-09	1.75841e-07	0.272
SE	13646	ENSG00000158636	C11orf30	chr11	+	76165792	76165834	76164357	76164432	76169226	76169402	13646	3,7,5	28,43,47	28,10,30	47,25,47	5.03691e-06	8.06726e-05	0.272
SE	42304	ENSG00000171208	NETO2	chr16	-	47120136	47120250	47115544	47117712	47143393	47143622	42304	254,302,349	98,105,104	2604,1816,2664	253,150,194	0	0	0.271
SE	9712	ENSG00000214941	ZSWIM7	chr17	-	15881113	15881227	15880325	15880406	15881357	15881477	9712	200,176,202	39,49,46	180,124,206	10,5,4	2.60902e-14	1.2625e-12	0.271
SE	20546	ENSG00000171456	ASXL1	chr20	+	31017703	31017856	31017140	31017234	31019123	31019287	20546	66,69,75	39,37,32	516,341,613	120,42,92	1.48712e-09	4.17824e-08	0.271
SE	6750	ENSG00000136560	TANK	chr2	+	162017795	162017923	162016859	162016997	162036124	162036272	6750	162,125,139	382,372,353	288,154,189	157,92,139	0	0	0.268
SE	52282	ENSG00000165322	ARHGAP12	chr10	-	32142993	32143134	32141444	32141525	32150322	32150586	52282	254,243,311	185,179,196	194,124,146	44,26,38	1.4877e-14	7.38076e-13	0.268
SE	35283	ENSG00000050426	LETMD1	chr12	+	51445874	51445990	51442816	51442968	51450132	51450285	35283	150,199,195	96,80,98	314,242,374	57,32,61	1.35891e-13	6.05999e-12	0.268
SE	35292	ENSG00000050426	LETMD1	chr12	+	51445874	51446029	51442816	51442968	51447560	51447643	35292	149,207,209	51,45,79	333,240,393	29,17,40	3.56726e-11	1.22925e-09	0.268
SE	19969	ENSG00000136068	FLNB	chr3	+	58117653	58117746	58116467	58116635	58118534	58118658	19969	5,9,1	244,352,322	644,414,818	956,557,947	0	0	0.267
SE	35163	ENSG00000122483	CCDC18	chr1	+	93649534	93649703	93648916	93649052	93651901	93652060	35163	31,31,44	8,8,5	167,79,142	9,5,0	4.03878e-05	0.000532897	0.267
SE	32563	ENSG00000256500	RP11-73M18,2	chr14	+	104037959	104038157	104029298	104029461	104053610	104053701	32563	836,1112,872	113,139,93	902,804,854	3,8,0	0	0	0.266
SE	28642	ENSG00000134852	CLOCK	chr4	-	56352559	56352716	56348905	56348995	56355540	56355632	28642	8,13,13	40,39,50	34,16,39	16,13,31	6.8688e-10	2.01503e-08	0.266
SE	36785	ENSG00000163681	SLMAP	chr3	+	57857362	57857425	57850533	57850584	57875767	57875827	36785	10,13,23	10,10,10	61,48,63	17,7,17	0.00471925	0.0332836	0.266
SE	11670	ENSG00000167081	PBX3	chr9	+	128711656	128711719	128697750	128697886	128722962	128723128	11670	13,18,16	93,107,100	195,163,299	284,217,338	0	0	0.265
SE	39180	ENSG00000138468	SENP7	chr3	-	101136436	101136634	101090851	101090970	101177798	101177896	39180	83,98,107	12,13,8	131,68,94	0,0,0	1.36947e-07	2.90229e-06	0.265
SE	33913	ENSG00000086666	ZFAND6	chr15	+	80390757	80390920	80364924	80364989	80412669	80412747	33913	156,185,173	72,88,84	436,224,334	70,31,60	2.60902e-14	1.2625e-12	0.264
SE	58634	ENSG00000228109	MFI2-AS1	chr3	+	196730967	196731230	196730472	196730841	196731364	196731615	58634	13,17,23	17,29,29	60,20,37	17,11,11	1.95167e-06	3.364e-05	0.264
SE	29917	ENSG00000177683	THAP5	chr7	-	108206273	108206466	108205436	108205549	108209933	108210167	29917	112,121,158	22,19,22	117,67,117	4,0,5	2.02809e-06	3.48599e-05	0.264
SE	41622	ENSG00000135317	SNX14	chr6	-	86275049	86275137	86267693	86267778	86281854	86281933	41622	226,313,328	95,89,139	1001,625,868	104,71,82	0	0	0.263
SE	40967	ENSG00000171988	JMJD1C	chr10	-	64979637	64979743	64976966	64977091	65024410	65024524	40967	47,55,66	10,16,26	240,112,260	12,8,17	9.51815e-10	2.73288e-08	0.263
SE	57040	ENSG00000157426	AASDH	chr4	-	57248642	57248763	57244313	57244630	57253527	57253589	57040	32,25,36	6,5,3	56,35,45	3,0,0	0.00490997	0.0343395	0.263
SE	41614	ENSG00000135317	SNX14	chr6	-	86277251	86277295	86267693	86267778	86281854	86281933	41614	66,86,112	95,89,139	271,164,245	104,71,82	0	0	0.262
SE	21322	ENSG00000023516	AKAP11	chr13	+	42871183	42871318	42869830	42869878	42872668	42872933	21322	52,61,98	5,5,17	59,31,73	0,0,3	0.00277274	0.0214723	0.262
SE	47386	ENSG00000060971	ACAA1	chr3	-	38167652	38167832	38167316	38167372	38168000	38168191	47386	1079,1254,1279	117,168,173	765,457,829	15,12,21	0	0	0.261
SE	58134	ENSG00000158062	UBXN11	chr1	-	26627416	26627515	26624452	26624553	26628184	26628213	58134	21,41,54	15,15,20	109,78,141	20,9,23	0.000222307	0.00243383	0.261
SE	15062	ENSG00000112983	BRD8	chr5	-	137502206	137502416	137501516	137501797	137503622	137503767	15062	323,308,340	73,61,100	1089,590,981	84,36,58	0	0	0.26
SE	39035	ENSG00000122591	FAM126A	chr7	-	22986651	22986866	22985601	22985782	22999874	23000034	39035	13,19,21	18,30,34	664,368,596	245,154,257	5.7136e-11	1.92587e-09	0.26
SE	44212	ENSG00000168778	TCTN2	chr12	+	124179388	124179523	124177204	124177270	124179766	124179844	44212	94,85,91	6,12,10	141,99,136	0,0,2	6.37344e-07	1.20582e-05	0.26
SE	25887	ENSG00000110080	ST3GAL4	chr11	+	126276837	126276918	126276367	126276452	126277146	126277244	25887	438,595,583	81,111,125	827,635,937	0,0,0	0	0	0.259
SE	40222	ENSG00000060138	YBX3	chr12	-	10862506	10862713	10856621	10856747	10865809	10865932	40222	1807,2221,2196	903,959,1106	4461,3640,5576	753,530,1001	0	0	0.259
SE	61002	ENSG00000188647	PTAR1	chr9	-	72365696	72365866	72356707	72356774	72374768	72374858	61002	32,45,51	8,6,5	454,219,480	18,7,10	6.39425e-06	0.000100439	0.259
SE	15378	ENSG00000105429	MEGF8	chr19	+	42862938	42863106	42862295	42862459	42863249	42863394	15378	9,11,8	23,23,32	18,21,22	18,5,22	0.00116306	0.0102651	0.259
SE	44346	ENSG00000236850	BMS1P20	chr22	+	22663061	22663184	22661470	22661610	22664100	22664248	44346	37,24,55	8,4,5	116,57,92	0,0,0	4.02816e-07	7.89617e-06	0.258
SE	37787	ENSG00000111731	C2CD5	chr12	-	22611417	22611519	22609904	22610095	22612425	22612476	37787	13,25,10	5,8,13	161,80,132	24,15,27	0.00422384	0.0303478	0.258
SE	6671	ENSG00000003509	NDUFAF7	chr2	+	37469777	37469836	37468720	37468780	37471005	37471116	6671	58,59,81	15,17,32	144,96,152	4,3,4	2.44249e-15	1.29822e-13	0.257
SE	15073	ENSG00000112983	BRD8	chr5	-	137502206	137502299	137501516	137501797	137503622	137503767	15073	174,169,211	73,61,100	568,310,539	84,36,58	0	0	0.256
SE	15105	ENSG00000165233	C9orf89	chr9	+	95872849	95873003	95869955	95870109	95874160	95874220	15105	352,370,362	24,35,45	189,132,193	0,0,0	8.59535e-13	3.55428e-11	0.256
SE	19168	ENSG00000134283	PPHLN1	chr12	+	42745686	42745851	42729684	42729776	42748962	42749024	19168	371,436,490	372,376,401	1025,662,1008	302,182,275	0	0	0.255
SE	36047	ENSG00000160752	FDPS	chr1	+	155279579	155279756	155278706	155278867	155279833	155279996	36047	288,351,345	294,309,313	456,323,405	179,78,129	1.11022e-16	6.43096e-15	0.255
SE	31074	ENSG00000108021	FAM208B	chr10	+	5754785	5754881	5726927	5727138	5762506	5762574	31074	58,62,63	9,9,8	64,46,56	0,0,0	1.53047e-05	0.000222629	0.255
SE	62464	ENSG00000178053	MLF1	chr3	+	158306640	158306713	158289049	158289136	158314650	158314734	62464	17,16,14	14,20,13	43,25,31	10,12,11	0.0010078	0.00906708	0.255
SE	54946	ENSG00000110888	CAPRIN2	chr12	-	30872012	30873849	30867892	30869610	30876192	30876248	54946	43,52,43	8,4,3	356,189,366	9,7,10	0.00163467	0.0137293	0.254
SE	57726	ENSG00000171634	BPTF	chr17	+	65882243	65882432	65871035	65871136	65887959	65888150	57726	137,172,215	78,78,121	112,56,134	26,9,23	2.42233e-08	5.75446e-07	0.253
SE	30638	ENSG00000099331	MYO9B	chr19	+	17291735	17291849	17286471	17286550	17294637	17294677	30638	87,126,100	8,7,9	271,124,266	3,2,3	7.86429e-06	0.000121132	0.253
SE	47985	ENSG00000040341	STAU2	chr8	-	74621266	74621397	74600888	74601048	74650518	74650579	47985	76,93,94	112,128,130	168,117,142	70,42,66	0	0	0.252
SE	39315	ENSG00000085274	MYNN	chr3	+	169491818	169491885	169491214	169491250	169492052	169492349	39315	64,102,106	221,243,257	166,102,175	136,69,108	0	0	0.251
SE	45271	ENSG00000168958	MFF	chr2	+	228211941	228212100	228205007	228205096	228220392	228220477	45271	155,197,222	304,326,350	819,468,762	316,252,398	0	0	0.251
SE	22727	ENSG00000169062	UPF3A	chr13	+	115051733	115051875	115048311	115048418	115051993	115052104	22727	148,187,218	86,124,98	190,136,231	43,26,41	2.52243e-11	8.82584e-10	0.251
SE	43878	ENSG00000149554	CHEK1	chr11	+	125497501	125497725	125496643	125496728	125499126	125499191	43878	694,696,739	48,63,83	2139,1443,2185	32,15,37	0	0	0.25
SE	4466	ENSG00000170004	CHD3	chr17	+	7810918	7811020	7810670	7810806	7811211	7811337	4466	877,971,969	469,566,587	623,363,703	124,75,136	0	0	0.25
SE	51771	ENSG00000174306	ZHX3	chr20	-	39829925	39830024	39807087	39813841	39830696	39832681	51771	15,11,3	89,122,101	49,30,59	68,31,71	0	0	0.25
SE	45281	ENSG00000168958	MFF	chr2	+	228217229	228217289	228205007	228205096	228220392	228220477	45281	159,211,248	304,326,350	549,442,687	316,252,398	0	0	0.249
SE	8989	ENSG00000113658	SMAD5	chr5	+	135483520	135483595	135468535	135468651	135489280	135489852	8989	114,142,121	41,61,42	339,267,350	40,19,29	0	0	0.249
SE	36040	ENSG00000160752	FDPS	chr1	+	155279543	155279756	155278749	155278867	155279833	155279996	36040	245,330,319	294,309,313	425,307,374	179,78,129	1.11022e-16	6.43096e-15	0.249
SE	26993	ENSG00000163608	C3orf17	chr3	-	112736294	112736449	112732795	112732879	112738388	112738491	26993	221,228,315	89,112,97	475,335,491	62,47,67	7.48401e-13	3.1156e-11	0.249
SE	38426	ENSG00000196458	ZNF605	chr12	-	133509298	133509391	133498047	133503748	133509620	133509741	38426	2,7,4	24,15,11	33,11,26	24,8,28	0.000170972	0.001929	0.249
SE	6811	ENSG00000128309	MPST	chr22	+	37419792	37419968	37415808	37415913	37420232	37420851	6811	33,39,29	30,105,55	101,98,81	30,167,20	0.00281889	0.0217946	0.249
SE	2433	ENSG00000107679	PLEKHA1	chr10	+	124187791	124187936	124186457	124186547	124189139	124189638	2433	3,9,9	126,141,106	44,15,50	40,22,45	0	0	0.248
SE	58464	ENSG00000263072	RP11-473M20,14	chr16	-	3182850	3182946	3181903	3182104	3184630	3184874	58464	3,9,9	44,56,57	25,13,21	31,11,29	1.03548e-09	2.96325e-08	0.248
SE	54949	ENSG00000110888	CAPRIN2	chr12	-	30872012	30872159	30869441	30869610	30876192	30876248	54949	18,32,24	8,4,3	201,101,188	9,7,10	0.00280311	0.0216881	0.248
SE	36814	ENSG00000128641	MYO1B	chr2	+	192267357	192267444	192265107	192265194	192272840	192272915	36814	209,247,311	448,511,644	200,120,229	116,80,140	0	0	0.246
SE	19691	ENSG00000139793	MBNL2	chr13	+	98018712	98018807	98009735	98009889	98043575	98044262	19691	92,109,155	24,48,39	291,127,262	19,13,18	8.40638e-11	2.77083e-09	0.246
SE	6751	ENSG00000136560	TANK	chr2	+	162017795	162017923	162016854	162016995	162036124	162036272	6751	114,75,102	113,109,96	128,83,102	45,28,49	4.80719e-10	1.44156e-08	0.246
SE	22333	ENSG00000101972	STAG2	chrX	+	123155216	123155281	123094368	123094716	123156380	123156521	22333	22,32,36	55,60,57	127,92,166	110,51,107	5.63386e-08	1.26468e-06	0.246
SE	52122	ENSG00000136122	BORA	chr13	+	73309097	73309143	73302063	73302145	73312099	73312181	52122	18,17,25	7,11,4	54,34,33	0,0,0	2.75994e-07	5.54452e-06	0.246
SE	50520	ENSG00000143498	TAF1A	chr1	-	222753100	222753232	222750786	222750985	222757469	222757639	50520	57,69,51	23,14,17	269,159,237	16,16,25	6.63423e-07	1.24969e-05	0.246
SE	29209	ENSG00000272980	RP11-517H2,6	chr6	+	167416680	167417889	167413547	167413601	167424300	167424381	29209	421,463,536	7,4,7	639,428,726	4,0,0	0.00304836	0.0232075	0.246
SE	54871	ENSG00000166716	ZNF592	chr15	+	85307937	85308046	85291865	85291895	85325887	85328126	54871	72,79,68	7,8,9	95,64,105	5,0,3	0.00520902	0.0361361	0.246
SE	41573	ENSG00000153914	SREK1	chr5	+	65454636	65454760	65449290	65449424	65455046	65455162	41573	78,126,156	163,202,184	329,188,379	171,93,190	0	0	0.245
SE	26767	ENSG00000020577	SAMD4A	chr14	+	55251057	55251099	55243128	55243258	55251254	55251338	26767	9,9,12	77,99,84	104,49,94	210,109,200	2.43154e-11	8.52856e-10	0.245
SE	27766	ENSG00000189050	RNFT1	chr17	-	58037428	58037529	58035651	58035805	58040187	58040327	27766	156,197,222	52,45,55	179,138,187	18,8,4	7.56405e-11	2.51459e-09	0.245
SE	53836	ENSG00000147044	CASK	chrX	-	41414852	41414888	41412971	41413168	41419031	41419100	53836	29,24,29	18,11,25	47,21,38	0,0,3	1.0233e-10	3.33979e-09	0.245
SE	17620	ENSG00000055732	MCOLN3	chr1	-	85486752	85486959	85483765	85484940	85487752	85487875	17620	24,33,26	5,0,4	207,161,193	0,0,0	2.33448e-06	3.95909e-05	0.245
SE	58137	ENSG00000158062	UBXN11	chr1	-	26627416	26627544	26624452	26624553	26628184	26628213	58137	17,37,46	15,15,20	99,65,122	20,9,23	0.000167859	0.00189933	0.245
SE	18301	ENSG00000125454	SLC25A19	chr17	-	73284582	73284672	73282384	73282540	73285434	73285471	18301	35,46,40	6,13,13	106,81,117	13,6,7	0.000817276	0.00756685	0.245
SE	42542	ENSG00000114745	GORASP1	chr3	-	39144168	39144372	39142506	39142593	39148969	39149070	42542	143,263,202	12,30,23	205,193,296	0,0,4	6.50591e-14	3.00999e-12	0.244
SE	58797	ENSG00000006432	MAP3K9	chr14	-	71202677	71202746	71201102	71201215	71204961	71205115	58797	20,31,39	35,34,30	40,14,64	21,8,14	0.0013576	0.011747	0.244
SE	1834	ENSG00000126246	IGFLR1	chr19	-	36230610	36230987	36230157	36230527	36231280	36231465	1834	111,124,118	19,27,24	84,53,60	3,6,4	0.00250393	0.0196798	0.244
SE	59153	ENSG00000105136	ZNF419	chr19	+	58003480	58003579	58002835	58002965	58004223	58006016	59153	25,9,18	8,2,7	44,14,25	2,1,3	0.00569911	0.0390224	0.244
SE	12506	ENSG00000163870	TPRA1	chr3	-	127294782	127294893	127291911	127292631	127295459	127295539	12506	218,275,278	25,41,42	626,465,805	0,0,0	0	0	0.243
SE	23706	ENSG00000100379	KCTD17	chr22	+	37457578	37457669	37455352	37455478	37458564	37459414	23706	56,46,42	6,17,8	223,150,212	10,0,6	4.77613e-08	1.08313e-06	0.243
SE	54761	ENSG00000083838	ZNF446	chr19	+	58987806	58987871	58987522	58987563	58988545	58988927	54761	93,94,82	37,50,29	168,76,102	14,11,18	7.92748e-08	1.73361e-06	0.243
SE	28809	ENSG00000183323	CCDC125	chr5	-	68609811	68609870	68606944	68607031	68616063	68616172	28809	63,80,109	45,47,33	74,49,81	12,6,10	4.60639e-06	7.40518e-05	0.243
SE	3214	ENSG00000114126	TFDP2	chr3	-	141713861	141713983	141712414	141712427	141724282	141724386	3214	276,269,311	9,17,15	600,424,648	9,4,15	0.000528538	0.0051649	0.243
SE	27765	ENSG00000189050	RNFT1	chr17	-	58037428	58037529	58035651	58035805	58039900	58039960	27765	293,380,403	51,62,58	362,282,373	15,2,7	0	0	0.242
SE	2879	ENSG00000072849	DERL2	chr17	-	5383706	5383863	5383390	5383464	5384420	5384462	2879	630,760,848	35,40,54	842,599,790	11,7,13	5.00944e-12	1.89386e-10	0.242
SE	4889	ENSG00000163138	PACRGL	chr4	+	20714410	20714545	20706282	20706437	20715054	20715139	4889	101,140,152	24,31,30	302,227,392	24,6,20	4.26477e-11	1.45338e-09	0.242
SE	32836	ENSG00000143537	ADAM15	chr1	+	155034379	155034451	155033890	155033965	155034720	155034845	32836	164,228,209	34,62,52	65,80,105	3,0,4	7.2798e-11	2.42727e-09	0.242
SE	43969	ENSG00000105223	PLD3	chr19	+	40871624	40871837	40871459	40871492	40872325	40872417	43969	170,178,176	28,20,24	253,134,245	5,9,18	0.0013681	0.0118213	0.242
SE	11286	ENSG00000130731	C16orf13	chr16	-	685517	685774	685280	685340	686093	686358	11286	599,1152,848	167,312,262	673,760,805	67,84,89	0	0	0.241
SE	49636	ENSG00000071054	MAP4K4	chr2	+	102480282	102480513	102477286	102477448	102481391	102481498	49636	21,25,20	81,64,69	302,235,430	211,130,237	0	0	0.241
SE	22330	ENSG00000101972	STAG2	chrX	+	123155216	123155281	123095588	123095706	123156380	123156521	22330	25,32,29	70,71,63	154,94,169	141,62,147	8.75971e-10	2.52855e-08	0.241
SE	45375	ENSG00000151092	NGLY1	chr3	-	25761504	25761682	25760603	25761126	25770623	25770809	45375	324,443,483	90,96,137	674,549,794	50,40,75	0	0	0.239
SE	54097	ENSG00000131650	KREMEN2	chr16	+	3017526	3017605	3017320	3017446	3017810	3018380	54097	78,164,111	31,95,43	64,73,47	11,3,11	5.14852e-05	0.000659194	0.239
SE	44362	ENSG00000181450	ZNF678	chr1	+	227838656	227838777	227834244	227834371	227842036	227850162	44362	21,26,38	11,22,20	86,46,89	17,13,19	0.000132881	0.00154605	0.239
SE	31856	ENSG00000185480	PARPBP	chr12	+	102576326	102576405	102559506	102559661	102589728	102591139	31856	130,107,140	53,42,55	103,58,81	10,8,9	3.75892e-08	8.69078e-07	0.238
SE	20578	ENSG00000136682	CBWD2	chr2	+	114228609	114228666	114219984	114220071	114239753	114239805	20578	32,32,45	10,11,15	46,36,45	0,4,3	3.54204e-05	0.000473719	0.238
SE	40254	ENSG00000134330	IAH1	chr2	+	9616115	9616168	9613946	9614028	9618350	9618499	40254	236,325,326	77,97,79	240,171,291	0,0,0	0	0	0.237
SE	7625	ENSG00000166734	CASC4	chr15	+	44695084	44695252	44673003	44673174	44705533	44707956	7625	476,544,638	177,174,240	418,196,369	67,18,49	6.54699e-12	2.4473e-10	0.237
SE	36453	ENSG00000175322	ZNF519	chr18	-	14124348	14124475	14084875	14085075	14132273	14132429	36453	37,38,23	4,6,7	422,306,524	7,9,17	2.19797e-07	4.49923e-06	0.237
SE	39132	ENSG00000127419	TMEM175	chr4	+	946154	946238	945469	945505	946977	947142	39132	81,129,136	8,22,15	71,37,79	2,1,0	0.000207073	0.00228674	0.237
SE	55261	ENSG00000129315	CCNT1	chr12	-	49089781	49089945	49089541	49089612	49091920	49091966	55261	111,85,83	10,14,22	236,71,167	9,4,15	0.0051369	0.0357047	0.237
SE	44323	ENSG00000180376	CCDC66	chr3	+	56599161	56599232	56597711	56598153	56600621	56600734	44323	0,0,0	43,40,49	32,53,93	173,88,139	1.22179e-11	4.44037e-10	0.236
SE	37715	ENSG00000198836	OPA1	chr3	+	193335572	193335626	193333462	193333559	193336657	193336725	37715	38,42,44	59,59,51	81,41,63	40,23,32	4.02922e-07	7.89617e-06	0.236
SE	25507	ENSG00000121644	DESI2	chr1	+	244852550	244852644	244849898	244849971	244855180	244855322	25507	95,115,122	15,25,17	1176,640,981	22,14,22	0	0	0.235
SE	3845	ENSG00000153944	MSI2	chr17	+	55754347	55754420	55752332	55752487	55756909	55757658	3845	375,505,466	90,105,87	214,134,202	0,0,4	0	0	0.235
SE	54320	ENSG00000172530	BANP	chr16	+	88008653	88008813	87985086	87985121	88014641	88014733	54320	136,192,212	28,21,34	192,182,278	12,9,15	3.08231e-05	0.000417877	0.235
SE	4826	ENSG00000164002	EXO5	chr1	+	40975122	40975297	40974461	40974580	40980186	40981708	4826	31,40,47	15,12,11	148,80,142	13,14,13	0.000549265	0.00534448	0.235
SE	22750	ENSG00000134909	ARHGAP32	chr11	-	128993782	128993824	128993340	128993425	128994697	128994789	22750	17,15,20	11,16,15	37,11,28	8,1,12	0.00407326	0.0294831	0.235
SE	13327	ENSG00000198715	C1orf85	chr1	-	156264549	156264807	156264155	156264356	156265316	156265445	13327	487,551,611	61,59,72	2139,1411,2118	40,32,46	0	0	0.234
SE	45354	ENSG00000151665	PIGF	chr2	-	46815213	46815318	46808423	46808730	46819613	46819722	45354	50,41,55	201,223,231	141,78,143	121,114,111	0	0	0.234
SE	56111	ENSG00000251022	THAP9-AS1	chr4	-	83819141	83819215	83814161	83816000	83821229	83821376	56111	109,109,135	32,39,49	659,407,574	58,29,46	0	0	0.234
SE	58639	ENSG00000107897	ACBD5	chr10	-	27512135	27512168	27508651	27508786	27512266	27512381	58639	33,51,49	228,253,328	31,24,34	71,43,70	2.70548e-09	7.32513e-08	0.234
SE	2900	ENSG00000169220	RGS14	chr5	+	176798475	176798590	176798350	176798397	176798873	176799602	2900	38,28,19	5,0,7	337,226,348	6,5,5	0.000872385	0.00799177	0.234
SE	60877	ENSG00000173226	IQCB1	chr3	-	121518042	121518221	121508919	121509062	121526190	121526290	60877	214,272,306	65,58,55	552,377,545	31,28,41	3.67972e-12	1.41466e-10	0.233
SE	49638	ENSG00000071054	MAP4K4	chr2	+	102487955	102488147	102486756	102486877	102490108	102490226	49638	312,340,393	378,390,429	2389,1307,2572	893,537,1023	0	0	0.232
SE	25624	ENSG00000153094	BCL2L11	chr2	+	111911356	111911481	111907620	111907724	111921709	111922220	25624	69,79,81	105,120,125	100,53,101	44,32,55	1.16293e-11	4.23713e-10	0.232
SE	29378	ENSG00000129187	DCTD	chr4	-	183837571	183837692	183836613	183836728	183837825	183838372	29378	58,76,57	40,36,35	528,352,572	131,66,138	1.3797e-08	3.38941e-07	0.232
SE	52021	ENSG00000033867	SLC4A7	chr3	-	27450846	27451021	27446320	27446454	27453132	27453239	52021	123,150,201	24,29,32	247,119,280	17,0,20	4.12952e-06	6.69587e-05	0.232
SE	45371	ENSG00000151092	NGLY1	chr3	-	25761620	25761682	25760765	25761126	25770623	25770809	45371	139,221,243	90,96,137	316,280,355	50,40,75	1.55431e-15	8.36425e-14	0.231
SE	28968	ENSG00000152240	HAUS1	chr18	+	43699891	43700026	43685159	43685334	43703264	43703330	28968	59,103,108	12,8,15	92,71,90	1,3,1	0.000126914	0.00148463	0.231
SE	9692	ENSG00000262481	C17orf61-PLSCR3	chr17	-	7296919	7297155	7296785	7296828	7297422	7297586	9692	288,358,369	34,35,22	584,316,680	6,12,23	1.67856e-06	2.91652e-05	0.23
SE	44044	ENSG00000215039	CD27-AS1	chr12	-	6559639	6559874	6557805	6557903	6560058	6560146	44044	60,89,79	42,44,54	84,61,74	21,10,23	5.39729e-05	0.000687581	0.23
SE	35281	ENSG00000050426	LETMD1	chr12	+	51445874	51445990	51442816	51442968	51447560	51447643	35281	192,255,268	51,45,79	441,310,529	29,17,40	2.29483e-13	1.00572e-11	0.229
SE	29916	ENSG00000177683	THAP5	chr7	-	108206395	108206466	108205013	108205549	108209933	108210194	29916	59,75,80	22,19,22	48,32,52	4,0,5	0.000147381	0.00169559	0.229
SE	1836	ENSG00000126246	IGFLR1	chr19	-	36230610	36230989	36230152	36230527	36231280	36231465	1836	132,152,148	19,27,24	95,66,74	3,6,4	0.00210971	0.0170657	0.229
SE	57209	ENSG00000204764	RANBP17	chr5	+	170455875	170455993	170395259	170395381	170597133	170597207	57209	26,31,44	55,57,54	25,19,27	27,5,16	0.00422044	0.0303299	0.229
SE	26722	ENSG00000139436	GIT2	chr12	-	110383064	110383154	110376969	110377052	110385060	110385309	26722	88,142,123	24,32,31	406,307,495	29,16,29	1.67977e-13	7.42189e-12	0.228
SE	22339	ENSG00000185485	SDHAP1	chr3	-	195687170	195687294	195686618	195686957	195690170	195690292	22339	4,7,4	34,51,35	27,14,23	35,14,26	1.39351e-09	3.92543e-08	0.228
SE	59945	ENSG00000178177	LCORL	chr4	-	17964592	17964672	17963525	17963655	17974442	17974508	59945	43,47,65	5,9,14	163,65,147	3,0,4	4.07437e-08	9.34014e-07	0.228
SE	22851	ENSG00000138658	C4orf21	chr4	-	113469408	113469536	113468440	113468564	113474990	113475138	22851	81,53,65	14,6,15	113,64,106	0,3,3	1.30774e-06	2.3217e-05	0.228
SE	4872	ENSG00000163138	PACRGL	chr4	+	20711305	20711396	20706282	20706437	20715054	20715163	4872	4,3,2	24,31,30	18,9,6	24,6,20	0.000165646	0.00187773	0.228
SE	13029	ENSG00000188811	NHLRC3	chr13	+	39616241	39616442	39613700	39613848	39618226	39618318	13029	149,162,174	44,40,50	207,124,161	31,4,22	0.000369605	0.00379729	0.228
SE	34099	ENSG00000100445	SDR39U1	chr14	-	24910883	24911001	24909988	24910132	24911383	24911466	34099	172,242,203	69,93,103	513,407,653	88,60,108	6.75016e-14	3.11965e-12	0.227
SE	38137	ENSG00000122741	DCAF10	chr9	+	37842085	37842283	37819284	37819398	37854776	37854979	38137	251,238,327	50,56,55	415,266,393	23,19,21	2.18447e-12	8.64428e-11	0.227
SE	41020	ENSG00000029153	ARNTL2	chr12	+	27529278	27529320	27521194	27521345	27533179	27533337	41020	4,9,9	71,80,87	66,47,97	192,111,231	8.18814e-10	2.37786e-08	0.227
SE	4885	ENSG00000163138	PACRGL	chr4	+	20709425	20709493	20706282	20706437	20715054	20715144	4885	67,82,76	24,31,30	165,106,204	24,6,20	2.75073e-09	7.43398e-08	0.227
SE	20478	ENSG00000088179	PTPN4	chr2	+	120677644	120677817	120672754	120672818	120689999	120690125	20478	64,71,82	8,5,11	323,170,236	6,3,4	7.34406e-07	1.36966e-05	0.227
SE	17120	ENSG00000128607	KLHDC10	chr7	+	129736760	129736847	129710349	129710649	129756284	129756506	17120	76,93,115	37,92,65	128,105,147	36,22,39	5.84773e-06	9.23583e-05	0.227
SE	45272	ENSG00000168958	MFF	chr2	+	228211941	228212100	228205007	228205096	228217229	228217289	45272	189,229,271	26,36,51	1140,671,1123	38,36,68	3.35287e-14	1.60448e-12	0.226
SE	806	ENSG00000135250	SRPK2	chr7	-	104909252	104909316	104844074	104844232	105029094	105029149	806	6,13,13	72,60,107	23,5,24	37,10,23	8.95617e-09	2.25008e-07	0.226
SE	48695	ENSG00000204842	ATXN2	chr12	-	111902465	111902519	111895017	111895163	111907911	111908044	48695	54,89,78	93,81,72	257,157,287	137,64,112	5.63616e-07	1.07909e-05	0.226
SE	13051	ENSG00000166435	XRRA1	chr11	-	74656062	74656130	74647928	74648113	74659972	74660161	13051	18,25,24	4,11,14	82,62,81	7,8,9	0.000129096	0.00150811	0.226
SE	24341	ENSG00000176024	ZNF613	chr19	+	52439280	52439488	52432984	52433149	52443461	52443588	24341	43,42,48	3,6,5	77,27,56	2,0,0	0.0054386	0.0374821	0.226
SE	37723	ENSG00000198836	OPA1	chr3	+	193343880	193343991	193336657	193336725	193349400	193349454	37723	254,304,310	57,57,69	785,487,777	67,36,68	4.59288e-11	1.56397e-09	0.225
SE	27747	ENSG00000170632	ARMC10	chr7	+	102716223	102716328	102715327	102715858	102724128	102724277	27747	174,226,188	267,361,303	152,87,118	76,56,69	3.44169e-15	1.79834e-13	0.224
SE	28509	ENSG00000101391	CDK5RAP1	chr20	-	31984566	31984890	31979947	31980048	31989233	31989367	28509	146,126,171	11,17,9	1065,720,1166	8,9,21	6.03636e-11	2.02833e-09	0.224
SE	22944	ENSG00000196792	STRN3	chr14	-	31388171	31388312	31381212	31381388	31404368	31404510	22944	27,35,28	15,9,15	99,44,83	14,7,16	0.00240539	0.0190474	0.224
SE	37798	ENSG00000111731	C2CD5	chr12	-	22612425	22612476	22609904	22610095	22622642	22622729	37798	12,26,28	151,159,192	106,63,102	208,135,177	1.11022e-16	6.43096e-15	0.223
SE	31554	ENSG00000123219	CENPK	chr5	-	64850623	64850725	64848319	64848376	64857323	64857391	31554	171,225,181	17,23,13	536,319,492	6,8,6	1.02276e-11	3.74856e-10	0.223
SE	33302	ENSG00000116786	PLEKHM2	chr1	+	16047823	16047883	16046228	16046415	16051811	16052040	33302	88,121,136	98,113,108	285,156,296	100,52,128	3.01104e-11	1.04592e-09	0.223
SE	31874	ENSG00000185480	PARPBP	chr12	+	102569260	102569444	102559506	102559661	102589728	102590207	31874	191,199,261	53,42,55	149,95,116	10,8,9	6.56766e-07	1.23877e-05	0.223
SE	54621	ENSG00000122490	PQLC1	chr18	-	77693968	77694022	77690227	77690311	77703328	77703462	54621	26,40,34	7,11,8	32,16,44	0,0,0	2.51699e-05	0.00034788	0.223
SE	46194	ENSG00000047621	C12orf4	chr12	-	4627223	4627421	4614471	4614546	4634419	4634541	46194	51,55,66	13,4,7	177,149,181	11,3,3	0.000675337	0.00640955	0.222
SE	57194	ENSG00000204764	RANBP17	chr5	+	170343468	170343588	170341170	170341244	170346444	170346617	57194	28,55,56	6,3,5	66,35,58	0,0,0	0.00208342	0.0168973	0.222
SE	61440	ENSG00000065621	GSTO2	chr10	+	106039127	106039229	106037651	106037874	106057335	106057442	61440	573,622,699	257,300,290	600,443,609	109,75,95	0	0	0.221
SE	27943	ENSG00000162775	RBM15	chr1	+	110888160	110888271	110881127	110884890	110888929	110889299	27943	46,46,37	17,40,29	231,162,205	55,46,49	0.000149229	0.00171457	0.221
SE	2154	ENSG00000105655	ISYNA1	chr19	-	18547493	18547687	18547139	18547289	18548669	18548921	2154	345,534,443	60,86,74	817,758,1119	33,36,51	0	0	0.22
SE	51983	ENSG00000153310	FAM49B	chr8	-	130916744	130916831	130915557	130915596	130951853	130952118	51983	373,530,499	164,251,203	1401,1022,1388	247,191,242	0	0	0.22
SE	59194	ENSG00000090060	PAPOLA	chr14	+	97026985	97027048	97022511	97022750	97031291	97031385	59194	507,577,618	200,199,223	1119,672,1164	101,53,112	0	0	0.22
SE	26759	ENSG00000103415	HMOX2	chr16	+	4533637	4533755	4526459	4526488	4546146	4546763	26759	86,100,85	34,35,40	89,76,114	18,7,24	0.00109215	0.00971868	0.22
SE	11283	ENSG00000130731	C16orf13	chr16	-	685611	685774	685280	685340	686093	686302	11283	761,1383,1062	167,312,262	827,886,1043	67,84,89	0	0	0.219
SE	36811	ENSG00000128641	MYO1B	chr2	+	192265474	192265561	192265107	192265194	192272840	192272915	36811	251,240,352	448,511,644	213,110,199	116,80,140	0	0	0.219
SE	53835	ENSG00000147044	CASK	chrX	-	41414852	41414888	41412971	41413168	41416284	41416353	53835	25,21,25	25,23,36	47,23,36	14,9,16	1.11362e-05	0.000166453	0.219
SE	5447	ENSG00000114062	UBE3A	chr15	-	25654234	25654354	25650607	25650649	25683635	25684128	5447	67,68,68	9,17,8	267,129,302	12,10,11	7.83333e-05	0.000962724	0.219
SE	42540	ENSG00000114745	GORASP1	chr3	-	39144963	39145044	39142506	39142593	39148969	39149118	42540	95,163,108	12,30,23	108,108,136	0,0,4	2.12018e-11	7.50346e-10	0.218
SE	25383	ENSG00000143458	GABPB2	chr1	+	151076037	151076151	151070327	151070478	151079512	151079698	25383	134,190,193	86,72,83	98,71,86	22,15,11	3.61098e-05	0.000481152	0.218
SE	53626	ENSG00000143437	ARNT	chr1	-	150814899	150814944	150811916	150812130	150818738	150818783	53626	69,71,73	24,29,27	110,38,87	6,2,6	3.154e-10	9.72115e-09	0.217
SE	40284	ENSG00000148925	BTBD10	chr11	-	13466570	13466728	13443293	13443385	13484638	13484844	40284	267,335,320	187,175,185	733,381,666	228,66,181	2.59607e-09	7.06878e-08	0.217
SE	12728	ENSG00000144824	PHLDB2	chr3	+	111651115	111651244	111639128	111639266	111658321	111658477	12728	63,51,68	33,27,35	357,169,321	65,41,70	1.91842e-07	3.95941e-06	0.217
SE	39204	ENSG00000083097	DOPEY1	chr6	+	83823041	83823140	83819843	83820033	83828606	83828706	39204	43,53,70	9,9,10	74,18,61	5,0,0	0.00125316	0.0109486	0.217
SE	15282	ENSG00000100578	KIAA0586	chr14	+	59010600	59010685	59006788	59006854	59014498	59014741	15282	19,14,13	40,45,35	55,46,79	61,30,56	9.25517e-07	1.69464e-05	0.216
SE	54838	ENSG00000113240	CLK4	chr5	-	178046838	178046897	178043882	178045779	178050256	178050417	54838	23,50,36	72,67,83	82,33,73	90,26,47	0.000124515	0.00145933	0.216
SE	47340	ENSG00000147687	TATDN1	chr8	-	125516080	125516192	125507712	125507783	125516515	125516588	47340	83,97,132	11,29,20	211,160,199	13,7,14	4.73684e-05	0.000612472	0.215
SE	28679	ENSG00000147050	KDM6A	chrX	+	44919853	44920009	44918491	44918711	44920568	44920664	28679	30,37,54	0,8,8	73,26,70	0,0,0	0.00153448	0.0130067	0.215
SE	45113	ENSG00000077458	FAM76B	chr11	-	95512241	95512299	95511999	95512118	95512770	95512851	45113	1,8,0	19,18,22	24,9,18	31,25,29	0.0056641	0.0388196	0.215
SE	11420	ENSG00000153827	TRIP12	chr2	-	230725121	230725247	230723500	230724290	230744697	230744844	11420	207,254,347	196,215,291	783,325,752	299,106,285	7.77156e-16	4.27802e-14	0.214
SE	18719	ENSG00000196914	ARHGEF12	chr11	+	120300420	120300540	120300148	120300226	120302479	120302620	18719	238,261,356	71,66,73	659,297,596	64,14,63	8.86388e-11	2.91718e-09	0.214
SE	47057	ENSG00000169398	PTK2	chr8	-	141935759	141935848	141900641	141900868	141958764	141958822	47057	248,272,298	61,63,71	971,637,927	78,57,57	1.11022e-16	6.43096e-15	0.213
SE	22721	ENSG00000169062	UPF3A	chr13	+	115051776	115051875	115048311	115048418	115051993	115052104	22721	226,296,296	86,124,98	284,190,329	43,26,41	3.94518e-12	1.51e-10	0.213
SE	11371	ENSG00000101928	MOSPD1	chrX	-	134025508	134025670	134022983	134023222	134030846	134031064	11371	59,76,95	19,24,24	265,143,240	35,16,22	3.6439e-06	5.95989e-05	0.213
SE	57309	ENSG00000231607	DLEU2	chr13	-	50623719	50623798	50601268	50601542	50642232	50642299	57309	101,126,110	28,13,10	116,72,96	0,0,2	2.81889e-07	5.6603e-06	0.212
SE	29379	ENSG00000129187	DCTD	chr4	-	183837571	183837692	183836613	183836728	183838463	183838596	29379	51,64,49	134,175,138	381,273,422	285,279,310	0	0	0.211
SE	3384	ENSG00000169682	SPNS1	chr16	+	28993221	28993377	28992775	28992936	28993676	28993866	3384	658,898,915	124,188,150	1063,812,1240	67,30,68	0	0	0.211
SE	10501	ENSG00000058272	PPP1R12A	chr12	-	80199945	80200113	80199371	80199548	80201005	80201110	10501	168,212,223	120,109,142	299,122,262	85,33,60	1.97273e-10	6.21322e-09	0.211
SE	21400	ENSG00000145016	KIAA0226	chr3	-	197417944	197418019	197411027	197411088	197420585	197420687	21400	4,9,16	18,41,36	52,41,57	63,30,66	3.14325e-05	0.00042486	0.211
SE	10111	ENSG00000090857	PDPR	chr16	+	70148723	70148833	70147528	70148343	70154363	70154622	10111	33,40,49	26,28,32	38,24,49	9,9,15	0.00111072	0.00985759	0.211
SE	13219	ENSG00000136856	SLC2A8	chr9	+	130164835	130165032	130162185	130162285	130166016	130166070	13219	151,198,135	13,18,10	100,77,125	4,0,2	0.00174966	0.0145705	0.211
SE	30860	ENSG00000138399	FASTKD1	chr2	-	170425693	170425762	170419734	170419860	170428162	170428681	30860	80,85,115	18,17,30	243,198,279	4,8,7	1.11022e-16	6.43096e-15	0.21
SE	26769	ENSG00000020577	SAMD4A	chr14	+	55203741	55204005	55168779	55169298	55215532	55215642	26769	66,75,124	31,43,68	615,277,587	158,58,118	7.019e-09	1.79364e-07	0.21
SE	40151	ENSG00000138593	SECISBP2L	chr15	-	49311614	49311749	49309744	49309825	49319561	49319677	40151	98,95,160	16,18,21	226,118,183	3,7,7	6.47849e-08	1.43785e-06	0.21
SE	52326	ENSG00000179912	R3HDM2	chr12	-	57682791	57682823	57677606	57677839	57689181	57689290	52326	33,56,69	21,34,23	34,13,31	4,0,0	2.97035e-06	4.93293e-05	0.21
SE	12664	ENSG00000218739	CEBPZ-AS1	chr2	+	37425636	37425815	37424396	37424493	37426846	37426962	12664	56,78,48	8,11,3	109,37,95	0,0,4	0.000391882	0.00399575	0.21
SE	50204	ENSG00000130511	SSBP4	chr19	+	18542162	18542228	18541650	18541740	18542456	18542516	50204	84,114,88	150,198,179	100,83,129	64,61,104	4.17281e-11	1.42542e-09	0.209
SE	46560	ENSG00000132950	ZMYM5	chr13	-	20412839	20413125	20411795	20411961	20425494	20425936	46560	541,589,627	167,159,172	252,150,222	26,22,25	1.07237e-08	2.67393e-07	0.209
SE	36703	ENSG00000182628	SKA2	chr17	-	57196679	57196856	57189250	57189706	57208641	57208728	36703	3374,3799,4203	1535,1646,1684	3392,2681,3384	659,488,593	0	0	0.208
SE	31078	ENSG00000108021	FAM208B	chr10	+	5751492	5751626	5726904	5727138	5754785	5754881	31078	66,99,105	49,55,51	237,126,219	54,41,46	2.06008e-06	3.53395e-05	0.208
SE	13221	ENSG00000136856	SLC2A8	chr9	+	130159654	130159817	130159420	130159565	130162185	130162285	13221	66,160,77	119,143,126	67,58,52	25,28,37	5.49102e-06	8.71704e-05	0.208
SE	42021	ENSG00000177058	SLC38A9	chr5	-	55007179	55007327	54993673	54993820	55008044	55008119	42021	61,91,84	11,8,4	139,97,102	0,0,2	2.15454e-05	0.000302574	0.208
SE	6179	ENSG00000105865	DUS4L	chr7	+	107214148	107214328	107211589	107211711	107215632	107215755	6179	134,122,155	34,31,51	106,64,95	7,7,15	0.000248923	0.00269181	0.208
SE	19617	ENSG00000148019	CEP78	chr9	+	80880774	80880822	80880287	80880459	80881357	80881619	19617	93,87,119	234,207,259	349,256,374	395,250,323	9.28146e-14	4.2307e-12	0.207
SE	22066	ENSG00000145390	USP53	chr4	+	120135224	120135377	120133790	120134028	120138704	120138828	22066	10,11,19	40,43,39	68,85,84	67,53,77	1.3848e-08	3.4e-07	0.207
SE	21533	ENSG00000112365	ZBTB24	chr6	-	109797965	109798133	109797377	109797461	109802277	109803257	21533	124,83,116	10,13,15	153,90,134	0,3,4	6.90912e-06	0.000107666	0.207
SE	42053	ENSG00000137817	PARP6	chr15	-	72543185	72543298	72542360	72542433	72543547	72543596	42053	106,139,177	35,45,53	153,88,201	22,12,26	6.96695e-06	0.000108489	0.207
SE	54909	ENSG00000138709	LARP1B	chr4	+	129131010	129131148	129128410	129128538	129141509	129141595	54909	50,78,101	7,7,8	68,45,70	0,0,0	0.000349491	0.00361729	0.207
SE	31931	ENSG00000171045	TSNARE1	chr8	-	143427103	143427253	143425326	143425833	143435997	143436124	31931	29,46,34	11,8,3	195,125,200	15,6,8	0.00112274	0.0099499	0.207
SE	12230	ENSG00000232677	LINC00665	chr19	-	36813031	36813127	36812894	36812932	36821154	36821394	12230	71,68,82	14,17,13	175,117,161	19,4,15	0.00221028	0.0177529	0.207
SE	35624	ENSG00000147852	VLDLR	chr9	+	2648207	2648347	2647473	2647592	2648668	2648810	35624	22,44,49	4,3,4	67,25,59	0,0,0	0.00373239	0.027462	0.207
SE	31792	ENSG00000112531	QKI	chr6	+	163899811	163899928	163836269	163836367	163956013	163956157	31792	440,517,617	50,65,71	1235,665,1153	0,0,0	0	0	0.206
SE	12946	ENSG00000158402	CDC25C	chr5	-	137661503	137661593	137654907	137655063	137664172	137664218	12946	85,86,114	18,13,19	206,107,161	13,7,6	1.19995e-05	0.000178125	0.206
SE	15523	ENSG00000189223	PAX8-AS1	chr2	+	114016840	114017161	113995666	113995789	114020854	114021031	15523	33,38,41	3,4,0	142,217,304	0,0,0	2.35263e-05	0.000327203	0.206
SE	24594	ENSG00000049618	ARID1B	chr6	+	157495980	157496139	157495141	157495251	157502102	157502312	24594	116,132,150	42,32,31	268,117,251	19,9,39	4.54875e-05	0.00059116	0.206
SE	12516	ENSG00000163870	TPRA1	chr3	-	127294027	127294108	127291988	127292631	127295459	127295539	12516	217,290,258	25,41,42	579,470,669	0,0,0	0	0	0.205
SE	22101	ENSG00000133243	BTBD2	chr19	-	2013545	2013879	1997342	1997462	2015295	2015543	22101	28,32,27	351,361,371	53,14,43	41,15,23	0	0	0.205
SE	51975	ENSG00000153310	FAM49B	chr8	-	130891634	130891717	130883620	130883742	130915557	130915596	51975	820,1034,1058	89,107,112	1700,1237,1773	18,22,22	0	0	0.205
SE	57954	ENSG00000152749	GPR180	chr13	+	95271403	95271584	95264443	95264644	95271721	95271771	57954	171,225,283	12,14,26	753,455,764	10,5,12	6.09357e-12	2.28176e-10	0.205
SE	38086	ENSG00000143776	CDC42BPA	chr1	-	227300371	227300614	227300012	227300123	227307504	227307638	38086	142,137,164	17,15,18	650,306,582	27,6,11	2.2889e-09	6.27189e-08	0.205
SE	54314	ENSG00000172530	BANP	chr16	+	88008653	88008791	87985092	87985121	88014641	88014733	54314	220,330,334	28,21,34	307,291,463	12,9,15	3.45941e-05	0.000463529	0.205
SE	92	ENSG00000166529	ZSCAN21	chr7	+	99649100	99649233	99647389	99647464	99654533	99655028	92	11,10,14	21,20,22	15,9,29	7,9,15	0.00155788	0.0131765	0.205
SE	54873	ENSG00000166716	ZNF592	chr15	+	85321413	85321543	85291865	85291895	85325887	85328126	54873	100,153,124	7,8,9	186,91,189	5,0,3	0.00247861	0.0195092	0.205
SE	57223	ENSG00000131626	PPFIA1	chr11	+	70196028	70196145	70194480	70194526	70200406	70200558	57223	65,98,110	273,306,382	275,164,347	255,102,232	0	0	0.204
SE	50772	ENSG00000163625	WDFY3	chr4	-	85648013	85648064	85645578	85645747	85654534	85654762	50772	28,53,62	36,39,53	66,39,77	28,12,34	0.000317792	0.00332423	0.204
SE	34097	ENSG00000100445	SDR39U1	chr14	-	24910879	24911001	24910059	24910132	24911383	24911472	34097	360,480,404	69,93,103	1231,908,1389	88,60,108	0	0	0.203
SE	53744	ENSG00000109171	SLAIN2	chr4	+	48396592	48396670	48385663	48385801	48422141	48422460	53744	134,186,241	359,402,436	332,229,343	305,158,313	0	0	0.203
SE	28587	ENSG00000119185	ITGB1BP1	chr2	-	9560118	9560229	9558754	9558861	9562607	9563358	28587	144,201,167	264,273,285	288,192,308	194,113,191	2.22045e-16	1.26084e-14	0.203
SE	44457	ENSG00000076043	REXO2	chr11	+	114316700	114316809	114311377	114311461	114320567	114320987	44457	28,37,41	5,3,7	258,201,230	5,6,0	2.61112e-07	5.25777e-06	0.203
SE	18305	ENSG00000125454	SLC25A19	chr17	-	73284634	73284672	73284468	73284542	73285434	73285514	18305	32,46,40	45,72,52	106,81,117	39,59,73	5.97796e-07	1.13948e-05	0.203
SE	6635	ENSG00000241370	RPP21	chr6	+	30313267	30313706	30313074	30313175	30314208	30314270	6635	357,504,446	8,14,17	267,184,314	0,0,0	6.55116e-06	0.000102531	0.203
SE	45273	ENSG00000168958	MFF	chr2	+	228211941	228212100	228207460	228207535	228220392	228220477	45273	87,125,145	24,31,17	466,263,430	30,24,32	4.43652e-05	0.000578837	0.203
SE	2161	ENSG00000144935	TRPC1	chr3	+	142503545	142503882	142499675	142499871	142521010	142521186	2161	81,75,86	4,4,5	127,58,135	0,0,0	0.00062872	0.00602534	0.203
SE	55297	ENSG00000181038	METTL23	chr17	+	74723051	74723260	74722932	74722961	74729059	74729297	55297	141,234,170	44,63,55	155,166,167	17,19,24	6.81743e-07	1.2814e-05	0.202
SE	13218	ENSG00000136856	SLC2A8	chr9	+	130164835	130165032	130162185	130162285	130165938	130166082	13218	239,284,199	59,77,87	153,124,175	22,19,17	2.75804e-05	0.000377751	0.202
SE	3026	ENSG00000101966	XIAP	chrX	+	123019480	123020389	122993876	122994143	123022468	123022568	3026	234,295,358	26,26,19	755,411,768	23,25,13	0.00218206	0.0175655	0.202
SE	18290	ENSG00000149548	CCDC15	chr11	+	124861356	124861479	124857022	124858030	124862475	124862583	18290	21,23,25	12,11,15	90,46,75	25,10,17	0.00328148	0.0246865	0.202
SE	8785	ENSG00000156976	EIF4A2	chr3	+	186502750	186502890	186502352	186502485	186503671	186503840	8785	1265,1355,1485	391,399,452	7773,4902,7182	817,609,921	0	0	0.201
SE	31555	ENSG00000123219	CENPK	chr5	-	64850623	64850725	64848319	64848376	64857289	64857391	31555	180,231,202	21,27,22	574,338,529	9,5,7	1.11022e-16	6.43096e-15	0.201
SE	43983	ENSG00000204231	RXRB	chr6	-	33166945	33167193	33166084	33166241	33168018	33168391	43983	161,184,176	15,17,14	604,297,528	6,4,8	4.00202e-12	1.52905e-10	0.201
SE	37001	ENSG00000138386	NAB1	chr2	+	191548463	191548553	191537826	191537878	191550201	191550364	37001	73,100,78	6,12,10	396,204,368	0,4,6	4.03999e-11	1.38333e-09	0.201
SE	23708	ENSG00000100379	KCTD17	chr22	+	37456862	37456962	37455352	37455478	37458564	37459430	23708	69,60,71	6,17,8	325,211,344	10,0,6	3.60945e-09	9.616e-08	0.201
SE	54817	ENSG00000121775	TMEM39B	chr1	+	32542764	32542919	32541203	32541423	32557275	32557612	54817	79,85,95	17,9,9	362,221,405	14,4,6	3.13886e-08	7.34759e-07	0.201
SE	52320	ENSG00000179912	R3HDM2	chr12	-	57686354	57686450	57677606	57677839	57689181	57689377	52320	154,173,196	21,34,23	87,32,50	4,0,0	0.000206659	0.00228334	0.201
SE	38276	ENSG00000074219	TEAD2	chr19	-	49858559	49858676	49858404	49858463	49860508	49860571	38276	309,236,364	28,29,33	135,68,112	4,2,5	0.00185475	0.0153421	0.201
SE	48704	ENSG00000119655	NPC2	chr14	-	74947388	74947482	74946784	74946991	74951117	74951290	48704	712,960,932	109,108,104	1160,891,1208	0,0,0	0	0	0.2
SE	34983	ENSG00000221978	CCNL2	chr1	-	1328058	1328183	1326145	1326245	1328775	1328840	34983	204,238,244	48,45,40	436,257,478	24,16,39	7.35257e-10	2.14675e-08	0.2
SE	52124	ENSG00000136122	BORA	chr13	+	73309097	73309143	73305418	73305525	73312099	73312181	52124	43,49,52	26,12,22	125,75,93	10,6,8	4.03737e-08	9.26516e-07	0.2
SE	32239	ENSG00000144711	IQSEC1	chr3	-	12944272	12944322	12942347	12943022	12949848	12950025	32239	24,50,36	84,91,97	38,20,65	54,23,49	0.000205548	0.00227281	0.2
SE	48008	ENSG00000171302	CANT1	chr17	-	76994229	76994368	76993921	76994045	77005745	77005860	48008	189,304,265	255,398,329	41,35,47	451,339,453	0	0	-0.2
SE	43216	ENSG00000143643	TTC13	chr1	-	231081134	231081200	231076185	231076302	231090078	231090149	43216	46,64,73	8,7,9	73,36,65	20,12,40	0.000350249	0.00362341	-0.2
SE	14936	ENSG00000144674	GOLGA4	chr3	+	37402733	37402796	37396591	37396678	37407570	37408242	14936	490,517,580	165,139,154	328,231,350	257,157,219	2.10942e-15	1.12534e-13	-0.201
SE	11555	ENSG00000005801	ZNF195	chr11	-	3381949	3382018	3381614	3381795	3382972	3383119	11555	25,47,55	59,58,78	20,16,18	132,84,113	5.96541e-10	1.7656e-08	-0.201
SE	53185	ENSG00000157036	EXOG	chr3	+	38538333	38538420	38537833	38538021	38539119	38539269	53185	22,22,24	27,32,39	16,2,23	80,55,106	7.64376e-09	1.93953e-07	-0.201
SE	1210	ENSG00000137700	SLC37A4	chr11	-	118897215	118897398	118896676	118896790	118897646	118897805	1210	202,242,244	9,12,15	313,195,298	50,38,46	1.48597e-08	3.62369e-07	-0.201
SE	36196	ENSG00000197381	ADARB1	chr21	+	46554629	46554747	46548316	46548488	46591524	46591599	36196	56,98,86	12,7,13	249,180,246	90,57,83	0.000429968	0.00433399	-0.201
SE	32213	ENSG00000015475	BID	chr22	-	18226568	18226779	18222114	18222254	18257146	18257258	32213	1908,2434,1984	142,162,122	1000,788,1168	215,146,199	0	0	-0.202
SE	11274	ENSG00000130731	C16orf13	chr16	-	685280	685340	684718	684797	685611	685774	11274	264,377,371	64,88,59	250,188,328	139,119,157	3.31957e-14	1.5903e-12	-0.202
SE	50814	ENSG00000249915	PDCD6	chr5	+	304291	306869	272825	272887	311407	311517	50814	1635,1829,1943	19,28,27	727,391,773	23,14,20	9.19426e-05	0.00111352	-0.202
SE	20721	ENSG00000103168	TAF1C	chr16	-	84219085	84219189	84218456	84218595	84220506	84220595	20721	10,14,12	21,28,17	0,1,0	18,25,41	2.36231e-08	5.62115e-07	-0.203
SE	20475	ENSG00000088179	PTPN4	chr2	+	120639361	120639406	120635039	120635118	120639672	120639722	20475	22,18,19	2,0,0	49,30,42	13,10,20	0.000805923	0.0074765	-0.203
SE	47763	ENSG00000164828	SUN1	chr7	+	872141	872238	856253	856310	878434	878623	47763	633,797,771	32,60,41	830,509,847	170,93,159	0	0	-0.204
SE	47265	ENSG00000090661	CERS4	chr19	+	8275589	8275746	8274209	8274378	8315959	8316133	47265	49,58,67	5,3,0	137,113,114	23,22,18	0.00225898	0.0180573	-0.204
SE	45157	ENSG00000116604	MEF2D	chr1	-	156446285	156446306	156444899	156445029	156446803	156446994	45157	17,26,21	85,119,106	17,6,17	180,123,223	1.85868e-05	0.000265074	-0.205
SE	3095	ENSG00000197563	PIGN	chr18	-	59829485	59829562	59828365	59828618	59830763	59830889	3095	40,57,44	10,5,11	30,21,44	19,9,18	0.00399574	0.0290289	-0.205
SE	32697	ENSG00000072518	MARK2	chr11	+	63673559	63673586	63672257	63672515	63675731	63675776	32697	24,39,38	158,187,178	8,2,4	124,111,190	1.98761e-10	6.25098e-09	-0.206
SE	1189	ENSG00000111231	GPN3	chr12	-	110905960	110906180	110902990	110903019	110906276	110906524	1189	374,452,471	1,0,2	692,529,862	23,14,23	7.52626e-08	1.65089e-06	-0.206
SE	5319	ENSG00000187239	FNBP1	chr9	-	132678244	132678259	132671168	132671278	132686122	132686218	5319	14,30,30	81,113,120	28,13,30	283,164,263	5.99953e-05	0.000756498	-0.206
SE	31643	ENSG00000197905	TEAD4	chr12	+	3069113	3069519	3068571	3068647	3103903	3103999	31643	180,332,194	11,16,8	719,613,772	116,65,90	4.09102e-06	6.63842e-05	-0.207
SE	46298	ENSG00000081377	CDC14B	chr9	-	99271954	99272071	99262394	99266071	99284787	99284885	46298	63,62,83	22,20,21	50,22,39	38,13,31	7.72341e-05	0.000950567	-0.207
SE	52860	ENSG00000109458	GAB1	chr4	+	144355240	144355321	144354643	144354869	144359151	144359194	52860	23,18,31	27,40,35	0,0,0	43,21,41	1.83187e-14	9.00554e-13	-0.208
SE	15159	ENSG00000170889	RPS9	chr19	+	54710420	54710592	54705354	54705477	54711265	54711390	15159	233,405,410	144,191,173	92,70,122	125,98,158	4.18554e-14	1.97236e-12	-0.208
SE	21441	ENSG00000240344	PPIL3	chr2	-	201749984	201750090	201746143	201746211	201750420	201750495	21441	54,59,78	28,20,41	66,50,101	101,55,114	1.83955e-07	3.81067e-06	-0.208
SE	32929	ENSG00000126858	RHOT1	chr17	+	30536368	30536464	30535125	30535328	30538134	30538257	32929	75,93,110	22,32,42	75,49,86	52,51,59	1.51274e-05	0.000220318	-0.208
SE	1838	ENSG00000126246	IGFLR1	chr19	-	36231280	36231465	36230917	36230989	36231924	36232124	1838	66,122,91	0,0,0	32,53,32	4,0,4	0.00219377	0.0176498	-0.208
SE	21445	ENSG00000240344	PPIL3	chr2	-	201747064	201747158	201746143	201746211	201750420	201750495	21445	636,681,769	28,20,41	680,402,596	101,55,114	0	0	-0.209
SE	37066	ENSG00000196498	NCOR2	chr12	-	124811954	124812179	124810736	124810916	124815390	124815444	37066	883,1175,949	43,38,28	349,247,458	47,27,41	4.78649e-11	1.62733e-09	-0.209
SE	9774	ENSG00000159314	ARHGAP27	chr17	-	43481634	43481700	43481394	43481462	43481810	43481894	9774	51,51,54	49,45,58	30,31,65	134,77,143	4.62618e-09	1.21598e-07	-0.209
SE	61938	ENSG00000172366	FAM195A	chr16	+	696471	696608	691845	692043	697416	697544	61938	159,239,201	26,55,27	56,52,81	21,22,38	1.30424e-05	0.000192285	-0.209
SE	16768	ENSG00000091073	DTX2	chr7	+	76092861	76093026	76091025	76091153	76109737	76110094	16768	49,93,93	6,3,5	216,144,251	34,39,51	0.000298692	0.00315039	-0.209
SE	22361	ENSG00000147586	MRPS28	chr8	-	80940929	80941031	80915233	80915415	80942139	80942209	22361	59,63,73	42,33,37	14,10,9	16,22,14	0.000427897	0.00431511	-0.209
SE	11281	ENSG00000130731	C16orf13	chr16	-	684888	684956	684718	684797	686093	686302	11281	478,536,584	67,111,93	402,302,432	159,165,201	0	0	-0.21
SE	43434	ENSG00000113971	NPHP3	chr3	-	132401546	132401662	132399452	132400934	132402242	132402368	43434	125,117,151	3,5,3	134,110,101	22,11,27	3.15614e-07	6.27916e-06	-0.212
SE	994	ENSG00000173230	GOLGB1	chr3	-	121438492	121438615	121437234	121437348	121441108	121441225	994	81,117,192	2,4,10	102,36,100	15,9,15	1.67504e-05	0.000241353	-0.212
SE	32598	ENSG00000080822	CLDND1	chr3	-	98240496	98240547	98239976	98240286	98241385	98241449	32598	22,33,42	0,0,3	61,28,55	14,9,19	5.51848e-05	0.000700748	-0.212
SE	38149	ENSG00000175029	CTBP2	chr10	-	126848887	126849089	126727565	126727724	126849395	126849739	38149	83,140,122	5,9,10	153,107,117	33,15,31	8.19019e-05	0.00100231	-0.212
SE	3705	ENSG00000111215	PRR4	chr12	-	11187380	11187484	11126253	11126320	11199618	11199787	3705	22,29,25	14,11,17	15,16,21	31,17,34	0.000556801	0.00541049	-0.212
SE	53691	ENSG00000011426	ANLN	chr7	+	36467915	36467969	36466524	36466637	36478812	36478899	53691	108,145,148	218,301,366	72,48,75	772,502,701	0	0	-0.213
SE	60600	ENSG00000176731	C8orf59	chr8	-	86127149	86127266	86126790	86126860	86129614	86129731	60600	1729,1843,1854	35,54,45	775,656,801	110,82,132	0	0	-0.213
SE	30150	ENSG00000169057	MECP2	chrX	-	153357641	153357765	153297884	153298008	153363060	153363148	30150	514,641,619	67,89,84	442,333,377	146,118,142	2.44249e-15	1.29822e-13	-0.213
SE	33628	ENSG00000243147	MRPL33	chr2	+	27997290	27997397	27995540	27995559	28002299	28002608	33628	1979,1996,2163	142,177,123	2111,1644,2166	348,275,385	3.86358e-14	1.83465e-12	-0.213
SE	4958	ENSG00000026508	CD44	chr11	+	35227658	35227790	35219667	35219793	35229651	35229753	4958	572,592,555	13,12,24	101,79,160	15,17,20	5.2347e-13	2.21333e-11	-0.213
SE	15798	ENSG00000162910	MRPL55	chr1	-	228296137	228296175	228295935	228296019	228296655	228296732	15798	43,73,63	75,94,81	86,68,77	265,207,345	6.06203e-09	1.56576e-07	-0.213
SE	58876	ENSG00000196247	ZNF107	chr7	+	64139554	64139714	64126575	64126663	64151625	64151752	58876	133,136,182	9,14,24	65,40,84	19,9,25	4.53258e-05	0.000589413	-0.213
SE	57116	ENSG00000139631	CSAD	chr12	-	53564960	53565225	53564206	53564286	53565665	53565772	57116	76,117,95	23,47,31	15,11,27	19,14,18	0.000112609	0.00133426	-0.213
SE	4957	ENSG00000026508	CD44	chr11	+	35227658	35227790	35223217	35223334	35236398	35236461	4957	96,109,93	0,0,0	24,19,43	5,2,0	0.000888544	0.00811922	-0.213
SE	15829	ENSG00000117859	OSBPL9	chr1	+	52135105	52135486	52117662	52117713	52179674	52179751	15829	65,58,110	4,7,5	154,72,119	32,9,24	0.00545038	0.0375394	-0.213
SE	20941	ENSG00000139350	NEDD1	chr12	+	97301479	97301634	97301381	97301402	97303529	97303673	20941	142,214,283	4,1,5	194,86,171	11,5,7	0.00587317	0.0399986	-0.213
SE	19250	ENSG00000063241	ISOC2	chr19	-	55967002	55967212	55966626	55966697	55967715	55967856	19250	1049,1467,1225	128,197,195	579,362,609	127,146,253	4.37816e-08	9.99413e-07	-0.214
SE	48126	ENSG00000135486	HNRNPA1	chr12	+	54677595	54677751	54676583	54676658	54678041	54678101	48126	15802,16475,16979	0,0,0	16683,12526,18680	984,656,957	0	0	-0.215
SE	32409	ENSG00000180902	D2HGDH	chr2	+	242695263	242695429	242684123	242684292	242707124	242707377	32409	146,204,171	4,0,3	98,72,108	12,9,13	1.12194e-08	2.78788e-07	-0.215
SE	57257	ENSG00000132600	PRMT7	chr16	+	68345944	68346079	68344876	68345002	68349799	68349977	57257	191,235,237	58,68,67	139,103,213	82,98,133	1.27345e-08	3.14088e-07	-0.215
SE	28937	ENSG00000122515	ZMIZ2	chr7	+	44799749	44799827	44798879	44799059	44800023	44800192	28937	183,219,191	64,89,115	135,70,175	142,81,173	5.67663e-08	1.27296e-06	-0.215
SE	5026	ENSG00000256594	RP11-705C15,2	chr12	+	9809163	9809293	9808468	9808575	9809516	9809683	5026	290,335,338	62,92,87	48,25,48	28,16,27	6.49412e-06	0.000101749	-0.215
SE	16685	ENSG00000126773	PCNXL4	chr14	+	60574303	60575045	60558636	60559137	60581417	60581597	16685	535,691,785	32,59,51	1757,977,1715	296,196,238	6.63507e-11	2.22087e-09	-0.216
SE	32093	ENSG00000183077	AFMID	chr17	+	76202026	76202131	76187050	76187141	76202991	76203268	32093	116,143,139	0,10,3	254,168,315	44,32,56	4.52968e-09	1.19279e-07	-0.216
SE	27075	ENSG00000168300	PCMTD1	chr8	-	52773404	52773806	52758220	52758323	52811489	52811596	27075	196,264,263	3,8,3	176,101,157	8,10,17	6.62249e-05	0.000825789	-0.216
SE	5468	ENSG00000102710	SUPT20H	chr13	-	37584688	37584792	37583448	37583946	37586328	37586434	5468	257,340,330	228,238,215	54,31,64	115,87,118	6.88338e-15	3.5076e-13	-0.217
SE	45388	ENSG00000048140	TSPAN17	chr5	+	176078616	176078667	176074502	176074703	176079743	176079914	45388	123,156,155	35,38,36	78,61,79	66,34,61	2.52393e-09	6.89406e-08	-0.217
SE	46299	ENSG00000081377	CDC14B	chr9	-	99271954	99272071	99262394	99266071	99277930	99278074	46299	27,31,51	11,9,11	30,11,24	26,6,19	0.00197944	0.0162072	-0.217
SE	14499	ENSG00000008382	MPND	chr19	+	4358079	4358169	4357511	4357582	4359159	4359252	14499	270,350,288	2,4,10	199,105,131	31,15,21	6.66134e-16	3.68094e-14	-0.218
SE	44487	ENSG00000100207	TCF20	chr22	-	42564614	42564709	42557103	42557364	42565852	42565902	44487	45,64,57	24,37,14	44,37,60	71,29,78	0.000139988	0.00161656	-0.218
SE	7021	ENSG00000134815	DHX34	chr19	+	47880171	47880246	47879699	47879817	47880356	47880463	7021	47,60,55	82,88,67	38,25,25	225,150,247	0	0	-0.219
SE	9673	ENSG00000148950	IMMP1L	chr11	-	31491304	31491344	31484718	31484852	31531065	31531150	9673	46,52,51	111,171,112	12,3,16	99,84,94	4.51287e-07	8.78029e-06	-0.219
SE	34979	ENSG00000181135	ZNF707	chr8	+	144771373	144771471	144766650	144766712	144772226	144772293	34979	79,91,80	14,20,22	63,31,92	46,21,33	0.000319034	0.00333643	-0.219
SE	37072	ENSG00000196498	NCOR2	chr12	-	124812092	124812179	124810725	124810916	124815390	124815444	37072	317,430,344	43,38,28	118,106,173	47,27,41	3.76389e-08	8.69761e-07	-0.221
SE	49407	ENSG00000241361	SLC25A24P1	chr1	+	108826861	108826973	108815760	108815943	108873792	108873900	49407	36,39,45	3,0,0	64,50,58	14,12,5	0.00256129	0.0200694	-0.221
SE	23701	ENSG00000141012	GALNS	chr16	-	88909113	88909237	88908304	88908379	88923165	88923374	23701	137,169,188	3,13,4	182,134,212	29,27,35	6.10852e-08	1.36203e-06	-0.222
SE	31154	ENSG00000131791	PRKAB2	chr1	-	146632375	146632412	146630797	146631221	146633290	146633359	31154	26,22,43	62,86,94	16,8,28	166,104,151	4.41558e-06	7.12229e-05	-0.222
SE	24234	ENSG00000186812	ZNF397	chr18	+	32822354	32822848	32821000	32821073	32823115	32823257	24234	199,211,255	0,0,0	242,130,261	7,9,4	0.000163435	0.00185753	-0.223
SE	57114	ENSG00000139631	CSAD	chr12	-	53565056	53565225	53564206	53564286	53565665	53565772	57114	58,97,70	23,47,31	13,8,20	19,14,18	0.000189095	0.00211033	-0.223
SE	20604	ENSG00000214078	CPNE1	chr20	-	34243123	34243266	34220716	34220845	34252681	34252823	20604	239,233,245	116,144,126	435,248,433	564,460,695	0	0	-0.224
SE	47690	ENSG00000163697	APBB2	chr4	-	41102655	41102767	41035306	41035321	41145003	41145159	47690	404,450,502	0,0,0	364,240,377	8,6,7	1.31229e-06	2.3269e-05	-0.224
SE	48000	ENSG00000171302	CANT1	chr17	-	76996181	76996352	76993921	76994045	77005745	77005884	48000	257,448,371	255,398,329	49,56,90	451,339,453	0	0	-0.225
SE	34040	ENSG00000165689	SDCCAG3	chr9	-	139303450	139303519	139302277	139302390	139304779	139305045	34040	121,167,148	91,88,82	113,70,104	146,148,144	1.18579e-09	3.37553e-08	-0.225
SE	18117	ENSG00000164114	MAP9	chr4	-	156296927	156297066	156296088	156296173	156297922	156297988	18117	125,183,185	0,10,2	58,48,64	7,8,5	0.000103814	0.00124026	-0.225
SE	18997	ENSG00000197548	ATG7	chr3	+	11322679	11322788	11314033	11314116	11323878	11324124	18997	36,40,37	12,13,18	28,29,31	40,23,25	0.000432823	0.00435768	-0.225
SE	41050	ENSG00000106603	COA1	chr7	-	43690210	43690311	43688198	43688251	43769027	43769100	41050	260,286,314	120,156,142	155,99,150	349,200,329	0	0	-0.226
SE	16981	ENSG00000169689	STRA13	chr17	-	79977516	79977570	79977168	79977257	79977733	79977785	16981	399,655,492	228,342,241	137,92,132	153,136,184	3.66374e-15	1.90974e-13	-0.226
SE	56444	ENSG00000117054	ACADM	chr1	+	76194073	76194173	76190464	76190502	76198328	76198426	56444	161,207,262	13,26,21	604,385,674	149,115,148	1.48019e-08	3.61164e-07	-0.226
SE	5481	ENSG00000204344	STK19	chr6	+	31940397	31940696	31940128	31940288	31946679	31946775	5481	181,262,206	20,33,21	320,232,366	71,72,126	6.14827e-08	1.37019e-06	-0.226
SE	47176	ENSG00000150967	ABCB9	chr12	-	123425353	123425542	123424657	123424831	123428937	123429066	47176	145,224,171	4,5,8	99,67,106	9,12,21	1.2213e-06	2.18326e-05	-0.226
SE	35967	ENSG00000173821	RNF213	chr17	+	78252562	78252709	78247039	78247203	78261613	78262162	35967	31,63,52	28,21,41	15,13,19	52,19,33	6.89943e-05	0.00085647	-0.226
SE	14752	ENSG00000168591	TMUB2	chr17	+	42265043	42265111	42264357	42264477	42265274	42265377	14752	95,115,101	0,10,7	202,111,166	57,35,47	3.06252e-10	9.4527e-09	-0.227
SE	7804	ENSG00000228439	TSTD3	chr6	+	99979238	99979412	99973939	99973985	99979507	99979794	7804	97,142,114	5,6,4	93,69,64	8,10,12	0.00187286	0.0154594	-0.227
SE	4473	ENSG00000213397	HAUS7	chrX	-	152720334	152720511	152719851	152719966	152720999	152721224	4473	358,437,418	216,256,193	179,147,259	339,283,424	0	0	-0.228
SE	808	ENSG00000135250	SRPK2	chr7	-	104766228	104766321	104757834	104758469	104766694	104766787	808	97,140,170	162,175,188	12,8,12	118,96,106	0	0	-0.228
SE	17768	ENSG00000137807	KIF23	chr15	+	69717620	69717662	69715497	69715668	69718408	69718521	17768	161,202,195	172,194,213	179,108,107	461,275,315	7.77156e-16	4.27802e-14	-0.228
SE	30411	ENSG00000070718	AP3M2	chr8	+	42011995	42012054	42010463	42010623	42012133	42012478	30411	29,11,22	43,28,31	9,5,16	94,45,86	5.89891e-08	1.32006e-06	-0.228
SE	5326	ENSG00000112715	VEGFA	chr6	+	43748468	43748522	43746625	43746655	43749692	43749824	5326	12,22,19	18,25,26	1,1,3	19,17,19	9.0511e-06	0.000137863	-0.228
SE	11061	ENSG00000005448	WDR54	chr2	+	74649246	74649502	74648885	74648943	74649996	74650059	11061	342,449,405	5,5,3	451,326,515	18,20,16	4.13144e-05	0.000543802	-0.228
SE	9293	ENSG00000170954	ZNF415	chr19	-	53619565	53619686	53612944	53613161	53625914	53625996	9293	105,104,78	5,4,5	154,74,152	25,16,39	1.30628e-06	2.32006e-05	-0.229
SE	10962	ENSG00000186866	POFUT2	chr21	-	46685936	46686142	46683842	46685550	46687504	46687628	10962	122,136,126	78,80,108	79,35,58	232,129,228	0	0	-0.23
SE	12588	ENSG00000095906	NUBP2	chr16	+	1836757	1836956	1836537	1836656	1837677	1837778	12588	1727,2426,2001	56,83,51	1147,919,1316	194,136,168	0	0	-0.23
SE	42970	ENSG00000171617	ENC1	chr5	-	73933389	73933526	73932298	73932323	73936131	73936553	42970	49,133,129	35,37,40	5,13,33	97,50,134	0	0	-0.23
SE	24097	ENSG00000120549	KIAA1217	chr10	+	24831811	24833410	24831621	24831699	24833909	24836772	24097	1133,1162,1224	0,0,0	142,64,117	2,0,4	7.30019e-06	0.000113188	-0.23
SE	995	ENSG00000173230	GOLGB1	chr3	-	121438492	121438600	121437234	121437348	121441108	121441225	995	70,90,140	2,4,10	85,28,77	15,9,15	4.23261e-05	0.000555419	-0.23
SE	13245	ENSG00000123106	CCDC91	chr12	+	28378727	28378794	28343378	28343574	28410134	28410178	13245	27,32,39	12,21,17	23,25,35	39,21,65	0.00018529	0.00207115	-0.23
SE	19766	ENSG00000131697	NPHP4	chr1	-	5950927	5951088	5940173	5940299	5964676	5964864	19766	63,64,66	0,0,0	38,32,69	6,4,4	0.000361971	0.00372771	-0.23
SE	5908	ENSG00000124588	NQO2	chr6	+	3004728	3004885	3003902	3004023	3006701	3006793	5908	26,36,34	22,13,20	9,8,13	22,12,22	0.000492858	0.00487354	-0.23
SE	28151	ENSG00000163939	PBRM1	chr3	-	52588739	52588895	52584762	52584833	52592264	52592429	28151	70,107,109	0,0,0	160,97,189	11,9,23	7.66343e-07	1.428e-05	-0.231
SE	35653	ENSG00000112679	DUSP22	chr6	+	335113	335163	311879	311962	345853	345928	35653	38,48,36	21,21,11	30,33,47	34,42,46	8.18876e-05	0.00100231	-0.231
SE	44612	ENSG00000178307	TMEM11	chr17	-	21114379	21114540	21101568	21102153	21117403	21117476	44612	496,679,576	303,488,345	154,119,215	495,396,542	0	0	-0.232
SE	46088	ENSG00000160410	SHKBP1	chr19	+	41096149	41096328	41094987	41095084	41096638	41096759	46088	271,428,345	0,0,0	399,303,419	34,30,54	0	0	-0.232
SE	5727	ENSG00000103197	TSC2	chr16	+	2127598	2127727	2126491	2126586	2129032	2129197	5727	171,191,233	89,84,95	169,104,182	201,125,259	2.22045e-16	1.26084e-14	-0.232
SE	47760	ENSG00000164828	SUN1	chr7	+	889559	889670	882977	883157	891020	891119	47760	124,198,186	1,2,3	204,188,322	33,32,49	3.10862e-15	1.63418e-13	-0.232
SE	48099	ENSG00000185019	UBOX5	chr20	-	3095950	3096112	3088218	3090960	3102029	3103230	48099	42,85,60	5,9,17	83,60,87	31,26,40	0.0016127	0.0135712	-0.232
SE	34346	ENSG00000167515	TRAPPC2L	chr16	+	88925752	88926158	88925026	88925197	88926300	88926380	34346	1791,2162,2020	12,15,13	1406,990,1678	92,55,96	0	0	-0.233
SE	57949	ENSG00000149932	TMEM219	chr16	+	29983362	29983461	29982728	29982899	29984270	29984369	57949	71,112,94	88,116,89	24,36,50	190,183,202	0	0	-0.233
SE	14906	ENSG00000179195	ZNF664	chr12	+	124487969	124488087	124457669	124458567	124495927	124495988	14906	23,28,37	24,33,26	4,5,2	55,32,27	5.03042e-13	2.13321e-11	-0.233
SE	43271	ENSG00000183856	IQGAP3	chr1	-	156524026	156524184	156521765	156521887	156526324	156526485	43271	163,178,193	8,3,8	113,68,89	21,11,16	1.49293e-08	3.6386e-07	-0.233
SE	6322	ENSG00000110422	HIPK3	chr11	+	33369711	33369774	33369397	33369559	33370067	33370364	6322	41,50,55	27,32,40	53,36,65	132,49,118	2.18307e-07	4.47084e-06	-0.234
SE	42241	ENSG00000143569	UBAP2L	chr1	+	154241837	154241888	154241235	154241430	154243356	154243649	42241	43,61,43	23,29,24	42,30,73	68,48,72	1.50377e-05	0.000219234	-0.234
SE	11812	ENSG00000067836	ROGDI	chr16	-	4851050	4851322	4850498	4850579	4851503	4851586	11812	118,159,168	16,23,23	66,27,74	19,18,20	0.000601637	0.00580181	-0.234
SE	6981	ENSG00000161265	U2AF1L4	chr19	-	36235526	36235593	36235223	36235322	36236025	36236113	6981	120,158,140	65,84,73	84,53,82	111,85,106	6.9303e-11	2.31431e-09	-0.235
SE	35439	ENSG00000150456	N6AMT2	chr13	-	21311861	21311944	21305979	21306260	21331593	21331756	35439	295,356,371	78,72,67	55,62,92	36,31,57	2.2766e-10	7.10812e-09	-0.235
SE	15790	ENSG00000197798	FAM118B	chr11	+	126099119	126099188	126081308	126081725	126104889	126104982	15790	96,110,92	0,5,3	311,213,327	75,50,101	2.65343e-14	1.28255e-12	-0.237
SE	41921	ENSG00000259431	THTPA	chr14	+	24025951	24026248	24025479	24025552	24027903	24028068	41921	218,283,275	25,31,25	236,131,178	58,33,61	1.15079e-08	2.8563e-07	-0.237
SE	19006	ENSG00000197548	ATG7	chr3	+	11322722	11322788	11313994	11314116	11323878	11324124	19006	15,20,15	12,13,18	13,9,12	40,23,25	0.00062231	0.00597849	-0.237
SE	60841	ENSG00000112763	BTN2A1	chr6	+	26463024	26463125	26459708	26460056	26463471	26463753	60841	43,49,75	19,29,30	167,114,204	245,147,243	4.29164e-09	1.13287e-07	-0.238
SE	41923	ENSG00000259431	THTPA	chr14	+	24025951	24026243	24025479	24025552	24027903	24028107	41923	211,290,269	25,31,25	238,124,179	58,33,61	8.46979e-09	2.13783e-07	-0.238
SE	62011	ENSG00000179950	PUF60	chr8	-	144909554	144909706	144906482	144906569	144911153	144911214	62011	59,126,71	9,25,16	21,11,18	10,8,7	0.00500775	0.0349193	-0.238
SE	39321	ENSG00000266173	STRADA	chr17	-	61803997	61804055	61791365	61791468	61805717	61805773	39321	55,64,83	9,13,6	40,19,56	22,11,22	1.79198e-05	0.000256408	-0.24
SE	31356	ENSG00000122085	MTERFD2	chr2	-	242033691	242033847	242029394	242029459	242041667	242041747	31356	59,65,39	0,1,1	75,57,90	7,6,9	0.00382674	0.0280416	-0.24
SE	9024	ENSG00000241878	PISD	chr22	-	32019669	32019835	32017634	32017871	32026789	32026848	9024	184,319,296	3,4,0	208,153,257	13,15,36	2.32969e-11	8.19794e-10	-0.241
SE	45039	ENSG00000253710	ALG11	chr13	+	52593048	52593279	52586549	52586598	52602454	52603800	45039	254,284,343	21,28,26	382,269,394	71,76,91	2.89531e-09	7.80486e-08	-0.241
SE	27051	ENSG00000196118	C16orf93	chr16	-	30770662	30770765	30768743	30768975	30771604	30771989	27051	14,25,24	25,25,40	2,0,0	18,14,22	1.61381e-06	2.81306e-05	-0.241
SE	40800	ENSG00000120963	ZNF706	chr8	-	102216877	102216921	102214560	102214675	102217662	102217910	40800	22,50,46	14,12,23	19,10,11	21,16,12	0.000909929	0.00828484	-0.241
SE	54336	ENSG00000115204	MPV17	chr2	-	27535860	27535941	27535546	27535639	27545314	27545389	54336	590,686,722	25,10,33	257,186,358	60,43,77	0	0	-0.242
SE	25924	ENSG00000051825	MPHOSPH9	chr12	-	123687796	123687922	123687431	123687631	123694602	123694709	25924	273,343,331	35,32,32	279,163,258	96,49,96	4.996e-15	2.57622e-13	-0.242
SE	31596	ENSG00000163633	C4orf36	chr4	-	87811200	87811291	87809273	87809428	87812608	87812746	31596	24,26,33	26,14,25	12,2,5	23,11,11	0.00318764	0.024098	-0.242
SE	536	ENSG00000056661	PCGF2	chr17	-	36904131	36904224	36896543	36896695	36904448	36904558	536	40,27,50	7,5,14	28,11,41	13,8,24	0.00322057	0.0243006	-0.242
SE	60060	ENSG00000242086	LINC00969	chr3	+	195389441	195389604	195384937	195385036	195390956	195391121	60060	84,90,85	0,0,0	47,19,40	3,4,4	6.11668e-05	0.000769996	-0.243
SE	16751	ENSG00000204387	C6orf48	chr6	+	31804071	31804294	31803187	31803228	31805012	31805212	16751	569,635,715	146,186,199	884,580,893	1083,879,1278	0	0	-0.245
SE	3230	ENSG00000175866	BAIAP2	chr17	+	79010662	79010761	79008950	79009108	79027467	79027543	3230	225,261,249	220,286,323	56,41,56	593,374,690	0	0	-0.245
SE	56685	ENSG00000269293	ZSCAN16-AS1	chr6	-	28093400	28093597	28089572	28090989	28104522	28105071	56685	40,41,65	25,50,42	59,39,55	338,261,396	0	0	-0.245
SE	31047	ENSG00000102125	TAZ	chrX	+	153642437	153642527	153641818	153641904	153647881	153647962	31047	87,88,93	35,34,39	76,43,87	92,59,79	2.6153e-09	7.10769e-08	-0.245
SE	34479	ENSG00000162542	TMCO4	chr1	-	20124629	20124708	20113518	20113610	20126347	20126410	34479	32,48,30	5,10,11	22,13,25	17,7,16	0.00295476	0.0226545	-0.245
SE	16319	ENSG00000108448	TRIM16L	chr17	+	18602672	18602770	18602527	18602588	18604669	18604758	16319	41,57,56	4,4,0	52,30,54	9,9,10	0.003713	0.0273379	-0.245
SE	52875	ENSG00000149182	ARFGAP2	chr11	-	47195309	47195433	47193831	47193884	47196565	47196649	52875	72,93,100	4,0,2	30,32,41	6,3,4	0.00191629	0.0157487	-0.246
SE	16748	ENSG00000204387	C6orf48	chr6	+	31804075	31804294	31803187	31803228	31805012	31805212	16748	568,634,715	146,186,199	879,578,890	1083,879,1278	0	0	-0.247
SE	17731	ENSG00000129810	SGOL1	chr3	-	20216496	20216547	20212534	20212724	20218092	20218151	17731	92,119,131	50,51,49	80,48,78	108,59,90	7.56495e-11	2.51459e-09	-0.247
SE	47563	ENSG00000114346	ECT2	chr3	+	172469939	172470262	172468748	172468906	172472298	172472450	47563	195,242,248	22,20,15	230,107,167	45,26,49	4.5838e-07	8.88628e-06	-0.247
SE	62159	ENSG00000131236	CAP1	chr1	+	40507100	40507165	40506404	40506455	40525005	40525130	62159	28,51,57	38,65,47	30,16,35	151,114,160	8.88178e-15	4.49414e-13	-0.248
SE	19421	ENSG00000070010	UFD1L	chr22	-	19462590	19462623	19455395	19455526	19466605	19466710	19421	3,7,9	22,32,21	0,1,1	44,17,51	0.000244738	0.00265186	-0.248
SE	39435	ENSG00000106100	NOD1	chr7	-	30477188	30477272	30475613	30475697	30485756	30485840	39435	25,28,25	0,0,2	59,30,63	15,6,11	0.00401841	0.0291642	-0.248
SE	22782	ENSG00000126214	KLC1	chr14	+	104151322	104151373	104145720	104145882	104153417	104153548	22782	199,244,242	117,128,145	168,115,231	317,184,301	1.11022e-16	6.43096e-15	-0.249
SE	8786	ENSG00000156976	EIF4A2	chr3	+	186506098	186506205	186505591	186505671	186506913	186507670	8786	1065,1121,1252	481,525,487	2367,1630,2515	3253,2352,2831	0	0	-0.25
SE	38806	ENSG00000005339	CREBBP	chr16	-	3820570	3820987	3819174	3819354	3823751	3823931	38806	880,1036,1104	7,9,11	419,172,426	17,22,30	9.34364e-13	3.84897e-11	-0.25
SE	41922	ENSG00000259431	THTPA	chr14	+	24025951	24026513	24025215	24025552	24027903	24028783	41922	491,599,573	25,31,25	446,233,378	58,33,61	3.76829e-11	1.2944e-09	-0.25
SE	34332	ENSG00000153317	ASAP1	chr8	-	131373915	131374017	131370262	131370389	131414130	131414216	34332	21,47,54	17,17,19	132,79,185	217,101,240	7.83875e-06	0.000120802	-0.25
SE	60900	ENSG00000172965	MIR4435-1HG	chr2	-	112237483	112237638	112229565	112229674	112252461	112252628	60900	44,55,65	0,0,0	26,24,49	4,3,5	0.000299721	0.00316046	-0.25
SE	47263	ENSG00000090661	CERS4	chr19	+	8275566	8275746	8274186	8274378	8315959	8316133	47263	33,40,52	5,3,0	105,72,88	23,22,18	0.00685019	0.0455962	-0.25
SE	56940	ENSG00000177192	PUS1	chr12	+	132417266	132417378	132416719	132416857	132425836	132425967	56940	148,211,240	6,5,4	82,49,86	17,11,16	4.34885e-12	1.65571e-10	-0.251
SE	23463	ENSG00000164073	MFSD8	chr4	-	128886226	128886363	128878655	128878747	128887051	128887104	23463	138,190,205	0,0,3	260,191,272	26,19,26	5.56357e-11	1.8797e-09	-0.251
SE	1924	ENSG00000110717	NDUFS8	chr11	+	67799752	67799990	67798150	67798200	67800389	67800479	1924	58,97,73	11,13,11	92,55,66	33,35,33	1.50178e-06	2.63694e-05	-0.251
SE	53482	ENSG00000171307	ZDHHC16	chr10	+	99213555	99213603	99213286	99213420	99214470	99214556	53482	450,412,460	119,124,135	251,118,244	182,137,223	0	0	-0.252
SE	23086	ENSG00000198176	TFDP1	chr13	+	114291934	114292211	114290848	114291015	114294434	114294625	23086	534,624,624	22,45,46	396,262,485	74,58,98	1.70974e-14	8.43395e-13	-0.252
SE	11277	ENSG00000130731	C16orf13	chr16	-	685280	685340	684948	684956	685611	685774	11277	401,512,490	9,8,14	385,269,457	22,24,30	3.75977e-06	6.13546e-05	-0.252
SE	56595	ENSG00000165629	ATP5C1	chr10	+	7848936	7848973	7844720	7844817	7849621	7849764	56595	1824,1948,1891	13,11,18	1103,874,1195	632,410,544	0	0	-0.253
SE	18867	ENSG00000067365	METTL22	chr16	+	8738385	8738582	8736319	8736422	8739964	8740075	18867	83,101,92	4,4,0	156,124,172	26,18,29	3.64195e-06	5.95896e-05	-0.253
SE	11272	ENSG00000130731	C16orf13	chr16	-	684888	685063	684718	684797	686093	686278	11272	580,646,713	67,111,93	468,353,505	159,165,201	0	0	-0.254
SE	3235	ENSG00000130396	MLLT4	chr6	+	168314082	168314103	168311963	168312169	168314847	168314993	3235	44,72,80	54,55,66	80,29,82	185,112,223	5.58614e-10	1.66131e-08	-0.254
SE	38782	ENSG00000140995	DEF8	chr16	+	90015824	90015921	90015202	90015222	90021576	90021674	38782	68,95,94	17,15,15	80,54,78	44,39,63	8.678e-10	2.50664e-08	-0.254
SE	4964	ENSG00000026508	CD44	chr11	+	35222628	35222742	35219667	35219793	35223214	35223278	4964	685,623,657	0,0,0	38,16,51	3,3,6	2.88658e-15	1.52488e-13	-0.255
SE	13454	ENSG00000184489	PTP4A3	chr8	+	142437849	142437924	142437038	142437169	142441026	142441620	13454	100,147,137	9,13,13	157,101,182	57,39,76	1.18139e-12	4.82516e-11	-0.255
SE	16769	ENSG00000091073	DTX2	chr7	+	76092761	76093026	76091013	76091153	76109737	76109901	16769	18,22,39	6,3,5	85,58,96	34,39,51	0.00431182	0.0308634	-0.255
SE	57713	ENSG00000134905	CARS2	chr13	-	111296411	111296529	111294661	111294868	111296731	111296830	57713	62,115,100	67,107,78	41,22,43	181,171,251	0	0	-0.256
SE	27166	ENSG00000119640	ACYP1	chr14	-	75528386	75528465	75519945	75520362	75530172	75530264	27166	111,99,96	104,97,97	95,70,132	477,300,491	0	0	-0.257
SE	28039	ENSG00000134419	RPS15A	chr16	-	18799384	18799481	18796059	18796145	18800302	18800440	28039	6694,7130,7379	25,31,28	6246,5111,6825	1128,927,1083	0	0	-0.258
SE	44429	ENSG00000169241	SLC50A1	chr1	+	155110036	155110198	155108774	155108852	155110454	155110574	44429	2227,2191,2480	44,35,46	1297,829,1265	218,106,186	0	0	-0.259
SE	35712	ENSG00000140105	WARS	chr14	-	100840472	100840557	100835423	100835595	100841619	100841681	35712	144,204,198	189,225,242	0,3,0	110,59,121	0	0	-0.26
SE	30541	ENSG00000225151	GOLGA2P7	chr15	-	84872928	84873083	84871621	84871772	84873177	84873268	30541	167,253,258	5,12,8	170,101,185	31,22,37	7.56839e-13	3.14769e-11	-0.26
SE	49315	ENSG00000160310	PRMT2	chr21	+	48081711	48081848	48069486	48069651	48083294	48083466	49315	90,149,97	11,17,9	125,69,116	38,25,51	4.57045e-08	1.03946e-06	-0.26
SE	13577	ENSG00000123737	EXOSC9	chr4	+	122737298	122737349	122735020	122735202	122737523	122737602	13577	148,151,143	185,214,229	86,59,56	457,269,442	0	0	-0.261
SE	12570	ENSG00000159023	EPB41	chr1	+	29385100	29385157	29379615	29379824	29386933	29386996	12570	33,38,55	55,48,87	14,9,12	108,70,121	1.9984e-15	1.06743e-13	-0.262
SE	16910	ENSG00000176155	CCDC57	chr17	-	80136902	80137065	80136349	80136481	80141649	80141808	16910	78,119,104	0,6,4	45,16,31	4,7,4	0.0017788	0.0147904	-0.262
SE	40484	ENSG00000181396	OGFOD3	chr17	-	80352206	80352419	80349885	80350410	80356071	80356195	40484	170,262,245	66,89,68	224,117,244	242,151,244	0	0	-0.263
SE	56652	ENSG00000123983	ACSL3	chr2	+	223765391	223765498	223752547	223752606	223773450	223773868	56652	704,863,904	158,220,176	438,243,382	319,198,187	0	0	-0.263
SE	55491	ENSG00000119979	FAM45A	chr10	+	120864822	120865007	120863603	120863709	120867459	120867608	55491	42,31,39	22,45,25	3,2,6	31,18,30	6.61343e-09	1.69905e-07	-0.263
SE	39052	ENSG00000165795	NDRG2	chr14	-	21491022	21491064	21490550	21490656	21491399	21491480	39052	56,64,58	66,52,57	26,15,14	71,36,56	3.57624e-07	7.05968e-06	-0.263
SE	57111	ENSG00000139631	CSAD	chr12	-	53565109	53565225	53564206	53564286	53565665	53565772	57111	72,126,91	23,47,31	16,9,27	19,14,18	0.000173295	0.001951	-0.263
SE	2926	ENSG00000141013	GAS8	chr16	+	90086451	90086564	90086044	90086176	90094043	90094130	2926	14,45,25	30,36,31	0,0,0	24,14,15	3.07191e-08	7.20649e-07	-0.265
SE	23352	ENSG00000175182	FAM131A	chr3	+	184055098	184055159	184053713	184053911	184059511	184059605	23352	40,67,50	4,5,0	66,53,83	23,24,32	4.25958e-08	9.74734e-07	-0.265
SE	47728	ENSG00000116731	PRDM2	chr1	+	14104912	14109326	14099572	14099683	14142921	14143065	47728	1913,1911,2203	0,6,0	2519,1290,2492	21,17,14	6.20894e-07	1.17779e-05	-0.265
SE	62634	ENSG00000167637	ZNF283	chr19	+	44341204	44341331	44339656	44339744	44351090	44353307	62634	56,39,75	0,0,3	113,50,72	15,10,14	3.57253e-05	0.000476616	-0.265
SE	58350	ENSG00000138111	TMEM180	chr10	+	104225738	104225844	104221169	104221207	104228711	104228954	58350	56,74,46	5,12,7	98,82,152	43,28,61	4.63672e-05	0.000601327	-0.265
SE	32841	ENSG00000143537	ADAM15	chr1	+	155033893	155033965	155033238	155033308	155034379	155034451	32841	71,105,96	43,56,49	27,26,40	52,49,75	1.08769e-11	3.96968e-10	-0.266
SE	55753	ENSG00000159111	MRPL10	chr17	-	45906504	45906602	45905866	45906036	45908676	45908889	55753	29,21,31	7,4,10	22,13,23	14,13,15	0.00310599	0.0235591	-0.266
SE	32209	ENSG00000015475	BID	chr22	-	18232870	18232940	18222114	18222254	18257146	18257178	32209	597,863,679	142,162,122	297,265,362	215,146,199	0	0	-0.267
SE	8789	ENSG00000156976	EIF4A2	chr3	+	186506098	186506209	186505591	186505671	186506913	186507080	8789	1308,1470,1570	481,525,487	2835,2018,3160	3253,2352,2831	0	0	-0.267
SE	9898	ENSG00000159459	UBR1	chr15	-	43378181	43378438	43374835	43374914	43398139	43398286	9898	160,210,238	0,0,0	233,114,282	20,10,22	3.40905e-12	1.31882e-10	-0.268
SE	30886	ENSG00000000419	DPM1	chr20	-	49557641	49557746	49557401	49557492	49558567	49558663	30886	108,125,148	0,3,5	78,58,93	20,15,13	3.37423e-10	1.03556e-08	-0.27
SE	6253	ENSG00000164830	OXR1	chr8	+	107749747	107749828	107738334	107738537	107751685	107751811	6253	107,112,131	14,18,17	149,85,153	82,55,55	2.8236e-09	7.61657e-08	-0.27
SE	31597	ENSG00000163633	C4orf36	chr4	-	87811200	87811311	87809273	87809428	87812608	87812746	31597	32,44,44	26,14,25	18,2,8	23,11,11	0.00408926	0.029584	-0.271
SE	42875	ENSG00000183597	TANGO2	chr22	+	20049052	20049206	20043465	20043536	20050860	20050965	42875	169,198,219	7,9,12	85,54,107	22,10,21	5.50083e-09	1.42678e-07	-0.272
SE	4947	ENSG00000026508	CD44	chr11	+	35226058	35226187	35219667	35219793	35229651	35229753	4947	120,121,118	13,12,24	42,26,53	15,17,20	4.03063e-05	0.000532146	-0.272
SE	60135	ENSG00000114416	FXR1	chr3	+	180632439	180632783	180630472	180630524	180665652	180665724	60135	56,33,47	5,2,3	69,20,50	10,8,14	0.00337864	0.0253161	-0.272
SE	37782	ENSG00000090097	PCBP4	chr3	-	51996825	51996908	51995956	51996104	52001341	52001470	37782	6,32,11	8,13,8	24,11,14	45,41,51	9.39868e-05	0.00113604	-0.273
SE	40405	ENSG00000187953	PMS2CL	chr7	+	6773029	6773158	6771527	6771586	6774935	6775020	40405	109,107,113	9,13,17	84,32,80	31,15,23	1.9311e-05	0.000273865	-0.274
SE	17735	ENSG00000129810	SGOL1	chr3	-	20215740	20216547	20212534	20212724	20218092	20218151	17735	1260,1403,1383	50,51,49	952,509,779	108,59,90	0	0	-0.275
SE	34782	ENSG00000152492	CCDC50	chr3	+	191092850	191093378	191087707	191087825	191097947	191098063	34782	325,481,452	115,126,184	189,90,150	951,586,815	0	0	-0.275
SE	44793	ENSG00000167065	DUSP18	chr22	-	31060941	31061108	31059501	31060067	31063448	31063872	44793	23,22,22	11,16,13	9,4,13	43,12,30	5.04495e-08	1.13958e-06	-0.275
SE	39919	ENSG00000214022	REPIN1	chr7	+	150067802	150067973	150066732	150066957	150068316	150068744	39919	395,478,468	56,89,87	96,52,71	42,29,45	9.24905e-12	3.39855e-10	-0.277
SE	706	ENSG00000204576	PRR3	chr6	+	30529104	30529285	30525090	30525227	30529610	30529901	706	183,278,229	67,58,36	251,139,229	174,91,198	4.03808e-09	1.07051e-07	-0.277
SE	4142	ENSG00000226174	TEX22	chr14	+	105911754	105911848	105905008	105905076	105916394	105916443	4142	423,574,531	11,17,19	281,197,372	40,21,49	1.01363e-13	4.59613e-12	-0.278
SE	41885	ENSG00000103326	CAPN15	chr16	+	583945	583998	577822	578029	596816	597392	41885	64,87,82	0,0,0	46,31,75	22,15,13	1.52545e-13	6.76772e-12	-0.278
SE	37302	ENSG00000140987	ZSCAN32	chr16	-	3440009	3440133	3434458	3434941	3447191	3447744	37302	43,48,31	0,9,3	95,41,65	30,14,24	0.00229891	0.0183215	-0.278
SE	44615	ENSG00000178307	TMEM11	chr17	-	21114248	21114540	21101270	21102153	21117403	21117474	44615	1121,1449,1360	303,488,345	342,249,453	495,396,542	0	0	-0.279
SE	62045	ENSG00000149187	CELF1	chr11	-	47521004	47521156	47510388	47510576	47522412	47522484	62045	340,342,449	22,27,23	317,201,350	85,48,95	0	0	-0.279
SE	7545	ENSG00000148773	MKI67	chr10	-	129913191	129914271	129911690	129911866	129914754	129914800	7545	1586,1796,2395	27,28,36	1403,466,1001	65,24,56	2.16605e-13	9.52178e-12	-0.281
SE	4946	ENSG00000026508	CD44	chr11	+	35226058	35226187	35219667	35219793	35232792	35232996	4946	114,117,114	0,0,0	41,26,50	8,3,10	1.80332e-10	5.70463e-09	-0.281
SE	39915	ENSG00000214022	REPIN1	chr7	+	150066830	150066957	150065897	150066030	150068316	150069331	39915	134,209,185	30,51,46	73,41,79	37,54,55	3.78848e-07	7.44464e-06	-0.281
SE	28665	ENSG00000170571	EMB	chr5	-	49695692	49695747	49693860	49695124	49698119	49698153	28665	122,148,196	0,2,5	88,72,96	29,13,23	3.33067e-16	1.87647e-14	-0.282
SE	34292	ENSG00000182473	EXOC7	chr17	-	74086409	74086478	74085255	74085401	74087223	74087316	34292	135,170,194	20,24,28	102,60,113	63,28,75	5.44009e-15	2.79189e-13	-0.282
SE	55766	ENSG00000108272	DHRS11	chr17	+	34956099	34956192	34955349	34955479	34956400	34956414	55766	198,190,186	11,11,4	168,94,177	18,23,18	0.00109629	0.00974955	-0.282
SE	36939	ENSG00000161249	DMKN	chr19	-	35991279	35991321	35990859	35990931	35991434	35991482	36939	51,44,48	136,179,163	7,4,7	419,399,506	0	0	-0.283
SE	6985	ENSG00000161265	U2AF1L4	chr19	-	36235526	36235639	36235223	36235322	36236025	36236088	6985	135,190,161	65,84,73	64,34,62	111,85,106	0	0	-0.283
SE	50198	ENSG00000122481	RWDD3	chr1	+	95709766	95710254	95699710	95699871	95712311	95712773	50198	276,241,265	0,0,0	479,292,421	25,20,26	2.83795e-12	1.1088e-10	-0.283
SE	22068	ENSG00000145390	USP53	chr4	+	120160372	120161058	120138704	120138828	120166491	120166584	22068	196,197,234	2,3,8	376,169,332	19,18,36	9.58359e-05	0.0011571	-0.283
SE	42878	ENSG00000183597	TANGO2	chr22	+	20040882	20041074	20039987	20040107	20043465	20043536	42878	96,126,129	36,41,49	37,17,51	55,52,58	5.44009e-15	2.79189e-13	-0.284
SE	32654	ENSG00000102897	LYRM1	chr16	+	20913807	20914039	20911771	20911857	20931443	20931536	32654	57,36,50	4,5,6	35,15,18	8,5,11	0.00476413	0.0335289	-0.284
SE	50203	ENSG00000122481	RWDD3	chr1	+	95709766	95710271	95699766	95699871	95712311	95712779	50203	283,245,266	0,0,0	490,298,425	25,20,26	2.93865e-12	1.14711e-10	-0.285
SE	4933	ENSG00000026508	CD44	chr11	+	35218292	35218421	35211381	35211612	35219667	35219793	4933	350,293,346	229,236,261	38,14,41	148,92,184	0	0	-0.286
SE	45036	ENSG00000253710	ALG11	chr13	+	52598141	52599073	52586549	52586598	52602454	52603800	45036	799,834,1012	21,28,26	938,661,978	71,76,91	4.15223e-14	1.96309e-12	-0.286
SE	32847	ENSG00000143537	ADAM15	chr1	+	155033890	155033965	155033238	155033308	155034379	155034451	32847	78,115,110	43,56,49	34,23,36	52,49,75	1.0314e-13	4.662e-12	-0.286
SE	37763	ENSG00000154380	ENAH	chr1	-	225704897	225705692	225702297	225702602	225706899	225707267	37763	352,345,421	5,10,7	830,384,826	95,24,62	1.56779e-08	3.80604e-07	-0.286
SE	31064	ENSG00000100038	TOP3B	chr22	-	22330352	22330559	22330011	22330179	22336810	22336846	31064	76,90,90	11,6,12	53,30,40	15,13,18	0.000166491	0.00188582	-0.286
SE	32605	ENSG00000080822	CLDND1	chr3	-	98240496	98240562	98239976	98240286	98241385	98241446	32605	22,33,42	0,0,3	61,28,55	14,9,19	5.91192e-05	0.000746976	-0.287
SE	44427	ENSG00000169241	SLC50A1	chr1	+	155109303	155109427	155108774	155108852	155110036	155110198	44427	1514,1711,1820	187,182,232	563,370,598	242,155,255	0	0	-0.288
SE	33035	ENSG00000074582	BCS1L	chr2	+	219524759	219524889	219524436	219524466	219526128	219526268	33035	141,210,165	0,5,5	203,115,192	20,12,20	3.45486e-06	5.67001e-05	-0.288
SE	42727	ENSG00000176974	SHMT1	chr17	-	18238872	18238989	18236479	18236602	18243356	18243569	42727	1104,1469,1403	103,116,101	644,453,613	238,146,238	0	0	-0.289
SE	31364	ENSG00000122085	MTERFD2	chr2	-	242038810	242039309	242036657	242036842	242041667	242041702	31364	775,893,1110	32,32,35	1069,699,1208	121,90,144	0	0	-0.29
SE	11629	ENSG00000170364	SETMAR	chr3	+	4354581	4354913	4345054	4345210	4355350	4355445	11629	153,189,187	0,0,0	107,59,105	7,5,12	2.98856e-09	8.03119e-08	-0.29
SE	21927	ENSG00000163374	YY1AP1	chr1	-	155657861	155657992	155650206	155650247	155658720	155658791	21927	141,230,223	6,5,7	129,91,140	13,13,13	6.70464e-05	0.00083469	-0.29
SE	12578	ENSG00000095906	NUBP2	chr16	+	1836537	1836956	1832996	1833037	1837677	1837832	12578	1868,2606,2072	5,12,9	1398,1174,1567	51,39,79	0	0	-0.291
SE	32270	ENSG00000073009	IKBKG	chrX	+	153788621	153788774	153786746	153786865	153789902	153789999	32270	477,813,679	10,10,11	244,264,276	45,46,59	0	0	-0.291
SE	48054	ENSG00000112759	SLC29A1	chr6	+	44193797	44193904	44191301	44191378	44194999	44195079	48054	186,255,285	79,114,73	252,131,240	303,214,312	1.11022e-16	6.43096e-15	-0.291
SE	13745	ENSG00000091409	ITGA6	chr2	+	173366499	173366629	173362702	173362828	173368818	173371181	13745	200,198,197	13,10,8	1631,1134,1716	442,318,521	0	0	-0.292
SE	62828	ENSG00000123066	MED13L	chr12	-	116675272	116675510	116549232	116549317	116714864	116715143	62828	537,674,859	3,5,0	415,187,407	53,18,50	0	0	-0.292
SE	50399	ENSG00000114770	ABCC5	chr3	-	183703091	183703166	183701540	183702682	183705557	183705705	50399	91,121,165	0,3,9	64,89,90	25,22,28	1.88738e-14	9.2364e-13	-0.292
SE	46425	ENSG00000101040	ZMYND8	chr20	-	45976599	45976670	45938799	45938948	45985400	45985414	46425	361,324,354	0,3,0	316,127,270	17,7,12	1.60247e-09	4.48485e-08	-0.292
SE	61166	ENSG00000130714	POMT1	chr9	+	134379575	134379727	134378357	134378460	134381789	134381840	61166	94,164,137	4,7,6	191,162,207	41,23,48	2.96311e-08	6.96638e-07	-0.292
SE	26127	ENSG00000182957	SPATA13	chr13	+	24796956	24798720	24734860	24735071	24823614	24823980	26127	497,613,683	7,10,8	138,82,174	4,10,7	0.00124304	0.0108733	-0.292
SE	60759	ENSG00000141376	BCAS3	chr17	+	59431722	59431863	59161827	59161925	59445687	59445855	60759	100,115,117	82,132,101	4,0,0	51,39,64	0	0	-0.293
SE	116	ENSG00000162341	TPCN2	chr11	+	68840094	68840176	68839390	68839491	68845949	68846069	116	37,39,43	0,0,0	77,44,105	16,13,23	7.95466e-07	1.47528e-05	-0.294
SE	26398	ENSG00000161791	FMNL3	chr12	-	50052224	50052377	50050864	50050973	50055748	50055832	26398	31,33,40	6,5,1	87,47,117	38,16,53	0.0013474	0.0116774	-0.294
SE	49233	ENSG00000152556	PFKM	chr12	+	48529073	48529166	48528725	48528821	48531503	48531629	49233	781,811,881	48,60,63	885,459,823	248,188,329	0	0	-0.297
SE	35716	ENSG00000140105	WARS	chr14	-	100840472	100840602	100835423	100835595	100841619	100841743	35716	180,257,255	189,225,242	0,4,1	110,59,121	0	0	-0.298
SE	36951	ENSG00000161249	DMKN	chr19	-	35996840	35996951	35996619	35996667	36001085	36001154	36951	28,15,31	3,8,6	44,47,50	58,39,77	1.81107e-05	0.000258882	-0.298
SE	6574	ENSG00000163644	PPM1K	chr4	-	89199295	89199794	89198294	89198395	89205557	89205713	6574	93,108,133	9,3,3	119,47,89	21,6,18	0.000566277	0.00549516	-0.298
SE	39918	ENSG00000214022	REPIN1	chr7	+	150066759	150066957	150065888	150066030	150068316	150070034	39918	431,652,558	30,51,46	182,118,172	37,54,55	2.84187e-11	9.90346e-10	-0.3
SE	47529	ENSG00000100239	PPP6R2	chr22	+	50875416	50875497	50874795	50874881	50875934	50876032	47529	243,252,272	48,52,56	297,159,300	211,121,219	0	0	-0.301
SE	39920	ENSG00000214022	REPIN1	chr7	+	150067848	150067973	150066759	150066957	150068316	150070210	39920	382,478,451	56,89,87	74,48,65	42,29,45	1.56541e-14	7.74853e-13	-0.301
SE	5404	ENSG00000167747	C19orf48	chr19	-	51305710	51305871	51305473	51305514	51307828	51307974	5404	83,94,100	8,22,4	87,40,95	17,22,46	0.00367254	0.0270769	-0.302
SE	5328	ENSG00000112715	VEGFA	chr6	+	43748468	43748540	43746625	43746655	43749692	43749824	5328	28,59,49	18,25,26	3,4,10	19,17,19	2.53122e-08	6.00281e-07	-0.303
SE	48353	ENSG00000198925	ATG9A	chr2	-	220093155	220093207	220092643	220092775	220094256	220094348	48353	85,113,137	13,24,20	69,67,89	74,42,68	4.29656e-14	2.02027e-12	-0.305
SE	54107	ENSG00000160796	NBEAL2	chr3	+	47033964	47034045	47033329	47033436	47035426	47035510	54107	43,85,95	64,62,88	1,4,4	48,23,34	3.71703e-13	1.6046e-11	-0.306
SE	44463	ENSG00000076043	REXO2	chr11	+	114314577	114314655	114310303	114310397	114316700	114316809	44463	18,22,15	0,0,3	94,73,107	28,35,42	0.00297577	0.0227687	-0.306
SE	23934	ENSG00000221988	PPT2	chr6	+	32121972	32122181	32121217	32121413	32122363	32122554	23934	138,173,160	25,24,21	789,507,731	374,277,429	0	0	-0.307
SE	27167	ENSG00000119640	ACYP1	chr14	-	75528386	75528465	75519945	75520362	75530656	75530718	27167	51,30,50	0,0,0	41,35,65	15,7,8	1.10698e-05	0.000165691	-0.307
SE	27920	ENSG00000135740	SLC9A5	chr16	+	67296114	67296192	67293722	67293849	67298254	67298425	27920	11,23,22	6,2,3	34,18,48	26,16,36	0.0048815	0.0341713	-0.307
SE	26364	ENSG00000185324	CDK10	chr16	+	89755659	89755732	89753097	89753205	89756960	89757032	26364	466,531,542	39,49,56	564,291,527	262,155,220	0	0	-0.308
SE	13055	ENSG00000166435	XRRA1	chr11	-	74563033	74563127	74562132	74562248	74617283	74617501	13055	20,23,31	0,1,2	28,22,52	16,5,10	0.00282492	0.0218209	-0.31
SE	20008	ENSG00000176473	WDR25	chr14	+	100847246	100848083	100842775	100842832	100934357	100934505	20008	363,443,387	9,7,7	276,190,241	15,20,18	1.95649e-06	3.36962e-05	-0.314
SE	54340	ENSG00000115204	MPV17	chr2	-	27535860	27536021	27535546	27535639	27545314	27545389	54340	640,733,778	25,10,33	271,191,384	60,43,77	0	0	-0.316
SE	11033	ENSG00000122566	HNRNPA2B1	chr7	-	26230612	26230748	26229744	26230080	26232114	26232197	11033	1443,1622,1714	213,247,295	843,494,826	486,309,492	0	0	-0.319
SE	16209	ENSG00000072682	P4HA2	chr5	-	131562778	131562914	131554237	131554337	131563482	131563550	16209	208,301,259	106,101,118	78,58,85	215,138,205	0	0	-0.321
SE	46899	ENSG00000023318	ERP44	chr9	-	102820101	102820141	102814698	102814814	102822381	102822454	46899	117,138,152	0,0,0	28,20,29	14,13,27	0	0	-0.321
SE	48586	ENSG00000064666	CNN2	chr19	+	1036065	1036245	1032557	1032695	1036414	1036561	48586	937,1044,1083	14,21,18	631,333,629	92,65,171	0	0	-0.321
SE	39120	ENSG00000061938	TNK2	chr3	-	195594039	195594135	195593759	195593887	195594231	195595580	39120	170,243,159	20,32,28	59,60,82	40,33,45	1.03251e-14	5.20008e-13	-0.322
SE	52947	ENSG00000081665	ZNF506	chr19	-	19904642	19906469	19902619	19903293	19916839	19916935	52947	395,383,347	0,5,7	568,256,470	22,11,26	0.000297024	0.00313584	-0.322
SE	28891	ENSG00000167302	ENTHD2	chr17	-	79206114	79206318	79205646	79205821	79207231	79207303	28891	58,121,98	3,10,9	134,114,152	41,39,44	4.2868e-08	9.80112e-07	-0.324
SE	25103	ENSG00000143393	PI4KB	chr1	-	151298647	151298849	151288048	151288985	151299746	151300133	25103	883,1092,1121	184,203,250	227,90,216	169,98,146	0	0	-0.325
SE	51021	ENSG00000091039	OSBPL8	chr12	-	76853638	76853675	76844672	76844768	76881289	76881398	51021	62,70,77	60,67,88	13,10,16	59,34,75	1.38934e-11	5.01138e-10	-0.327
SE	124	ENSG00000162341	TPCN2	chr11	+	68822642	68822820	68821500	68821565	68825045	68825162	124	35,58,41	5,2,0	67,51,88	16,14,20	0.00285003	0.0219724	-0.328
SE	12582	ENSG00000095906	NUBP2	chr16	+	1836738	1836956	1836537	1836656	1837677	1837741	12582	1231,1670,1395	56,83,51	771,659,883	194,136,168	0	0	-0.329
SE	24588	ENSG00000058799	YIPF1	chr1	-	54320673	54320724	54317391	54317943	54325728	54325826	24588	120,170,172	40,65,52	59,38,50	76,52,75	0	0	-0.329
SE	46015	ENSG00000157985	AGAP1	chr2	+	236839408	236839567	236817381	236817550	236877105	236877267	46015	222,318,331	65,90,100	108,93,147	209,90,162	0	0	-0.329
SE	10831	ENSG00000081791	KIAA0141	chr5	+	141318420	141318469	141318085	141318325	141319070	141319711	10831	20,20,28	19,25,25	27,13,17	93,78,106	1.6043e-10	5.10869e-09	-0.329
SE	48362	ENSG00000198925	ATG9A	chr2	-	220093145	220093207	220092643	220092775	220094256	220094361	48362	29,48,48	13,24,20	27,37,34	74,42,68	4.26102e-08	9.74734e-07	-0.329
SE	33453	ENSG00000064607	SUGP2	chr19	-	19102148	19102362	19101701	19101958	19105174	19105295	33453	152,205,173	4,4,2	122,89,116	27,11,29	2.66276e-12	1.04508e-10	-0.33
SE	39117	ENSG00000061938	TNK2	chr3	-	195594039	195594129	195593759	195593887	195594231	195595580	39117	129,169,119	20,32,28	43,50,58	40,33,45	4.13114e-13	1.77274e-11	-0.331
SE	35749	ENSG00000140105	WARS	chr14	-	100840472	100840516	100828044	100828258	100841619	100841684	35749	11,19,10	27,36,37	0,0,0	27,18,42	2.98183e-07	5.96531e-06	-0.331
SE	9026	ENSG00000241878	PISD	chr22	-	32021748	32022002	32017634	32017871	32026789	32026817	9026	420,587,465	3,4,0	377,335,449	13,15,36	4.63017e-10	1.39234e-08	-0.332
SE	17797	ENSG00000176720	BOK	chr2	+	242509539	242509703	242498135	242498408	242511711	242513546	17797	193,263,190	0,0,0	236,164,231	30,40,43	0	0	-0.333
SE	54337	ENSG00000115204	MPV17	chr2	-	27539944	27540101	27535546	27535639	27545314	27545389	54337	31,41,53	25,10,33	11,8,22	60,43,77	8.18144e-11	2.70495e-09	-0.333
SE	51022	ENSG00000091039	OSBPL8	chr12	-	76853638	76853675	76844680	76844759	76881289	76881398	51022	31,46,46	27,34,40	7,4,11	47,9,30	6.57989e-06	0.000102906	-0.333
SE	42176	ENSG00000231925	TAPBP	chr6	-	33271731	33271766	33269536	33269548	33271904	33271994	42176	160,217,186	3,0,9	452,318,396	51,22,34	0.000589116	0.00569123	-0.333
SE	30687	ENSG00000107521	HPS1	chr10	-	100190887	100191048	100190327	100190427	100193696	100193848	30687	176,267,188	9,10,18	185,152,197	61,43,78	0	0	-0.335
SE	42880	ENSG00000183597	TANGO2	chr22	+	20040959	20041074	20039987	20040107	20043465	20043536	42880	146,207,227	36,41,49	66,37,90	55,52,58	1.82887e-12	7.31074e-11	-0.335
SE	14718	ENSG00000185716	C16orf52	chr16	+	22096528	22096596	22086807	22087020	22096964	22097071	14718	14,12,20	5,13,4	28,18,24	41,43,44	0.00159877	0.0134855	-0.335
SE	16940	ENSG00000223891	OSER1-AS1	chr20	+	42843527	42843643	42839599	42839717	42853460	42854667	16940	12,8,26	3,3,4	28,24,35	34,23,31	0.000168509	0.00190463	-0.336
SE	51070	ENSG00000237441	RGL2	chr6	-	33264990	33265120	33264808	33264892	33265707	33265770	51070	146,200,219	53,67,54	51,25,50	68,50,100	0	0	-0.338
SE	37744	ENSG00000116299	KIAA1324	chr1	+	109740600	109740697	109740095	109740276	109741194	109741296	37744	515,984,785	0,0,0	32,12,34	4,6,8	0	0	-0.34
SE	60602	ENSG00000176731	C8orf59	chr8	-	86131464	86131589	86129614	86129731	86132534	86132582	60602	1343,1425,1516	752,786,676	8,5,7	984,750,913	0	0	-0.341
SE	34374	ENSG00000185164	NOMO2	chr16	-	18539334	18539393	18538858	18538946	18540822	18540959	34374	13,22,33	14,29,32	0,0,8	21,14,20	7.53088e-05	0.000929253	-0.342
SE	23931	ENSG00000221988	PPT2	chr6	+	32121775	32122181	32121353	32121413	32122363	32122554	23931	218,313,279	25,24,21	1066,679,1024	374,277,429	0	0	-0.343
SE	43940	ENSG00000109686	SH3D19	chr4	-	152065371	152065440	152065061	152065202	152069073	152069338	43940	108,130,140	52,64,71	26,13,11	43,24,42	1.36599e-10	4.38862e-09	-0.344
SE	57460	ENSG00000233429	HOTAIRM1	chr7	+	27138692	27138985	27135851	27136007	27139397	27139585	57460	18,18,21	7,5,3	212,124,178	227,218,281	1.94907e-07	4.01829e-06	-0.344
SE	53240	ENSG00000104529	EEF1D	chr8	-	144676585	144676688	144676044	144676241	144679517	144679584	53240	115,180,196	65,89,85	9,11,17	44,32,53	0	0	-0.345
SE	46178	ENSG00000138621	PPCDC	chr15	+	75320587	75320794	75315926	75315967	75340893	75341062	46178	206,247,219	0,4,0	138,119,169	16,7,18	1.38853e-09	3.91397e-08	-0.345
SE	45498	ENSG00000148737	TCF7L2	chr10	+	114724314	114724383	114711241	114711366	114799783	114799885	45498	61,73,54	47,35,32	13,8,29	58,24,63	2.16098e-11	7.63535e-10	-0.346
SE	50397	ENSG00000114770	ABCC5	chr3	-	183703091	183703243	183701540	183702682	183705557	183705705	50397	84,99,135	0,3,9	82,76,115	25,22,28	3.04673e-10	9.41066e-09	-0.347
SE	42874	ENSG00000183597	TANGO2	chr22	+	20049052	20049229	20043465	20043536	20050860	20050965	42874	115,124,146	7,9,12	53,32,66	22,10,21	2.64834e-09	7.18846e-08	-0.348
SE	35725	ENSG00000140105	WARS	chr14	-	100840472	100840581	100835423	100835595	100841619	100841930	35725	215,286,272	189,225,242	0,3,1	110,59,121	0	0	-0.349
SE	59671	ENSG00000196781	TLE1	chr9	-	84227206	84227308	84226757	84226871	84228291	84228436	59671	46,40,53	30,53,50	0,0,0	22,25,37	4.44089e-16	2.47933e-14	-0.349
SE	13514	ENSG00000116698	SMG7	chr1	+	183470265	183470402	183441634	183441784	183471387	183471526	13514	45,50,54	4,3,4	10,17,18	9,3,8	0.000832151	0.00767861	-0.349
SE	51061	ENSG00000161526	SAP30BP	chr17	+	73687473	73687611	73686750	73686852	73689519	73689562	51061	31,38,54	1,0,0	20,26,37	6,4,2	0.00570902	0.039084	-0.349
SE	62116	ENSG00000137502	RAB30	chr11	-	82745213	82745314	82708265	82708366	82782732	82782908	62116	65,64,65	18,40,29	16,22,28	65,35,51	1.078e-09	3.07883e-08	-0.35
SE	27343	ENSG00000182718	ANXA2	chr15	-	60689456	60689537	60685295	60685639	60690141	60690177	27343	402,434,419	17,25,16	727,593,821	259,146,229	0	0	-0.351
SE	9986	ENSG00000052795	FNIP2	chr4	+	159754952	159755042	159754679	159754780	159756556	159756628	9986	21,30,40	18,27,27	0,0,1	31,15,28	1.33227e-15	7.2415e-14	-0.353
SE	31894	ENSG00000102606	ARHGEF7	chr13	+	111857635	111857720	111806251	111806338	111870025	111870227	31894	97,138,97	0,0,0	104,83,89	32,19,31	0	0	-0.354
SE	16845	ENSG00000101084	C20orf24	chr20	+	35236292	35236403	35236117	35236221	35240412	35240960	16845	113,111,113	16,17,13	147,76,160	69,74,97	5.38936e-12	2.03038e-10	-0.354
SE	46520	ENSG00000205336	GPR56	chr16	+	57675502	57675620	57662520	57662714	57684164	57684263	46520	442,512,512	7,10,9	52,17,61	14,9,10	2.16493e-14	1.05588e-12	-0.355
SE	14900	ENSG00000179195	ZNF664	chr12	+	124489424	124489482	124457669	124458567	124495927	124495988	14900	93,109,140	24,33,26	30,24,42	55,32,27	1.80783e-08	4.36424e-07	-0.355
SE	50744	ENSG00000084234	APLP2	chr11	+	129993506	129993674	129992199	129992408	129996594	129996725	50744	2836,3745,3695	632,822,947	1672,1158,1754	1744,1198,1999	0	0	-0.356
SE	26670	ENSG00000148814	LRRC27	chr10	+	134162466	134162561	134161487	134161860	134165110	134165257	26670	53,53,68	35,17,21	13,10,20	35,20,33	3.81605e-08	8.80872e-07	-0.356
SE	7826	ENSG00000170919	TPT1-AS1	chr13	+	45964848	45965037	45963869	45963955	45965166	45965857	7826	29,32,50	1,1,1	80,28,67	17,11,12	0.000243683	0.00264176	-0.359
SE	49491	ENSG00000087470	DNM1L	chr12	+	32891197	32891230	32890038	32890095	32892997	32893174	49491	63,60,81	64,93,89	36,55,65	338,210,358	1.66533e-15	8.92834e-14	-0.36
SE	53235	ENSG00000104529	EEF1D	chr8	-	144674816	144674830	144671160	144672251	144679517	144679845	53235	78,113,105	207,291,260	40,26,38	447,323,438	0	0	-0.361
SE	16804	ENSG00000183426	NPIPA1	chr16	+	15044608	15044678	15044076	15044112	15045471	15045915	16804	42,69,70	28,38,39	9,6,18	78,66,88	0	0	-0.363
SE	60983	ENSG00000114098	ARMC8	chr3	+	137907242	137907372	137906183	137906441	137940767	137940839	60983	103,129,129	25,25,32	35,22,60	44,32,44	1.2903e-12	5.25014e-11	-0.363
SE	6573	ENSG00000163644	PPM1K	chr4	-	89199687	89199794	89198294	89198395	89205557	89205742	6573	12,17,31	9,3,3	17,8,9	21,6,18	0.00339942	0.0254365	-0.363
SE	28161	ENSG00000163939	PBRM1	chr3	-	52716107	52716249	52713589	52713742	52719764	52719933	28161	34,27,41	14,27,34	3,0,0	72,77,77	0	0	-0.364
SE	44497	ENSG00000125351	UPF3B	chrX	-	118974608	118974647	118972329	118972490	118975038	118975221	44497	30,43,48	67,89,76	16,10,17	484,320,400	0	0	-0.364
SE	52883	ENSG00000149182	ARFGAP2	chr11	-	47196732	47196864	47193831	47193884	47198066	47198185	52883	105,148,138	1,0,0	52,37,75	11,4,15	3.1118e-11	1.08006e-09	-0.364
SE	26726	ENSG00000179029	TMEM107	chr17	-	8079276	8079344	8077320	8077590	8079517	8079692	26726	213,215,201	39,41,38	82,57,89	78,54,86	0	0	-0.365
SE	11320	ENSG00000031003	FAM13B	chr5	-	137281916	137282000	137281590	137281686	137284643	137284873	11320	119,158,203	19,18,40	151,111,190	136,71,160	0	0	-0.367
SE	46177	ENSG00000138621	PPCDC	chr15	+	75320587	75320794	75315926	75315967	75335781	75335877	46177	307,401,349	12,17,14	205,148,241	39,32,52	0	0	-0.367
SE	48973	ENSG00000133114	GPALPP1	chr13	+	45603373	45606242	45601919	45602138	45607370	45607737	48973	805,869,952	0,0,0	1159,682,1011	18,12,18	3.78009e-11	1.29742e-09	-0.367
SE	42974	ENSG00000163485	ADORA1	chr1	+	203097405	203097560	203096956	203097056	203097912	203098310	42974	78,109,109	30,27,35	17,6,4	22,8,15	9.71999e-08	2.098e-06	-0.368
SE	23167	ENSG00000090989	EXOC1	chr4	+	56755053	56755098	56749988	56750094	56756388	56756552	23167	79,86,122	36,33,53	33,26,39	74,52,72	0	0	-0.369
SE	4955	ENSG00000026508	CD44	chr11	+	35227658	35227790	35226058	35226187	35236398	35236461	4955	555,477,502	0,0,0	94,69,141	27,7,30	0	0	-0.37
SE	48356	ENSG00000198925	ATG9A	chr2	-	220093155	220093204	220092643	220092775	220094256	220094361	48356	63,74,91	13,24,20	44,34,59	74,42,68	2.22045e-16	1.26084e-14	-0.371
SE	56505	ENSG00000244625	CTA-211A9,5	chr22	+	27089643	27089799	27068729	27068950	27113215	27113422	56505	25,17,32	13,10,11	11,0,17	40,32,44	4.4611e-12	1.69396e-10	-0.371
SE	6642	ENSG00000079805	DNM2	chr19	+	10919244	10919256	10916591	10916643	10922939	10923053	6642	160,171,232	42,57,61	99,52,95	581,306,613	0	0	-0.372
SE	54753	ENSG00000123358	NR4A1	chr12	+	52446279	52446429	52437622	52437695	52448110	52448457	54753	20,37,35	9,6,10	13,3,22	18,12,24	1.89658e-05	0.000269856	-0.375
SE	561	ENSG00000214087	ARL16	chr17	-	79649472	79649705	79649063	79649179	79650042	79650156	561	119,142,148	38,63,33	152,81,157	351,244,449	0	0	-0.377
SE	11276	ENSG00000130731	C16orf13	chr16	-	685280	685340	684718	684797	686093	686278	11276	231,407,369	67,111,93	108,129,145	159,165,201	0	0	-0.38
SE	14068	ENSG00000083454	P2RX5	chr17	-	3594249	3594321	3593898	3593974	3594937	3595088	14068	70,81,86	11,16,13	132,102,180	122,90,161	0	0	-0.38
SE	48523	ENSG00000141504	SAT2	chr17	-	7530260	7530362	7530099	7530111	7530460	7530732	48523	56,91,84	7,1,7	187,141,188	58,58,75	0.00036094	0.00372064	-0.38
SE	409	ENSG00000106635	BCL7B	chr7	-	72966496	72966572	72954211	72954382	72971816	72972332	409	339,438,399	0,0,0	189,144,212	78,47,88	0	0	-0.381
SE	6899	ENSG00000106080	FKBP14	chr7	-	30059828	30059920	30058611	30058739	30062280	30062432	6899	52,77,107	60,48,56	19,14,23	329,189,285	0	0	-0.381
SE	7839	ENSG00000170919	TPT1-AS1	chr13	+	45964892	45965037	45963869	45963955	45965166	45965292	7839	26,23,39	1,1,1	66,23,41	17,11,12	0.00011148	0.00132234	-0.381
SE	58240	ENSG00000072864	NDE1	chr16	+	15793585	15793711	15788021	15788113	15818047	15818079	58240	50,60,82	3,6,0	44,26,28	13,5,8	0.000804221	0.00746552	-0.383
SE	56769	ENSG00000111450	STX2	chr12	-	131280539	131280665	131275378	131276522	131283069	131283180	56769	85,100,106	9,14,8	139,70,173	105,52,68	5.74996e-12	2.15683e-10	-0.384
SE	34772	ENSG00000223501	VPS52	chr6	-	33219294	33219413	33218380	33218764	33219636	33219748	34772	592,808,758	11,15,19	542,310,546	153,111,210	0	0	-0.385
SE	8285	ENSG00000050748	MAPK9	chr5	-	179713974	179714067	179707439	179707608	179718847	179719053	8285	228,281,310	107,185,156	21,19,34	146,94,111	0	0	-0.385
SE	22226	ENSG00000169764	UGP2	chr2	+	64069672	64069733	64069035	64069338	64083439	64083567	22226	45,28,35	24,27,20	47,40,40	201,135,211	1.11022e-16	6.43096e-15	-0.385
SE	3572	ENSG00000138867	GUCD1	chr22	-	24950916	24951104	24944884	24944969	24951582	24951827	3572	156,281,200	48,74,60	81,68,42	161,86,222	0	0	-0.387
SE	18688	ENSG00000124279	FASTKD3	chr5	-	7866758	7868309	7866010	7866096	7869091	7869115	18688	1375,1295,1590	9,11,4	1571,862,1494	41,31,61	7.93865e-09	2.01208e-07	-0.387
SE	31919	ENSG00000141956	PRDM15	chr21	-	43231108	43231192	43224693	43224774	43236060	43236192	31919	21,52,39	0,0,2	52,23,50	17,7,26	6.44208e-08	1.43123e-06	-0.388
SE	34290	ENSG00000182473	EXOC7	chr17	-	74086409	74086562	74085255	74085401	74087223	74087316	34290	128,155,172	20,24,28	82,40,73	63,28,75	0	0	-0.389
SE	6005	ENSG00000101974	ATP11C	chrX	-	138813809	138813914	138808507	138811121	138820074	138820228	6005	79,93,97	0,2,6	114,110,147	62,35,48	1.43219e-14	7.13814e-13	-0.39
SE	41049	ENSG00000106603	COA1	chr7	-	43690210	43690311	43688198	43688251	43705256	43705321	41049	88,85,94	4,2,5	45,20,45	9,6,10	1.71096e-05	0.000245792	-0.39
SE	52196	ENSG00000125107	CNOT1	chr16	-	58658556	58658698	58657185	58657313	58663631	58663719	52196	61,74,52	7,20,15	86,37,84	71,73,85	5.38245e-09	1.39944e-07	-0.391
SE	43642	ENSG00000181666	HKR1	chr19	+	37837324	37837394	37826070	37826159	37838091	37838218	43642	30,46,41	32,31,29	0,3,8	29,19,48	1.42641e-12	5.77678e-11	-0.392
SE	7400	ENSG00000181090	EHMT1	chr9	+	140646782	140646860	140638515	140638542	140648622	140648743	7400	500,618,583	24,36,25	413,264,421	117,112,119	0	0	-0.393
SE	40808	ENSG00000171574	ZNF584	chr19	+	58921372	58921458	58920054	58920532	58926890	58927013	40808	90,77,78	13,6,9	65,27,54	35,18,54	2.82341e-12	1.10412e-10	-0.395
SE	45206	ENSG00000196535	MYO18A	chr17	-	27443461	27443473	27442681	27442858	27445062	27445207	45206	23,28,26	0,0,0	4,1,10	19,16,19	7.53841e-14	3.46912e-12	-0.396
SE	40809	ENSG00000171574	ZNF584	chr19	+	58921307	58921458	58919991	58920532	58926890	58927013	40809	98,64,73	13,6,9	65,30,63	35,18,54	3.47411e-12	1.33919e-10	-0.396
SE	25802	ENSG00000182796	TMEM198B	chr12	+	56225040	56225133	56223743	56224867	56226742	56227325	25802	29,24,16	2,4,1	19,7,27	12,10,8	0.00186928	0.0154416	-0.396
SE	24628	ENSG00000104164	BLOC1S6	chr15	+	45890077	45890089	45879549	45879723	45895297	45895385	24628	21,32,26	15,11,12	7,8,0	26,13,17	0.00536115	0.037037	-0.396
SE	16750	ENSG00000204387	C6orf48	chr6	+	31804200	31804294	31803187	31803228	31805012	31805212	16750	784,834,915	146,186,199	918,610,965	1083,879,1278	0	0	-0.398
SE	27347	ENSG00000182718	ANXA2	chr15	-	60688349	60688626	60685295	60685639	60690141	60690185	27347	179,213,276	17,25,16	416,282,478	259,146,229	0	0	-0.398
SE	34293	ENSG00000182473	EXOC7	chr17	-	74086409	74086478	74085255	74085401	74090494	74090662	34293	194,250,262	134,173,147	76,40,74	395,228,366	0	0	-0.402
SE	40810	ENSG00000171574	ZNF584	chr19	+	58921331	58921458	58920143	58920532	58926890	58927013	40810	100,70,79	13,6,9	62,32,58	35,18,54	1.16529e-12	4.76482e-11	-0.403
SE	28310	ENSG00000196586	MYO6	chr6	+	76621388	76621415	76618212	76618344	76623779	76623998	28310	85,104,130	231,291,287	6,6,6	287,184,284	0	0	-0.406
SE	705	ENSG00000204576	PRR3	chr6	+	30529104	30529285	30525926	30525989	30529610	30529901	705	197,297,239	9,6,14	300,192,262	83,54,95	0	0	-0.409
SE	24638	ENSG00000104164	BLOC1S6	chr15	+	45890077	45890194	45879550	45879723	45895297	45895385	24638	27,38,32	15,11,12	10,8,0	26,13,17	1.21933e-07	2.60452e-06	-0.409
SE	11242	ENSG00000169255	B3GALNT1	chr3	-	160822572	160822683	160822106	160822194	160823022	160823091	11242	315,486,431	75,102,100	52,26,45	64,46,58	0	0	-0.412
SE	36108	ENSG00000197694	SPTAN1	chr9	+	131355261	131355321	131353755	131353904	131356453	131356652	36108	418,559,605	11,22,21	680,437,832	542,245,552	0	0	-0.412
SE	16498	ENSG00000073921	PICALM	chr11	-	85689112	85689136	85687665	85687725	85692171	85692271	16498	141,142,161	90,78,125	136,86,134	528,371,688	0	0	-0.413
SE	8227	ENSG00000075413	MARK3	chr14	+	103966492	103966537	103964838	103964865	103969218	103969619	8227	51,67,55	7,11,11	92,80,87	99,60,107	3.10862e-15	1.63418e-13	-0.413
SE	43306	ENSG00000128699	ORMDL1	chr2	-	190647739	190647849	190647147	190647328	190648994	190649097	43306	245,290,252	40,58,65	171,158,211	200,203,238	0	0	-0.414
SE	28148	ENSG00000163939	PBRM1	chr3	-	52592264	52592429	52584762	52584833	52595782	52595984	28148	49,82,69	7,4,8	206,140,269	133,78,150	3.55124e-11	1.22471e-09	-0.414
SE	55700	ENSG00000196547	MAN2A2	chr15	+	91446460	91446964	91445447	91445756	91447419	91447569	55700	30,77,58	0,3,0	21,18,30	2,4,4	0.00479012	0.033657	-0.417
SE	52810	ENSG00000198420	FAM115A	chr7	-	143579015	143579192	143573200	143573715	143579828	143579976	52810	78,136,96	21,21,31	65,30,46	94,52,85	0	0	-0.418
SE	26880	ENSG00000133961	NUMB	chr14	-	73745988	73746132	73743285	73744001	73749066	73749213	26880	441,595,582	87,94,81	279,139,342	268,164,294	0	0	-0.421
SE	10750	ENSG00000123200	ZC3H13	chr13	-	46626066	46626124	46619525	46619651	46626538	46626820	10750	24,54,27	30,34,36	1,3,2	58,48,54	0	0	-0.423
SE	45789	ENSG00000099889	ARVCF	chr22	-	19958738	19958858	19957420	19958266	19959408	19959494	45789	70,118,58	26,28,34	9,6,15	38,24,39	9.9698e-14	4.53013e-12	-0.423
SE	10624	ENSG00000171298	GAA	chr17	+	78075609	78075724	78075385	78075424	78078353	78078931	10624	131,186,141	24,36,33	43,25,33	60,47,73	0	0	-0.424
SE	24381	ENSG00000185024	BRF1	chr14	-	105707601	105707751	105695197	105695250	105715485	105715729	24381	93,133,115	0,1,2	62,37,87	17,7,16	7.02471e-12	2.61908e-10	-0.425
SE	35720	ENSG00000140105	WARS	chr14	-	100840472	100840602	100828066	100828258	100841619	100841743	35720	47,72,66	27,36,37	0,1,1	27,18,42	0	0	-0.428
SE	1865	ENSG00000135341	MAP3K7	chr6	-	91254270	91254351	91246055	91246120	91256976	91257106	1865	174,212,243	100,137,124	14,11,26	294,197,340	0	0	-0.429
SE	4922	ENSG00000026508	CD44	chr11	+	35223214	35223334	35219667	35219793	35229651	35229756	4922	57,68,64	13,12,24	12,3,19	15,17,20	4.62437e-07	8.9609e-06	-0.429
SE	46536	ENSG00000205336	GPR56	chr16	+	57675498	57675620	57662418	57662714	57684164	57684263	46536	435,505,506	7,10,9	50,10,42	14,9,10	5.24025e-14	2.44538e-12	-0.43
SE	36194	ENSG00000197381	ADARB1	chr21	+	46540708	46540874	46494483	46494708	46548316	46548488	36194	60,62,78	10,25,9	87,39,64	111,73,75	3.83908e-10	1.16745e-08	-0.432
SE	1082	ENSG00000204520	MICA	chr6	+	31378848	31379136	31378319	31378574	31380101	31380237	1082	911,1013,1155	0,0,0	573,316,490	87,62,106	0	0	-0.438
SE	560	ENSG00000214087	ARL16	chr17	-	79649520	79649705	79649063	79649179	79650042	79650156	560	138,170,169	38,63,33	158,81,153	351,244,449	0	0	-0.441
SE	23538	ENSG00000213923	CSNK1E	chr22	-	38691392	38691453	38690347	38690540	38694790	38694939	23538	98,121,133	83,106,105	50,25,62	882,632,968	0	0	-0.447
SE	56968	ENSG00000143367	TUFT1	chr1	+	151534566	151534641	151512809	151512902	151535060	151535162	56968	450,468,498	104,112,133	192,86,212	304,175,329	0	0	-0.449
SE	50197	ENSG00000122481	RWDD3	chr1	+	95709766	95710254	95699710	95699871	95712097	95712213	50197	310,269,291	9,12,5	534,341,459	106,89,126	0	0	-0.45
SE	39922	ENSG00000214022	REPIN1	chr7	+	150067848	150067973	150065900	150066030	150068316	150070210	39922	241,295,276	30,51,46	54,31,45	37,54,55	0	0	-0.455
SE	58815	ENSG00000079156	OSBPL6	chr2	+	179204398	179204491	179203717	179203821	179213950	179214116	58815	75,117,103	17,22,16	75,39,86	132,43,110	0	0	-0.455
SE	31846	ENSG00000185187	SIGIRR	chr11	-	406842	406993	405871	406538	407061	407164	31846	422,714,566	15,12,6	177,123,131	63,46,62	0	0	-0.457
SE	54806	ENSG00000213995	CARKD	chr13	+	111279785	111279894	111267921	111267994	111286891	111286942	54806	90,117,113	3,5,4	49,36,60	26,10,14	6.53962e-10	1.92531e-08	-0.458
SE	28047	ENSG00000198799	LRIG2	chr1	+	113646230	113646357	113643041	113643110	113650215	113650448	28047	26,36,47	4,12,7	13,6,30	32,18,24	8.02378e-08	1.7529e-06	-0.459
SE	60601	ENSG00000176731	C8orf59	chr8	-	86131551	86131592	86129614	86129731	86132534	86132604	60601	567,648,749	752,786,676	64,51,76	984,750,913	0	0	-0.461
SE	28691	ENSG00000040933	INPP4A	chr2	+	99165417	99165432	99163048	99163157	99169248	99169432	28691	7,9,13	59,49,71	0,0,0	237,122,192	2.19824e-14	1.07092e-12	-0.461
SE	36487	ENSG00000142949	PTPRF	chr1	+	44067741	44067768	44064390	44064584	44069086	44069204	36487	75,108,119	194,241,225	12,10,2	763,393,713	0	0	-0.462
SE	44426	ENSG00000169241	SLC50A1	chr1	+	155109303	155109427	155108774	155108852	155110454	155110574	44426	817,942,1004	44,35,46	361,234,368	218,106,186	0	0	-0.464
SE	6431	ENSG00000182979	MTA1	chr14	+	105915695	105915746	105905008	105905076	105916394	105916521	6431	70,88,72	11,17,19	18,18,25	40,21,49	1.11022e-16	6.43096e-15	-0.464
SE	38559	ENSG00000137501	SYTL2	chr11	-	85422155	85422275	85420373	85420543	85425455	85425550	38559	2166,2421,2829	22,29,23	44,26,41	14,10,26	0	0	-0.466
SE	60722	ENSG00000072310	SREBF1	chr17	-	17726831	17726921	17723403	17723835	17740040	17740301	60722	751,912,683	320,544,340	17,3,5	123,84,78	0	0	-0.469
SE	41546	ENSG00000167123	CERCAM	chr9	+	131196380	131196508	131191208	131191315	131197931	131198184	41546	64,100,93	0,0,0	143,94,165	49,41,62	0	0	-0.471
SE	4931	ENSG00000026508	CD44	chr11	+	35219667	35219793	35211381	35211612	35226058	35226187	4931	280,284,302	23,15,25	168,108,222	117,87,158	0	0	-0.487
SE	61964	ENSG00000164190	NIPBL	chr5	+	36975877	36976504	36972046	36972143	36984777	36986403	61964	691,857,1179	0,0,0	451,186,366	58,20,42	0	0	-0.487
SE	47858	ENSG00000168890	TMEM150A	chr2	-	85827467	85827535	85827013	85827141	85828143	85828230	47858	70,84,74	9,6,6	69,31,70	57,35,91	0	0	-0.488
SE	998	ENSG00000010219	DYRK4	chr12	+	4716492	4716553	4714079	4714252	4719320	4719450	998	83,118,90	14,16,17	122,79,131	191,132,182	0	0	-0.488
SE	48234	ENSG00000078304	PPP2R5C	chr14	+	102298037	102298141	102276205	102276373	102302505	102302769	48234	15,28,27	7,8,19	3,0,4	29,21,47	2.66454e-15	1.41103e-13	-0.488
SE	28150	ENSG00000163939	PBRM1	chr3	-	52588739	52588895	52584762	52584833	52595782	52595984	28150	103,158,161	7,4,8	267,149,304	133,78,150	0	0	-0.489
SE	35748	ENSG00000140105	WARS	chr14	-	100840472	100840516	100835423	100835595	100841619	100841684	35748	144,204,199	189,225,242	0,3,0	110,59,121	0	0	-0.491
SE	24902	ENSG00000100614	PPM1A	chr14	+	60744030	60744083	60743722	60743809	60749401	60749807	24902	53,78,105	27,18,29	26,7,22	44,50,54	8.66751e-13	3.58069e-11	-0.491
SE	10625	ENSG00000171298	GAA	chr17	+	78075609	78075689	78075392	78075424	78078353	78078931	10625	245,366,272	24,36,33	76,48,69	60,47,73	0	0	-0.496
SE	55691	ENSG00000103202	NME4	chr16	+	448207	448385	446768	447079	448989	449123	55691	124,148,127	6,0,0	89,45,100	36,25,29	0	0	-0.497
SE	24748	ENSG00000066933	MYO9A	chr15	-	72185305	72185518	72180344	72180457	72186019	72186119	24748	44,71,87	2,2,6	69,25,68	26,21,32	4.84149e-11	1.64474e-09	-0.499
SE	56786	ENSG00000100714	MTHFD1	chr14	+	64877807	64877867	64867510	64867595	64879189	64879243	56786	561,707,779	0,5,2	664,544,884	538,340,535	0	0	-0.5
SE	33677	ENSG00000148700	ADD3	chr10	+	111892062	111892158	111890120	111890244	111893083	111893969	33677	15,39,29	2,4,5	96,72,96	140,77,121	1.16573e-14	5.83705e-13	-0.502
SE	35727	ENSG00000140105	WARS	chr14	-	100840472	100840581	100828192	100828258	100841619	100841930	35727	82,101,83	27,36,37	0,0,1	27,18,42	0	0	-0.503
SE	44396	ENSG00000127603	MACF1	chr1	+	39930766	39930784	39929283	39929358	39934286	39934404	44396	9,13,6	35,30,37	4,2,8	244,134,263	1.17741e-10	3.80539e-09	-0.503
SE	34344	ENSG00000167515	TRAPPC2L	chr16	+	88925752	88925851	88925026	88925197	88926300	88926380	34344	71,97,62	12,15,13	48,36,62	92,55,96	0	0	-0.504
SE	39285	ENSG00000134278	SPIRE1	chr18	-	12459753	12459927	12454344	12454482	12463349	12463492	39285	205,238,259	57,68,77	22,8,24	162,80,193	0	0	-0.509
SE	47108	ENSG00000165533	TTC8	chr14	+	89327565	89327676	89323533	89323621	89336402	89336542	47108	748,771,865	0,0,0	123,76,115	70,23,70	0	0	-0.509
SE	37765	ENSG00000154380	ENAH	chr1	-	225692692	225692755	225688693	225688772	225695652	225695719	37765	242,277,328	104,147,182	63,24,62	722,357,689	0	0	-0.51
SE	57230	ENSG00000131626	PPFIA1	chr11	+	70197099	70197129	70196028	70196145	70200406	70200558	57230	26,20,42	25,43,40	3,5,13	155,84,186	0	0	-0.512
SE	49340	ENSG00000156171	DRAM2	chr1	-	111682122	111682288	111680144	111680208	111682659	111682736	49340	382,518,463	0,1,1	155,134,165	39,32,35	0	0	-0.517
SE	60599	ENSG00000176731	C8orf59	chr8	-	86131464	86131592	86129614	86129731	86132534	86132650	60599	1782,1948,2105	752,786,676	18,18,38	984,750,913	0	0	-0.519
SE	7330	ENSG00000117868	ESYT2	chr7	-	158545471	158545534	158542339	158542414	158552176	158552272	7330	297,344,414	156,184,221	49,25,50	670,334,582	0	0	-0.523
SE	8579	ENSG00000173276	ZBTB21	chr21	-	43422458	43422672	43414056	43414217	43423005	43423070	8579	18,16,36	2,1,11	10,2,24	25,15,23	9.84497e-07	1.79578e-05	-0.524
SE	14500	ENSG00000008382	MPND	chr19	+	4357947	4358169	4357511	4357582	4359159	4359220	14500	134,188,163	2,4,10	83,44,75	31,15,21	1.52334e-12	6.1348e-11	-0.526
SE	44406	ENSG00000127603	MACF1	chr1	+	39946591	39946702	39945469	39945681	39950272	39951889	44406	158,189,230	59,74,71	83,31,52	670,382,664	0	0	-0.527
SE	29230	ENSG00000138326	RPS24	chr10	+	79797722	79797740	79796951	79797062	79799961	79799983	29230	484,498,519	553,650,608	4,2,1	1091,841,1040	0	0	-0.528
SE	3571	ENSG00000138867	GUCD1	chr22	-	24950916	24951104	24943875	24944041	24951582	24951827	3571	74,147,115	5,8,11	43,38,14	27,20,26	1.07803e-13	4.85753e-12	-0.528
SE	47753	ENSG00000164828	SUN1	chr7	+	889156	889240	882977	883157	891020	891119	47753	18,28,30	1,2,3	37,32,37	33,32,49	4.68825e-12	1.77554e-10	-0.535
SE	39249	ENSG00000198625	MDM4	chr1	+	204506586	204506625	204501318	204501374	204507336	204507436	39249	100,124,172	7,5,8	23,16,22	62,36,31	0	0	-0.538
SE	7709	ENSG00000049759	NEDD4L	chr18	+	56002709	56002769	56001049	56001124	56008269	56008401	7709	25,48,41	20,20,28	4,3,9	274,151,357	0	0	-0.542
SE	17803	ENSG00000176720	BOK	chr2	+	242498869	242499118	242498135	242498408	242511711	242513546	17803	109,224,114	0,0,0	111,153,92	30,40,43	0	0	-0.544
SE	15779	ENSG00000197798	FAM118B	chr11	+	126099119	126099231	126081671	126081725	126104889	126104982	15779	13,22,23	0,5,3	58,52,81	75,50,101	7.55145e-06	0.000116749	-0.548
SE	32698	ENSG00000072518	MARK2	chr11	+	63673559	63673586	63672257	63672515	63676348	63678491	32698	29,46,42	11,4,9	10,3,5	18,23,24	2.3746e-11	8.34916e-10	-0.549
SE	30617	ENSG00000102078	SLC25A14	chrX	+	129483797	129483841	129483224	129483319	129484619	129484705	30617	16,27,29	13,9,9	13,7,7	53,40,62	1.19238e-13	5.33939e-12	-0.551
SE	4952	ENSG00000026508	CD44	chr11	+	35226058	35226187	35211381	35211612	35236398	35236461	4952	137,132,139	26,28,45	179,120,234	2489,1852,2997	0	0	-0.558
SE	51767	ENSG00000142765	SYTL1	chr1	+	27676462	27676623	27675966	27676256	27676879	27676976	51767	147,337,190	6,22,20	30,27,34	28,28,28	0	0	-0.558
SE	44449	ENSG00000154358	OBSCN	chr1	+	228407024	228407300	228404713	228404989	228412159	228412435	44449	17,26,28	0,1,1	30,19,48	15,9,20	2.82614e-06	4.70791e-05	-0.564
SE	19603	ENSG00000197461	PDGFA	chr7	-	540067	540136	537945	538211	540752	540879	19603	75,77,101	33,44,40	10,11,14	380,172,299	0	0	-0.569
SE	18721	ENSG00000102309	PIN4	chrX	+	71406083	71406384	71401202	71401678	71416634	71416951	18721	478,479,493	0,0,0	418,301,430	117,115,121	0	0	-0.574
SE	4899	ENSG00000026508	CD44	chr11	+	35229651	35229753	35211381	35211612	35236398	35236461	4899	92,153,124	26,28,45	99,78,135	2489,1852,2997	0	0	-0.576
SE	4937	ENSG00000026508	CD44	chr11	+	35229651	35229756	35211381	35211612	35236398	35236461	4937	92,159,126	26,28,45	100,76,133	2489,1852,2997	0	0	-0.576
SE	1080	ENSG00000204520	MICA	chr6	+	31379723	31380002	31378848	31379136	31380101	31380237	1080	977,1201,1229	2,0,0	472,220,305	121,84,121	0	0	-0.577
SE	4926	ENSG00000026508	CD44	chr11	+	35219694	35219793	35211556	35211612	35222628	35222742	4926	448,396,432	20,15,19	16,9,29	16,8,17	0	0	-0.583
SE	48136	ENSG00000135486	HNRNPA1	chr12	+	54676862	54677018	54676583	54676658	54678041	54678101	48136	2328,2214,2258	0,0,0	3461,2111,3502	984,656,957	0	0	-0.594
SE	28181	ENSG00000134444	KIAA1468	chr18	+	59947592	59947675	59947006	59947089	59947878	59947942	28181	44,35,41	8,10,9	4,1,4	51,34,43	0	0	-0.621
SE	54070	ENSG00000153774	CFDP1	chr16	-	75425277	75425406	75406188	75406466	75428987	75429034	54070	63,93,90	0,2,0	18,28,48	15,12,17	4.21885e-15	2.18591e-13	-0.63
SE	60172	ENSG00000268362	CTD-2017D11,1	chr19	+	24231738	24231816	24228985	24229081	24232206	24232350	60172	76,80,95	17,12,17	2,6,7	33,10,36	0	0	-0.632
SE	35976	ENSG00000024526	DEPDC1	chr1	-	68947728	68948580	68947122	68947295	68949632	68949773	35976	1133,932,1216	35,36,43	578,242,407	482,259,366	0	0	-0.636
SE	407	ENSG00000106635	BCL7B	chr7	-	72966496	72966572	72957877	72957974	72971816	72972332	407	871,1092,1011	2,0,5	556,410,586	663,451,653	0	0	-0.641
SE	35029	ENSG00000116191	RALGPS2	chr1	+	178861364	178861442	178858776	178858831	178863053	178863460	35029	97,129,163	6,11,11	44,18,32	59,46,72	0	0	-0.673
SE	53119	ENSG00000088305	DNMT3B	chr20	+	31394014	31394133	31390190	31390276	31395567	31397162	53119	95,108,98	8,8,7	18,14,25	56,28,41	0	0	-0.68
SE	39252	ENSG00000198625	MDM4	chr1	+	204506557	204506625	204501318	204501374	204507336	204507436	39252	125,140,200	7,5,8	28,17,25	62,36,31	0	0	-0.683
SE	4948	ENSG00000026508	CD44	chr11	+	35226058	35226187	35219667	35219793	35236398	35236461	4948	114,117,114	0,0,0	62,33,80	33,37,52	0	0	-0.686
SE	44993	ENSG00000123268	ATF1	chr12	+	51173922	51174021	51158074	51158090	51189691	51189792	44993	771,1016,919	10,7,8	400,232,375	124,90,122	0	0	-0.691
SE	14593	ENSG00000160959	LRRC14	chr8	+	145744132	145744199	145743388	145743425	145744998	145745438	14593	7,28,15	1,3,5	1,2,1	58,38,81	0	0	-0.709
SE	26970	ENSG00000137177	KIF13A	chr6	-	17771344	17771449	17764385	17765177	17772138	17772290	26970	181,211,251	3,13,17	66,38,63	127,66,143	0	0	-0.712
SE	28036	ENSG00000134419	RPS15A	chr16	-	18797561	18797658	18796059	18796145	18800302	18800440	28036	170,177,173	25,31,28	73,63,74	1128,927,1083	0	0	-0.717
SE	35559	ENSG00000156831	NSMCE2	chr8	+	126114558	126114729	126104111	126104200	126369460	126369561	35559	265,304,340	0,0,0	559,331,606	496,287,520	0	0	-0.717
SE	4929	ENSG00000026508	CD44	chr11	+	35219667	35219793	35211381	35211612	35236398	35236461	4929	280,284,302	26,28,45	201,145,270	2489,1852,2997	0	0	-0.722
SE	6580	ENSG00000214176	PLEKHM1P	chr17	-	62810980	62811363	62800947	62801218	62817884	62818511	6580	66,68,78	1,3,9	4,1,10	23,11,23	0	0	-0.744
SE	4913	ENSG00000026508	CD44	chr11	+	35232792	35232996	35211381	35211612	35236398	35236461	4913	760,725,774	26,28,45	1162,756,1301	2489,1852,2997	0	0	-0.75
SE	35710	ENSG00000140105	WARS	chr14	-	100840472	100840486	100835423	100835595	100841619	100841812	35710	144,204,198	189,225,242	0,3,0	110,59,121	0	0	-0.756
SE	56223	ENSG00000007341	ST7L	chr1	-	113083400	113083494	113066139	113068733	113084572	113084712	56223	30,32,37	1,5,7	0,9,0	54,26,84	0	0	-0.759
SE	43592	ENSG00000177685	EFCAB4A	chr11	+	830865	831032	830620	830713	831223	831295	43592	190,344,286	5,5,5	20,25,20	26,35,31	0	0	-0.765
SE	53117	ENSG00000088305	DNMT3B	chr20	+	31393143	31393213	31390190	31390276	31395567	31397161	53117	45,50,56	8,8,7	4,0,3	56,28,41	0	0	-0.782
SE	55833	ENSG00000203485	INF2	chr14	+	105181620	105181677	105180539	105181193	105185131	105185940	55833	294,481,401	4,2,4	53,57,71	211,173,222	0	0	-0.784
SE	3229	ENSG00000175866	BAIAP2	chr17	+	79084713	79084759	79082274	79082309	79089569	79090024	3229	90,102,88	16,14,13	6,4,9	156,81,147	0	0	-0.789
SE	34335	ENSG00000065613	SLK	chr10	+	105770573	105770666	105767934	105768114	105777917	105778047	34335	783,851,1012	55,86,87	42,26,39	356,214,348	0	0	-0.799
SE	32373	ENSG00000138768	USO1	chr4	+	76716488	76716509	76714842	76715054	76720774	76720885	32373	134,159,188	73,61,68	12,4,12	423,285,367	0	0	-0.807
SE	4963	ENSG00000026508	CD44	chr11	+	35231511	35231601	35211381	35211612	35232792	35232996	4963	621,584,562	0,0,0	116,116,209	381,232,371	0	0	-0.811
SE	1079	ENSG00000204520	MICA	chr6	+	31379723	31380002	31378319	31378574	31380101	31380237	1079	498,624,641	0,0,0	101,65,69	87,62,106	0	0	-0.812
SE	32281	ENSG00000217128	FNIP1	chr5	-	131046270	131046354	131044893	131044965	131052257	131052349	32281	46,47,65	4,0,3	11,12,11	72,31,51	0	0	-0.813
SE	4930	ENSG00000026508	CD44	chr11	+	35219667	35219793	35211381	35211612	35232792	35232996	4930	280,284,302	0,0,0	176,111,228	381,232,371	0	0	-0.817
SE	4959	ENSG00000026508	CD44	chr11	+	35227658	35227790	35219667	35219793	35236398	35236461	4959	96,109,98	0,0,0	24,19,43	33,37,52	0	0	-0.819
SE	34915	ENSG00000259024	TVP23C-CDRT4	chr17	-	15443746	15443875	15406411	15406546	15449098	15449230	34915	76,117,107	5,8,7	3,2,6	46,32,39	0	0	-0.827
SE	4950	ENSG00000026508	CD44	chr11	+	35226058	35226187	35211381	35211612	35232792	35232996	4950	137,132,139	0,0,0	158,113,204	381,232,371	0	0	-0.829
SE	36383	ENSG00000168003	SLC3A2	chr11	+	62638216	62638309	62623517	62623853	62648490	62648919	36383	1290,1397,1627	80,102,94	8,9,19	105,67,150	0	0	-0.833
SE	21628	ENSG00000102547	CAB39L	chr13	-	49975268	49975406	49956935	49957077	50007453	50007529	21628	99,143,148	7,7,7	2,3,3	62,53,70	0	0	-0.851
SE	4900	ENSG00000026508	CD44	chr11	+	35229651	35229753	35211381	35211612	35232792	35232948	4900	92,153,124	0,0,0	100,80,133	381,232,371	0	0	-0.863
SE	4938	ENSG00000026508	CD44	chr11	+	35229651	35229756	35211381	35211612	35232792	35232996	4938	92,159,126	0,0,0	100,76,133	381,232,371	0	0	-0.867
SE	36382	ENSG00000168003	SLC3A2	chr11	+	62638216	62638309	62623517	62623853	62639048	62639141	36382	2786,3009,3361	128,160,170	9,10,20	772,580,1034	0	0	-0.901
SE	19970	ENSG00000136068	FLNB	chr3	+	58127584	58127623	58124008	58124256	58128376	58128479	19970	340,424,474	3,5,3	80,51,64	1483,790,1614	0	0	-0.927
SE	19973	ENSG00000136068	FLNB	chr3	+	58127584	58127656	58124008	58124256	58128376	58128479	19973	458,575,654	3,5,3	109,57,90	1483,790,1614	0	0	-0.947
SE	15638	ENSG00000141219	C17orf80	chr17	+	71229358	71229464	71228775	71228856	71231614	71233134	15638	192,190,196	0,0,0	4,1,6	68,46,49	0	0	-0.971
SE	15639	ENSG00000141219	C17orf80	chr17	+	71229358	71229464	71228603	71228628	71231614	71233134	15639	174,159,184	0,0,0	3,1,6	38,28,43	0	0	-0.986
RI	4608	ENSG00000129255	MPDU1	chr17	+	7490009	7490589	7490009	7490156	7490478	7490589	4608	123,166,183	237,273,299	136,105,175	31,11,27	0	0	0.471
RI	2223	ENSG00000121310	ECHDC2	chr1	-	53370705	53372283	53370705	53370762	53372190	53372283	2223	201,252,243	11,18,14	106,57,122	2,0,1	0.00436065	0.0243324	0.457
RI	5448	ENSG00000164609	SLU7	chr5	-	159845602	159846088	159845602	159845692	159846029	159846088	5448	14,22,28	10,11,17	51,27,40	2,5,2	4.39677e-05	0.000460939	0.456
RI	2834	ENSG00000112531	QKI	chr6	+	163984451	163991177	163984451	163984751	163985698	163991177	2834	33,82,88	15,16,14	137,99,183	7,3,4	1.69917e-07	2.84442e-06	0.449
RI	3945	ENSG00000177685	EFCAB4A	chr11	+	830249	830713	830249	830337	830620	830713	3945	120,253,194	77,117,104	39,42,54	4,6,1	1.22324e-06	1.74691e-05	0.445
RI	1156	ENSG00000123349	PFDN5	chr12	+	53689622	53690251	53689622	53689725	53690213	53690251	1156	445,533,566	41,44,46	749,439,810	7,7,7	0	0	0.428
RI	50	ENSG00000214087	ARL16	chr17	-	79649063	79649705	79649063	79649179	79649520	79649705	50	28,32,15	19,28,21	115,84,105	21,9,13	2.92755e-12	9.42769e-11	0.421
RI	5003	ENSG00000115414	FN1	chr2	-	216243852	216247048	216243852	216244040	216246934	216247048	5003	158,188,208	83,66,82	2909,2154,3832	105,70,96	0	0	0.419
RI	934	ENSG00000214941	ZSWIM7	chr17	-	15880892	15881227	15880892	15881014	15881113	15881227	934	59,66,59	20,17,26	56,60,71	0,0,0	1.75415e-13	7.40642e-12	0.404
RI	4250	ENSG00000060971	ACAA1	chr3	-	38167316	38168191	38167316	38167372	38168000	38168191	4250	385,370,448	117,168,173	339,172,353	15,12,21	0	0	0.399
RI	3496	ENSG00000117616	C1orf63	chr1	-	25570040	25571792	25570040	25570124	25571640	25571792	3496	659,529,575	42,52,45	2584,1014,1632	20,20,25	0	0	0.396
RI	933	ENSG00000214941	ZSWIM7	chr17	-	15879873	15881477	15879873	15880406	15881357	15881477	933	278,357,342	39,49,46	290,188,276	10,5,4	4.21305e-11	1.14354e-09	0.394
RI	2495	ENSG00000163463	KRTCAP2	chr1	-	155142266	155144965	155142266	155142333	155144826	155144965	2495	331,380,444	15,18,13	687,261,558	8,0,8	0.00179017	0.0114716	0.39
RI	1159	ENSG00000123349	PFDN5	chr12	+	53690213	53691708	53690213	53690335	53691633	53691708	1159	552,660,648	46,62,70	962,746,1121	10,16,28	4.21885e-15	2.25797e-13	0.385
RI	4066	ENSG00000073060	SCARB1	chr12	-	125267228	125271049	125267228	125267357	125270986	125271049	4066	876,1008,1068	25,35,25	849,497,856	2,3,8	3.60425e-06	4.69046e-05	0.385
RI	4787	ENSG00000147813	NAPRT1	chr8	-	144658815	144659569	144658815	144659012	144659438	144659569	4787	34,50,58	6,15,12	227,109,231	6,4,12	3.09891e-08	5.71643e-07	0.382
RI	636	ENSG00000241370	RPP21	chr6	+	30313074	30313350	30313074	30313175	30313243	30313350	636	15,31,26	33,47,49	20,17,15	8,3,11	0.000125605	0.00117561	0.365
RI	2345	ENSG00000185324	CDK10	chr16	+	89759681	89759875	89759681	89759734	89759805	89759875	2345	60,94,95	69,47,77	220,124,241	39,21,36	8.16014e-14	3.60564e-12	0.364
RI	4073	ENSG00000140400	MAN2C1	chr15	-	75650802	75651149	75650802	75650959	75651044	75651149	4073	15,23,27	99,182,194	126,73,157	90,75,84	0	0	0.36
RI	353	ENSG00000244687	UBE2V1	chr20	-	48713019	48713357	48713019	48713071	48713208	48713357	353	28,39,32	7,13,13	187,133,150	13,12,6	2.00169e-07	3.32158e-06	0.351
RI	4703	ENSG00000182944	EWSR1	chr22	+	29694722	29695841	29694722	29695270	29695588	29695841	4703	90,213,217	155,218,215	168,143,191	43,27,46	0	0	0.336
RI	1999	ENSG00000198858	R3HDM4	chr19	-	901975	902434	901975	902130	902241	902434	1999	21,24,30	26,42,34	20,17,22	6,4,11	4.13444e-05	0.000436413	0.327
RI	2967	ENSG00000214021	TTLL3	chr3	+	9859328	9862425	9859328	9860604	9862229	9862425	2967	136,170,215	4,20,13	340,104,310	3,5,0	0.00643684	0.0331886	0.325
RI	1433	ENSG00000170889	RPS9	chr19	+	54710420	54711515	54710420	54710592	54711265	54711515	1433	443,692,653	137,238,236	411,370,615	36,28,58	0	0	0.319
RI	1432	ENSG00000170889	RPS9	chr19	+	54710143	54710592	54710143	54710330	54710420	54710592	1432	106,181,176	135,202,212	98,85,137	31,28,43	0	0	0.316
RI	1750	ENSG00000068885	IFT80	chr3	-	160101224	160102434	160101224	160101292	160102193	160102434	1750	40,53,32	5,5,9	133,71,121	3,3,7	0.0040952	0.0230545	0.313
RI	5573	ENSG00000177082	WDR73	chr15	-	85189203	85189579	85189203	85189316	85189414	85189579	5573	33,50,53	42,45,44	53,36,78	24,11,10	3.12564e-05	0.000339969	0.309
RI	1108	ENSG00000234608	MAPKAPK5-AS1	chr12	-	112279130	112279514	112279130	112279274	112279487	112279514	1108	317,331,309	11,10,17	544,359,577	0,0,0	2.85461e-12	9.27137e-11	0.3
RI	4759	ENSG00000140939	NOL3	chr16	+	67208064	67208847	67208064	67208357	67208523	67208847	4759	28,40,22	18,56,41	71,42,81	16,14,33	2.17687e-06	2.92301e-05	0.293
RI	3267	ENSG00000122678	POLM	chr7	-	44113729	44114129	44113729	44113819	44113996	44114129	3267	16,44,31	3,9,5	55,28,51	4,0,0	0.002018	0.0126541	0.293
RI	2798	ENSG00000239779	WBP1	chr2	+	74686564	74686872	74686564	74686689	74686769	74686872	2798	17,29,31	18,24,32	20,14,23	7,4,6	0.000380167	0.00306717	0.286
RI	4632	ENSG00000142765	SYTL1	chr1	+	27676462	27676976	27676462	27676623	27676879	27676976	4632	32,60,35	75,141,97	61,34,44	21,18,19	0	0	0.285
RI	63	ENSG00000110844	PRPF40B	chr12	+	50036017	50036458	50036017	50036155	50036362	50036458	63	23,28,30	53,67,52	38,21,47	14,13,19	1.15357e-10	2.98201e-09	0.279
RI	3299	ENSG00000125434	SLC25A35	chr17	-	8191081	8192961	8191081	8191750	8192891	8192961	3299	69,90,94	0,4,3	870,630,973	0,0,0	9.02524e-06	0.000109223	0.277
RI	3972	ENSG00000129197	RPAIN	chr17	+	5329290	5331531	5329290	5329402	5331390	5331531	3972	291,269,326	13,12,14	584,313,668	8,3,11	6.74343e-05	0.000670812	0.275
RI	2833	ENSG00000112531	QKI	chr6	+	163984451	163991177	163984451	163984751	163986977	163991177	2833	119,191,235	26,40,49	291,234,421	24,10,17	3.43323e-09	7.12911e-08	0.27
RI	4484	ENSG00000169592	INO80E	chr16	+	30012532	30015978	30012532	30012851	30015888	30015978	4484	895,988,1031	36,63,41	1034,385,814	5,11,17	0.00181086	0.0115652	0.265
RI	5574	ENSG00000177082	WDR73	chr15	-	85188701	85189579	85188701	85189067	85189203	85189579	5574	61,67,67	42,56,45	82,46,92	22,10,24	1.51711e-07	2.56223e-06	0.262
RI	3366	ENSG00000213983	AP1G2	chr14	-	24034814	24035369	24034814	24034910	24035272	24035369	3366	116,192,163	13,9,12	391,181,405	0,0,5	8.81209e-10	1.96976e-08	0.255
RI	1157	ENSG00000123349	PFDN5	chr12	+	53690213	53691708	53690213	53690251	53691633	53691708	1157	570,691,676	8,8,6	982,757,1145	4,4,3	0.00725018	0.0368325	0.252
RI	3824	ENSG00000113108	APBB3	chr5	-	139941171	139941812	139941171	139941286	139941684	139941812	3824	38,55,65	4,14,25	165,79,143	11,6,12	0.00149768	0.00982934	0.25
RI	4704	ENSG00000182944	EWSR1	chr22	+	29694722	29695270	29694722	29694885	29695184	29695270	4704	107,152,176	111,154,157	188,130,275	59,45,61	4.44089e-16	2.81256e-14	0.248
RI	939	ENSG00000159314	ARHGAP27	chr17	-	43481966	43482472	43481966	43482047	43482393	43482472	939	40,54,45	12,7,9	84,51,133	9,3,7	0.007316	0.0370677	0.247
RI	5069	ENSG00000026036	RTEL1-TNFRSF6B	chr20	+	62327130	62328544	62327130	62327207	62328112	62328544	5069	150,205,215	5,13,9	2453,1909,2656	36,8,44	1.49332e-06	2.09395e-05	0.246
RI	5595	ENSG00000108465	CDK5RAP3	chr17	+	46050884	46051397	46050884	46051059	46051296	46051397	5595	19,35,33	22,19,37	94,55,94	28,14,33	2.47473e-05	0.000279049	0.238
RI	4900	ENSG00000110888	CAPRIN2	chr12	-	30867892	30869610	30867892	30868075	30869441	30869610	4900	31,29,36	15,9,7	385,236,489	42,18,42	1.36847e-05	0.0001605	0.232
RI	4991	ENSG00000080823	MOK	chr14	-	102698871	102700126	102698871	102699045	102700024	102700126	4991	160,269,267	49,56,55	1491,1219,1765	141,86,164	1.10201e-12	4.02657e-11	0.231
RI	4901	ENSG00000110888	CAPRIN2	chr12	-	30867892	30869610	30867892	30868015	30869441	30869610	4901	40,36,48	6,7,7	437,268,565	30,17,30	0.00237877	0.0145327	0.221
RI	1371	ENSG00000175455	CCDC14	chr3	-	123674689	123674962	123674689	123674812	123674892	123674962	1371	20,32,29	44,102,108	79,62,81	70,51,75	2.31815e-12	7.71022e-11	0.219
RI	2715	ENSG00000110011	DNAJC4	chr11	+	64001365	64001753	64001365	64001452	64001544	64001753	2715	57,106,77	65,110,75	110,48,98	32,34,39	0.000114628	0.00108625	0.21
RI	1288	ENSG00000172262	ZNF131	chr5	+	43161350	43162033	43161350	43161715	43161810	43162033	1288	61,65,84	26,15,28	44,21,43	24,23,31	0.0024976	0.0151128	-0.208
RI	5393	ENSG00000135837	CEP350	chr1	+	180080131	180082515	180080131	180080330	180081571	180082515	5393	445,659,698	10,15,15	349,197,330	26,7,23	0.000174316	0.00154047	-0.213
RI	493	ENSG00000099326	MZF1	chr19	-	59081710	59082796	59081710	59081894	59082360	59082796	493	74,126,101	14,21,18	76,32,76	23,22,39	6.88606e-05	0.000681433	-0.216
RI	3551	ENSG00000173801	JUP	chr17	-	39910855	39912147	39910855	39911684	39911981	39912147	3551	1984,2489,2457	490,711,552	153,96,161	90,76,113	0	0	-0.228
RI	3928	ENSG00000186185	KIF18B	chr17	-	43003359	43003867	43003359	43003554	43003781	43003867	3928	291,293,294	22,21,18	659,335,578	125,83,117	8.70026e-12	2.60323e-10	-0.235
RI	4204	ENSG00000168488	ATXN2L	chr16	+	28847253	28847806	28847253	28847443	28847769	28847806	4204	425,486,434	9,22,17	442,271,458	34,32,45	1.09049e-05	0.000130071	-0.242
RI	1006	ENSG00000013573	DDX11	chr12	+	31242336	31243028	31242336	31242424	31242824	31243028	1006	182,187,242	3,12,11	167,57,140	15,14,16	0.00140145	0.00932664	-0.253
RI	4505	ENSG00000114770	ABCC5	chr3	-	183701540	183705705	183701540	183702682	183705557	183705705	4505	1066,1234,1787	0,3,9	2021,1140,2307	25,22,28	1.3943e-06	1.96964e-05	-0.255
RI	2709	ENSG00000177943	MAMDC4	chr9	+	139750915	139751278	139750915	139751027	139751161	139751278	2709	25,42,41	11,9,7	21,13,37	18,11,20	0.00459675	0.0252423	-0.255
RI	495	ENSG00000140682	TGFB1I1	chr16	+	31485883	31487506	31485883	31486078	31487332	31487506	495	11,27,12	1,4,5	94,54,71	151,134,210	2.44548e-11	6.88357e-10	-0.257
RI	1146	ENSG00000141994	DUS3L	chr19	-	5786759	5787182	5786759	5786930	5787071	5787182	1146	27,41,39	13,14,18	53,19,86	69,41,88	1.63535e-06	2.268e-05	-0.262
RI	1192	ENSG00000111261	MANSC1	chr12	-	12496025	12496348	12496025	12496107	12496209	12496348	1192	223,240,308	14,6,14	24,13,26	5,8,3	6.19443e-05	0.00062272	-0.274
RI	1976	ENSG00000100802	C14orf93	chr14	-	23467635	23468365	23467635	23467950	23468262	23468365	1976	98,128,114	0,5,4	96,67,83	7,11,17	0.000157752	0.00142728	-0.288
RI	264	ENSG00000100911	PSME2	chr14	-	24614918	24615449	24614918	24615105	24615416	24615449	264	145,148,176	3,9,9	181,66,149	26,9,20	0.000480453	0.00375992	-0.291
RI	1211	ENSG00000095906	NUBP2	chr16	+	1836537	1837832	1836537	1836656	1837677	1837832	1211	684,908,743	56,83,51	549,377,545	194,136,168	0	0	-0.308
RI	3486	ENSG00000115556	PLCD4	chr2	+	219498327	219498944	219498327	219498484	219498827	219498944	3486	86,84,118	0,1,0	172,75,137	14,8,18	9.28752e-07	1.36265e-05	-0.319
RI	5240	ENSG00000158092	NCK1	chr3	+	136664424	136665137	136664424	136664594	136664993	136665137	5240	891,970,1048	33,50,52	1006,675,964	209,134,215	0	0	-0.333
RI	459	ENSG00000122557	HERPUD2	chr7	-	35733793	35734745	35733793	35734237	35734410	35734745	459	37,40,41	3,18,14	34,27,54	39,38,40	0.000767847	0.00556836	-0.334
RI	3907	ENSG00000131187	F12	chr5	-	176830481	176831091	176830481	176830618	176830859	176831091	3907	350,430,376	57,90,63	262,186,248	157,176,198	0	0	-0.341
RI	4203	ENSG00000168488	ATXN2L	chr16	+	28847253	28848558	28847253	28847806	28848048	28848558	4203	607,745,724	62,91,61	462,213,490	165,123,201	0	0	-0.343
RI	2521	ENSG00000100918	REC8	chr14	+	24649005	24649460	24649005	24649112	24649215	24649460	2521	10,15,24	12,11,15	18,13,16	248,170,255	0	0	-0.344
RI	2942	ENSG00000213689	TREX1	chr3	+	48507228	48509041	48507228	48507708	48508028	48509041	2942	26,27,38	8,9,7	79,40,87	130,98,157	2.75335e-14	1.27594e-12	-0.35
RI	382	ENSG00000186364	NUDT17	chr1	-	145588377	145588635	145588377	145588470	145588609	145588635	382	50,72,66	3,4,4	18,18,25	6,5,5	0.000951481	0.0066709	-0.358
RI	2140	ENSG00000187796	CARD9	chr9	-	139258934	139259669	139258934	139259011	139259592	139259669	2140	17,34,43	1,5,1	63,62,72	21,13,28	0.00427609	0.0240017	-0.358
RI	5390	ENSG00000158805	ZNF276	chr16	+	89789544	89790117	89789544	89789591	89789686	89790117	5390	25,34,48	2,3,3	24,17,42	10,8,13	0.000161069	0.00144696	-0.359
RI	640	ENSG00000100299	ARSA	chr22	-	51065983	51066598	51065983	51066220	51066373	51066598	640	27,66,45	1,7,5	129,87,141	46,44,85	3.87139e-07	6.07905e-06	-0.378
RI	4599	ENSG00000178922	HYI	chr1	-	43916823	43917215	43916823	43916982	43917080	43917215	4599	27,20,17	13,9,10	42,20,36	137,109,173	0	0	-0.394
RI	894	ENSG00000166582	CENPV	chr17	-	16251929	16252647	16251929	16251999	16252453	16252647	894	192,231,205	0,0,0	400,245,397	31,29,35	6.99441e-15	3.54383e-13	-0.427
RI	187	ENSG00000166747	AP1G1	chr16	-	71842407	71842716	71842407	71842580	71842665	71842716	187	38,60,46	0,12,9	19,19,31	23,9,23	0.000105985	0.00100938	-0.43
RI	2051	ENSG00000214063	TSPAN4	chr11	+	864436	865825	864436	864511	865693	865825	2051	66,104,81	0,3,0	126,76,150	7,5,17	0.00563015	0.029839	-0.459
RI	4309	ENSG00000100416	TRMU	chr22	+	46751340	46753234	46751340	46751485	46752738	46753234	4309	129,95,147	0,9,0	312,120,233	21,23,43	0.00582251	0.0306024	-0.468
RI	322	ENSG00000160886	LY6K	chr8	+	143783017	143785582	143783017	143783131	143784508	143785582	322	14,17,16	4,0,2	3763,2802,4201	7177,6040,7802	9.11948e-05	0.000887746	-0.469
RI	1674	ENSG00000165282	PIGO	chr9	-	35091236	35092764	35091236	35091288	35092539	35092764	1674	1062,1347,1504	8,10,7	925,509,883	61,31,45	0	0	-0.47
RI	1616	ENSG00000163704	PRRT3	chr3	-	9987225	9989685	9987225	9987395	9987768	9989685	1616	175,336,269	14,15,4	32,38,25	21,9,13	8.65122e-11	2.28296e-09	-0.5
RI	2667	ENSG00000160226	C21orf2	chr21	-	45750345	45751897	45750345	45750799	45751725	45751897	2667	593,793,754	13,21,40	79,36,95	23,15,43	0	0	-0.541
RI	5582	ENSG00000154277	UCHL1	chr4	+	41259131	41259754	41259131	41259143	41259625	41259754	5582	42,55,52	1,1,0	678,957,771	484,411,564	1.62285e-07	2.72868e-06	-0.541
RI	3893	ENSG00000181085	MAPK15	chr8	+	144800216	144800472	144800216	144800246	144800381	144800472	3893	30,89,97	6,4,3	9,5,15	23,14,45	4.21885e-15	2.25797e-13	-0.622
RI	3944	ENSG00000177685	EFCAB4A	chr11	+	830620	831295	830620	830713	831223	831295	3944	90,182,144	5,5,5	20,13,25	26,35,31	0	0	-0.682
MXE	3269	ENSG00000134444	KIAA1468	chr18	+												0	0	0.688
MXE	1273	ENSG00000261130	RP11-1021N1,1	chr16	+												0	0	0.602
MXE	580	ENSG00000026508	CD44	chr11	+												0	0	0.55
MXE	555	ENSG00000136717	BIN1	chr2	-												9.65894e-14	5.53953e-12	0.448
MXE	3640	ENSG00000089820	ARHGAP4	chrX	-												4.59299e-12	2.16585e-10	0.44
MXE	1171	ENSG00000120265	PCMT1	chr6	+												0.000919317	0.011233	0.44
MXE	3979	ENSG00000182473	EXOC7	chr17	-												0	0	0.429
MXE	4730	ENSG00000106603	COA1	chr7	-												0	0	0.429
MXE	1175	ENSG00000120265	PCMT1	chr6	+												0.00407434	0.0409751	0.424
MXE	6100	ENSG00000075711	DLG1	chr3	-												0.000100376	0.00156233	0.418
MXE	6785	ENSG00000131626	PPFIA1	chr11	+												1.02474e-13	5.77298e-12	0.371
MXE	210	ENSG00000272752	STAG3L5P-PVRIG2P-PILRB	chr7	+												0	0	0.348
MXE	2992	ENSG00000130475	FCHO1	chr19	+												0	0	0.348
MXE	4049	ENSG00000165490	C11orf82	chr11	+												5.23113e-08	1.5489e-06	0.329
MXE	5339	ENSG00000130158	DOCK6	chr19	-												3.17441e-06	6.7813e-05	0.327
MXE	589	ENSG00000026508	CD44	chr11	+												0	0	0.32
MXE	2716	ENSG00000169231	THBS3	chr1	-												1.72611e-10	6.65963e-09	0.316
MXE	1154	ENSG00000132970	WASF3	chr13	+												5.55112e-16	4.01573e-14	0.305
MXE	3128	ENSG00000141556	TBCD	chr17	+												1.05065e-06	2.39729e-05	0.288
MXE	2357	ENSG00000100731	PCNX	chr14	+												1.33227e-15	9.02257e-14	0.287
MXE	5690	ENSG00000177853	ZNF518A	chr10	+												2.81109e-06	6.04574e-05	0.287
MXE	4947	ENSG00000183597	TANGO2	chr22	+												3.02536e-12	1.48149e-10	0.277
MXE	3856	ENSG00000214021	TTLL3	chr3	+												7.35279e-05	0.00119104	0.269
MXE	4304	ENSG00000161249	DMKN	chr19	-												0.00311225	0.0324796	0.268
MXE	5159	ENSG00000121716	PILRB	chr7	+												9.50684e-13	4.9607e-11	0.266
MXE	882	ENSG00000118939	UCHL3	chr13	+												1.21465e-05	0.000228771	0.257
MXE	820	ENSG00000161265	U2AF1L4	chr19	-												2.45437e-12	1.22067e-10	0.255
MXE	883	ENSG00000118939	UCHL3	chr13	+												1.47113e-11	6.45879e-10	0.251
MXE	6606	ENSG00000080823	MOK	chr14	-												8.13738e-06	0.000160379	0.246
MXE	3783	ENSG00000167766	ZNF83	chr19	-												1.72938e-11	7.48929e-10	0.245
MXE	6713	ENSG00000133657	ATP13A3	chr3	-												0	0	0.244
MXE	2580	ENSG00000162929	KIAA1841	chr2	+												7.40414e-05	0.00119631	0.238
MXE	5134	ENSG00000267120	AD000671,6	chr19	-												4.44089e-16	3.24951e-14	0.229
MXE	3056	ENSG00000111596	CNOT2	chr12	+												0.000825452	0.0102633	0.225
MXE	3992	ENSG00000154727	GABPA	chr21	+												4.02045e-09	1.31252e-07	0.224
MXE	4098	ENSG00000050426	LETMD1	chr12	+												0	0	0.223
MXE	134	ENSG00000204520	MICA	chr6	+												0	0	0.219
MXE	5374	ENSG00000138621	PPCDC	chr15	+												0	0	0.212
MXE	854	ENSG00000117868	ESYT2	chr7	-												0	0	0.212
MXE	5881	ENSG00000152952	PLOD2	chr3	-												0	0	0.21
MXE	211	ENSG00000272752	STAG3L5P-PVRIG2P-PILRB	chr7	+												1.5099e-14	9.33208e-13	0.209
MXE	6405	ENSG00000115204	MPV17	chr2	-												4.44089e-16	3.24951e-14	0.208
MXE	1862	ENSG00000162910	MRPL55	chr1	-												4.62198e-08	1.38139e-06	0.207
MXE	501	ENSG00000171428	NAT1	chr8	+												0.00461456	0.0456154	0.207
MXE	5115	ENSG00000169241	SLC50A1	chr1	+												0	0	0.206
MXE	4727	ENSG00000106603	COA1	chr7	-												1.81295e-07	4.73003e-06	0.203
MXE	1146	ENSG00000148950	IMMP1L	chr11	-												0	0	0.202
MXE	879	ENSG00000108423	TUBD1	chr17	-												1.11022e-16	8.72553e-15	0.202
MXE	4099	ENSG00000050426	LETMD1	chr12	+												1.90713e-10	7.26994e-09	0.202
MXE	6274	ENSG00000104529	EEF1D	chr8	-												0	0	-0.2
MXE	3794	ENSG00000143537	ADAM15	chr1	+												1.43008e-12	7.34184e-11	-0.2
MXE	2068	ENSG00000088387	DOCK9	chr13	-												0.00343507	0.0353274	-0.215
MXE	3800	ENSG00000143537	ADAM15	chr1	+												1.27676e-14	8.04736e-13	-0.216
MXE	3401	ENSG00000180900	SCRIB	chr8	-												0	0	-0.219
MXE	952	ENSG00000173402	DAG1	chr3	+												0.00156513	0.0178559	-0.22
MXE	3795	ENSG00000143537	ADAM15	chr1	+												5.20457e-11	2.16551e-09	-0.221
MXE	3446	ENSG00000143850	PLEKHA6	chr1	-												2.72757e-09	9.18715e-08	-0.221
MXE	404	ENSG00000163467	TSACC	chr1	+												0.000177082	0.00258556	-0.221
MXE	3797	ENSG00000143537	ADAM15	chr1	+												3.56659e-12	1.72007e-10	-0.227
MXE	1377	ENSG00000093167	LRRFIP2	chr3	-												0.000158445	0.00235669	-0.234
MXE	1717	ENSG00000178104	PDE4DIP	chr1	-												0.000141205	0.00213316	-0.237
MXE	5804	ENSG00000071054	MAP4K4	chr2	+												0	0	-0.238
MXE	6936	ENSG00000145287	PLAC8	chr4	-												1.81688e-12	9.17957e-11	-0.238
MXE	4101	ENSG00000272897	RP1-309K20,6	chr20	-												0	0	-0.24
MXE	1543	ENSG00000123106	CCDC91	chr12	+												4.84931e-06	0.000100885	-0.241
MXE	6018	ENSG00000115648	MLPH	chr2	+												0	0	-0.243
MXE	7318	ENSG00000136754	ABI1	chr10	-												0	0	-0.243
MXE	607	ENSG00000026508	CD44	chr11	+												0	0	-0.244
MXE	5866	ENSG00000122481	RWDD3	chr1	+												0	0	-0.246
MXE	6142	ENSG00000136122	BORA	chr13	+												2.22644e-08	6.8471e-07	-0.247
MXE	4213	ENSG00000168385	SEPT2	chr2	+												1.16926e-05	0.000220875	-0.256
MXE	6015	ENSG00000115648	MLPH	chr2	+												0	0	-0.257
MXE	3825	ENSG00000251537	RP11-385D13,1	chr17	-												1.32117e-14	8.24563e-13	-0.262
MXE	61	ENSG00000106635	BCL7B	chr7	-												0	0	-0.263
MXE	5692	ENSG00000138674	SEC31A	chr4	-												1.15785e-12	5.99259e-11	-0.272
MXE	6668	ENSG00000109861	CTSC	chr11	-												5.12923e-14	2.99566e-12	-0.274
MXE	457	ENSG00000158023	WDR66	chr12	+												0.000439142	0.00576407	-0.278
MXE	898	ENSG00000149657	LSM14B	chr20	+												0	0	-0.281
MXE	5116	ENSG00000154358	OBSCN	chr1	+												6.96594e-06	0.000139013	-0.285
MXE	4729	ENSG00000106603	COA1	chr7	-												2.0268e-10	7.68011e-09	-0.288
MXE	1027	ENSG00000261740	RP11-345J4,5	chr16	-												0	0	-0.29
MXE	6016	ENSG00000115648	MLPH	chr2	+												0	0	-0.29
MXE	4530	ENSG00000127419	TMEM175	chr4	+												0.000267509	0.00373457	-0.293
MXE	7319	ENSG00000136754	ABI1	chr10	-												0	0	-0.296
MXE	2069	ENSG00000088387	DOCK9	chr13	-												0.0018225	0.020571	-0.297
MXE	4628	ENSG00000090316	MAEA	chr4	+												0	0	-0.299
MXE	3142	ENSG00000137177	KIF13A	chr6	-												2.06619e-09	7.07169e-08	-0.313
MXE	2835	ENSG00000118518	RNF146	chr6	+												8.93941e-05	0.00141563	-0.314
MXE	4951	ENSG00000183597	TANGO2	chr22	+												5.21805e-15	3.42455e-13	-0.315
MXE	647	ENSG00000112715	VEGFA	chr6	+												5.25811e-05	0.000883195	-0.319
MXE	605	ENSG00000026508	CD44	chr11	+												0	0	-0.33
MXE	4725	ENSG00000029153	ARNTL2	chr12	+												4.15382e-07	1.00545e-05	-0.338
MXE	1991	ENSG00000105372	RPS19	chr19	+												5.64039e-09	1.81347e-07	-0.34
MXE	450	ENSG00000184470	TXNRD2	chr22	-												0	0	-0.377
MXE	2798	ENSG00000198464	ZNF480	chr19	+												0	0	-0.42
MXE	6116	ENSG00000153310	FAM49B	chr8	-												0	0	-0.456
MXE	3793	ENSG00000143537	ADAM15	chr1	+												0	0	-0.502
MXE	3799	ENSG00000143537	ADAM15	chr1	+												0	0	-0.529
MXE	4234	ENSG00000168003	SLC3A2	chr11	+												0	0	-0.6
MXE	928	ENSG00000198431	TXNRD1	chr12	+												0	0	-0.633
MXE	3796	ENSG00000143537	ADAM15	chr1	+												0	0	-0.634
MXE	3798	ENSG00000143537	ADAM15	chr1	+												0	0	-0.64
MXE	6979	ENSG00000068078	FGFR3	chr4	+												0	0	-0.669
MXE	4183	ENSG00000174652	ZNF266	chr19	-												6.66134e-16	4.71179e-14	-0.674
MXE	4065	ENSG00000259024	TVP23C-CDRT4	chr17	-												0	0	-0.768
A5SS	3845	ENSG00000121716	PILRB	chr7	+	99954372	99954561	99954372	99954506	99955842	99955989	3845	5,13,11	114,191,183	48,10,41	2,0,2	0	0	0.921
A5SS	4032	ENSG00000139998	RAB15	chr14	-	65417296	65417869	65417660	65417869	65417042	65417132	4032	20,32,21	23,36,24	26,12,24	9,0,5	0.00407522	0.0312187	0.467
A5SS	297	ENSG00000148688	RPP30	chr10	+	92654531	92655240	92654531	92654648	92655636	92655674	297	39,41,40	8,6,6	67,60,100	1,1,6	0.00219015	0.0193322	0.425
A5SS	3336	ENSG00000117616	C1orf63	chr1	-	25570667	25571792	25571640	25571792	25570040	25570124	3336	282,201,241	42,52,45	1092,370,685	20,20,25	3.2041e-13	2.31086e-11	0.404
A5SS	3288	ENSG00000049246	PER3	chr1	+	7870497	7870648	7870497	7870627	7879344	7879480	3288	6,2,10	17,16,25	27,23,22	20,9,16	1.46468e-05	0.000267349	0.393
A5SS	4023	ENSG00000060971	ACAA1	chr3	-	38167652	38168191	38168000	38168191	38167316	38167372	4023	779,853,881	117,168,173	590,333,604	15,12,21	0	0	0.384
A5SS	593	ENSG00000003509	NDUFAF7	chr2	+	37468720	37468934	37468720	37468780	37471005	37471116	593	81,77,115	15,17,32	229,150,186	4,3,4	4.44089e-16	3.86227e-14	0.384
A5SS	4345	ENSG00000166169	POLL	chr10	-	103347578	103347989	103347960	103347989	103347002	103347163	4345	105,107,127	42,65,48	187,125,194	12,7,12	0	0	0.369
A5SS	4093	ENSG00000104413	ESRP1	chr8	+	95686535	95686734	95686535	95686722	95690430	95690599	4093	755,727,848	628,664,845	27,11,24	1,3,3	9.37958e-08	2.66687e-06	0.364
A5SS	1766	ENSG00000214078	CPNE1	chr20	-	34220084	34220307	34220232	34220307	34219866	34219947	1766	155,153,192	54,44,53	893,605,1016	64,29,64	0	0	0.336
A5SS	4725	ENSG00000187838	TMEM256-PLSCR3	chr17	-	7296919	7297586	7297422	7297586	7296785	7296828	4725	185,246,219	34,35,22	383,255,447	6,12,23	8.47865e-06	0.000164943	0.325
A5SS	2718	ENSG00000089820	ARHGAP4	chrX	-	153175624	153176065	153175959	153176065	153175465	153175539	2718	84,132,68	5,9,8	372,294,431	0,0,0	5.75651e-13	4.05285e-11	0.315
A5SS	3418	ENSG00000126456	IRF3	chr19	-	50167699	50167930	50167809	50167930	50166599	50166771	3418	4,7,6	58,71,52	21,15,15	21,13,14	1.09912e-14	8.78405e-13	0.294
A5SS	4354	ENSG00000175061	FAM211A-AS1	chr17	+	16342640	16343017	16342640	16342728	16343498	16343567	4354	3773,3974,4243	2514,2895,2632	4997,3743,5303	819,741,871	0	0	0.291
A5SS	2492	ENSG00000106400	ZNHIT1	chr7	+	100861599	100865077	100861599	100861766	100865884	100866055	2492	281,306,306	23,26,18	256,126,253	6,4,4	9.19942e-05	0.00126524	0.271
A5SS	1163	ENSG00000122779	TRIM24	chr7	+	138239442	138239711	138239442	138239609	138252225	138252399	1163	173,188,195	90,118,133	125,65,157	30,13,26	1.69306e-11	9.10249e-10	0.262
A5SS	2550	ENSG00000177683	THAP5	chr7	-	108206273	108206466	108206395	108206466	108205436	108205549	2550	48,35,64	12,19,15	53,24,48	3,3,6	0.00409365	0.0312789	0.249
A5SS	4919	ENSG00000165219	GAPVD1	chr9	+	128083711	128083841	128083711	128083778	128086076	128086202	4919	140,181,200	62,56,98	205,121,203	31,10,30	2.25051e-09	8.73546e-08	0.245
A5SS	2778	ENSG00000214293	RSBN1L-AS1	chr7	-	77325212	77325582	77325488	77325582	77314518	77314645	2778	234,260,286	17,21,25	512,403,691	0,0,1	0	0	0.243
A5SS	4897	ENSG00000141279	NPEPPS	chr17	+	45656755	45660215	45656755	45656877	45662865	45663066	4897	317,357,456	12,9,17	876,537,1005	10,7,12	0.000191082	0.00243547	0.241
A5SS	1572	ENSG00000141027	NCOR1	chr17	-	15950264	15950407	15950303	15950407	15943754	15943808	1572	127,139,135	30,27,34	120,82,110	8,0,2	5.14429e-10	2.3048e-08	0.232
A5SS	4686	ENSG00000110321	EIF4G2	chr11	-	10823207	10823756	10823595	10823756	10822508	10822634	4686	3020,3181,3520	930,1077,1152	4411,2882,4984	586,330,717	0	0	0.224
A5SS	1271	ENSG00000175455	CCDC14	chr3	-	123674689	123674962	123674892	123674962	123667742	123667979	1271	102,171,177	25,20,28	245,140,246	8,11,14	3.38311e-05	0.000546658	0.221
A5SS	3795	ENSG00000215039	CD27-AS1	chr12	-	6559506	6560146	6560058	6560146	6557805	6557903	3795	259,371,357	42,44,54	362,223,308	21,10,23	9.20871e-06	0.000174552	0.213
A5SS	2812	ENSG00000143537	ADAM15	chr1	+	155034379	155034593	155034379	155034451	155034720	155034845	2812	31,44,40	117,153,136	89,48,92	43,62,81	3.20818e-11	1.66431e-09	0.212
A5SS	3449	ENSG00000137185	ZSCAN9	chr6	+	28193069	28193144	28193069	28193108	28194789	28195282	3449	25,15,30	16,13,20	111,34,64	19,12,28	0.00465346	0.0345822	0.211
A5SS	127	ENSG00000137700	SLC37A4	chr11	-	118899931	118900274	118900101	118900274	118899444	118899544	127	149,177,196	18,18,20	318,167,323	2,2,3	2.12386e-13	1.57006e-11	0.208
A5SS	3789	ENSG00000105223	PLD3	chr19	+	40871459	40871837	40871459	40871492	40872325	40872417	3789	328,338,352	28,20,24	420,229,420	5,9,18	0.00442251	0.0333187	0.205
A5SS	666	ENSG00000173171	MTX1	chr1	+	155180338	155182010	155180338	155180418	155182175	155182358	666	980,1258,1285	59,61,65	1269,866,1467	155,109,204	8.90399e-14	6.75105e-12	-0.2
A5SS	1221	ENSG00000215190	LINC00680	chr6	-	58275150	58275346	58275195	58275346	58272351	58273455	1221	34,49,37	0,4,0	84,82,102	11,21,27	0.00032527	0.0038473	-0.2
A5SS	5213	ENSG00000130714	POMT1	chr9	+	134378288	134378700	134378288	134378460	134381789	134381840	5213	18,14,18	4,7,6	32,28,35	41,23,48	0.000102482	0.00140296	-0.204
A5SS	4315	ENSG00000071462	WBSCR22	chr7	+	73098096	73098330	73098096	73098231	73100965	73101061	4315	75,73,79	33,45,40	71,40,88	94,65,86	1.03102e-06	2.43897e-05	-0.21
A5SS	1800	ENSG00000139350	NEDD1	chr12	+	97301381	97301634	97301381	97301402	97303529	97303673	1800	242,355,418	4,1,5	306,142,254	11,5,7	0.00406003	0.0311831	-0.21
A5SS	426	ENSG00000038532	CLEC16A	chr16	+	11096930	11097162	11096930	11097114	11114049	11114182	426	99,127,113	47,62,57	161,120,192	197,153,244	1.23896e-11	6.78448e-10	-0.23
A5SS	4317	ENSG00000071462	WBSCR22	chr7	+	73098096	73098253	73098096	73098231	73100965	73101061	4317	24,27,33	33,45,40	16,15,17	94,65,86	1.3372e-08	4.39344e-07	-0.233
A5SS	2425	ENSG00000040933	INPP4A	chr2	+	99172015	99172271	99172015	99172154	99175925	99175958	2425	74,78,98	0,0,4	126,57,132	5,6,16	0.00615653	0.0439731	-0.238
A5SS	9	ENSG00000051009	FAM160A2	chr11	-	6239787	6239993	6239829	6239993	6238600	6239380	9	42,42,48	22,35,35	58,33,65	111,62,130	2.30397e-07	6.08289e-06	-0.241
A5SS	1569	ENSG00000125454	SLC25A19	chr17	-	73284468	73284672	73284582	73284672	73282713	73282883	1569	117,121,153	35,67,46	121,96,167	133,107,142	1.48694e-07	4.03385e-06	-0.242
A5SS	2649	ENSG00000229809	ZNF688	chr16	-	30582754	30584055	30583442	30584055	30582330	30582444	2649	360,520,367	15,18,16	100,80,100	11,12,9	8.18299e-05	0.00114678	-0.242
A5SS	5191	ENSG00000117308	GALE	chr1	-	24122998	24123272	24123186	24123272	24122640	24122755	5191	504,627,636	46,43,39	344,254,415	95,52,101	0	0	-0.244
A5SS	3377	ENSG00000266173	STRADA	chr17	-	61805693	61805773	61805717	61805773	61791365	61791468	3377	32,30,50	9,13,6	35,12,28	22,11,22	0.00211169	0.0187515	-0.254
A5SS	1422	ENSG00000147862	NFIB	chr9	-	14116179	14116345	14116206	14116345	14112997	14113080	1422	31,26,36	13,16,23	37,29,46	76,32,81	1.93294e-05	0.000342258	-0.255
A5SS	123	ENSG00000111231	GPN3	chr12	-	110905930	110906069	110906000	110906069	110902910	110903019	123	39,34,39	11,9,6	22,10,26	11,8,19	0.00236405	0.02031	-0.256
A5SS	2444	ENSG00000177595	PIDD	chr11	-	800984	801120	801001	801120	800761	800912	2444	15,24,24	0,0,4	23,15,25	9,7,10	0.00135073	0.0124816	-0.266
A5SS	143	ENSG00000237765	FAM200B	chr4	+	15683378	15683524	15683378	15683407	15687858	15688085	143	160,196,194	4,5,11	361,294,358	57,35,55	7.00432e-08	2.05067e-06	-0.282
A5SS	2541	ENSG00000160226	C21orf2	chr21	-	45750345	45750799	45750705	45750799	45749773	45750209	2541	140,183,178	56,54,48	27,15,24	64,33,81	0	0	-0.315
A5SS	1116	ENSG00000095906	NUBP2	chr16	+	1836537	1836956	1836537	1836656	1837677	1837832	1116	1247,1707,1410	56,83,51	798,662,902	194,136,168	0	0	-0.319
A5SS	4717	ENSG00000154040	CABYR	chr18	+	21735664	21736963	21735664	21736006	21739435	21740033	4717	50,60,53	6,10,3	226,124,192	121,66,135	7.54541e-08	2.18743e-06	-0.321
A5SS	145	ENSG00000237765	FAM200B	chr4	+	15683378	15683591	15683378	15683407	15687858	15688085	145	158,207,170	4,5,11	338,270,361	57,35,55	1.08618e-06	2.54261e-05	-0.327
A5SS	4193	ENSG00000152556	PFKM	chr12	+	48528725	48529166	48528725	48528821	48531503	48531629	4193	460,463,509	48,60,63	603,327,536	248,188,329	0	0	-0.351
A5SS	436	ENSG00000106290	TAF6	chr7	-	99710971	99711392	99711238	99711392	99710420	99710540	436	261,275,309	4,4,3	175,96,157	41,20,32	0	0	-0.41
A5SS	4327	ENSG00000249915	PDCD6	chr5	+	304291	306869	304291	304336	311407	311517	4327	1498,1662,1756	12,15,8	674,358,706	32,14,36	1.22125e-15	1.03178e-13	-0.433
A5SS	4706	ENSG00000198561	CTNND1	chr11	+	57529268	57529591	57529268	57529518	57558856	57559145	4706	51,63,50	9,8,18	52,18,36	68,42,85	2.34257e-14	1.82289e-12	-0.5
A5SS	3741	ENSG00000204084	INPP5B	chr1	-	38397344	38397725	38397584	38397725	38357029	38357126	3741	33,32,35	0,3,2	38,25,49	28,20,33	3.82922e-09	1.43329e-07	-0.585
A5SS	3211	ENSG00000140474	ULK3	chr15	-	75130091	75130139	75130097	75130139	75129709	75129776	3211	45,36,54	8,18,9	0,0,0	40,16,37	0	0	-0.7
A5SS	4794	ENSG00000188002	RP11-43F13,1	chr5	-	1632758	1633021	1632959	1633021	1602805	1602850	4794	157,197,212	1,1,0	21,7,17	6,3,11	3.33067e-16	2.98448e-14	-0.828
A5SS	4705	ENSG00000198561	CTNND1	chr11	+	57529268	57529591	57529268	57529518	57556508	57556627	4705	47,60,53	2,1,2	79,32,55	352,173,262	0	0	-0.841
A5SS	5175	ENSG00000176731	C8orf59	chr8	-	86131464	86131592	86131551	86131592	86129614	86129731	5175	1096,1160,1219	48,49,51	2,1,2	53,38,43	0	0	-0.864
A3SS	2612	ENSG00000214078	CPNE1	chr20	-	34214488	34214725	34214488	34214722	34215201	34215335	2612	183,218,242	165,198,198	1589,1085,1960	0,0,0	0	0	0.467
A3SS	3750	ENSG00000107331	ABCA2	chr9	-	139917392	139918292	139917392	139917504	139918594	139918688	3750	64,45,53	22,43,33	62,29,45	9,0,8	0.00454241	0.0497091	0.437
A3SS	3166	ENSG00000121310	ECHDC2	chr1	-	53370705	53372283	53370705	53370762	53373539	53373626	3166	208,270,267	27,23,14	108,58,122	2,1,1	0.000121629	0.00234776	0.408
A3SS	5016	ENSG00000117616	C1orf63	chr1	-	25570040	25570715	25570040	25570124	25571640	25571792	5016	340,297,300	42,52,45	1342,597,829	20,20,25	0	0	0.377
A3SS	6180	ENSG00000099814	CEP170B	chr14	+	105355851	105356095	105355956	105356095	105352611	105354315	6180	131,192,191	56,96,88	104,60,129	9,6,2	3.9968e-15	4.62893e-13	0.37
A3SS	1449	ENSG00000123349	PFDN5	chr12	+	53690213	53691708	53691633	53691708	53689622	53689725	1449	578,701,690	49,64,54	947,718,1082	23,15,21	3.33067e-16	4.07174e-14	0.329
A3SS	5089	ENSG00000144395	CCDC150	chr2	+	197593916	197594585	197594516	197594585	197590696	197590823	5089	36,43,47	5,6,3	287,171,312	10,6,5	0.00120871	0.0174411	0.302
A3SS	2985	ENSG00000025434	NR1H3	chr11	+	47283097	47283569	47283469	47283569	47282791	47283000	2985	99,131,115	17,10,26	87,76,115	5,1,3	0.000562747	0.00900599	0.293
A3SS	2914	ENSG00000163584	RPL22L1	chr3	-	170585801	170585990	170585801	170585923	170586086	170586176	2914	316,417,415	1995,2294,2133	532,480,596	529,417,569	0	0	0.289
A3SS	1808	ENSG00000126768	TIMM17B	chrX	-	48752634	48753255	48752634	48752737	48754041	48754141	1808	29,44,50	16,12,9	46,34,65	4,3,7	0.00321083	0.0381915	0.273
A3SS	4520	ENSG00000228106	RP11-452F19,3	chr1	+	223010264	223010726	223010560	223010726	223008460	223008557	4520	38,65,54	7,8,7	206,156,238	3,7,11	5.50535e-05	0.00117617	0.253
A3SS	4113	ENSG00000185917	SETD4	chr21	-	37431113	37431271	37431113	37431222	37432579	37432611	4113	14,10,13	21,32,23	27,21,33	18,11,15	6.44915e-06	0.00017629	0.25
A3SS	3011	ENSG00000167595	C19orf55	chr19	+	36255934	36256077	36255967	36256077	36255754	36255837	3011	27,29,42	8,5,11	120,44,112	0,0,0	1.09605e-11	7.9077e-10	0.244
A3SS	302	ENSG00000105520	DKFZP761J1410	chr19	+	11470207	11470396	11470282	11470396	11468335	11468415	302	87,130,132	47,63,99	173,106,190	39,18,46	1.02734e-08	4.91446e-07	0.239
A3SS	7669	ENSG00000143353	LYPLAL1	chr1	+	219366423	219366593	219366471	219366593	219352488	219352588	7669	175,179,186	79,76,92	221,169,226	27,31,28	7.4829e-14	7.15919e-12	0.229
A3SS	4051	ENSG00000112531	QKI	chr6	+	163985698	163991177	163986977	163991177	163984451	163984751	4051	97,112,155	26,40,49	150,125,223	24,10,17	2.00368e-06	6.20535e-05	0.224
A3SS	4456	ENSG00000221978	CCNL2	chr1	-	1326145	1328183	1326145	1326245	1328775	1328840	4456	2161,2813,2672	48,45,40	5410,3505,5791	24,16,39	3.62255e-12	2.84693e-10	0.223
A3SS	2295	ENSG00000184708	EIF4ENIF1	chr22	-	31843411	31843554	31843411	31843551	31844138	31844218	2295	42,55,64	69,83,83	56,26,59	34,16,34	2.77063e-06	8.29492e-05	0.221
A3SS	5496	ENSG00000114745	GORASP1	chr3	-	39141795	39142368	39141795	39141945	39142506	39142593	5496	180,231,247	10,10,10	253,147,309	0,0,0	1.09e-07	4.2452e-06	0.22
A3SS	7285	ENSG00000115414	FN1	chr2	-	216236631	216237023	216236631	216236738	216238044	216238134	7285	276,237,206	45,35,27	3291,2624,4058	161,119,196	5.9952e-15	6.76536e-13	0.216
A3SS	5842	ENSG00000198563	DDX39B	chr6	-	31508098	31508441	31508098	31508311	31509726	31510225	5842	1569,1441,1533	966,1043,994	5017,3219,5419	1260,947,1530	0	0	0.215
A3SS	3397	ENSG00000144283	PKP4	chr2	+	159481466	159481939	159481636	159481939	159477742	159477933	3397	149,155,178	27,21,24	129,76,175	6,3,4	1.20755e-06	3.85102e-05	0.204
A3SS	5495	ENSG00000114745	GORASP1	chr3	-	39141795	39141994	39141795	39141945	39142506	39142593	5495	69,50,67	10,10,10	82,30,72	0,0,0	7.65692e-07	2.5736e-05	0.2
A3SS	3050	ENSG00000172183	ISG20	chr15	+	89193465	89195541	89195400	89195541	89182573	89182825	3050	65,36,80	4,7,5	41,17,44	7,10,13	0.00347923	0.040295	-0.201
A3SS	697	ENSG00000135336	ORC3	chr6	+	88304244	88304331	88304259	88304331	88304070	88304125	697	76,90,77	26,32,39	73,60,75	69,66,54	1.79735e-05	0.000441906	-0.203
A3SS	626	ENSG00000102710	SUPT20H	chr13	-	37596147	37597181	37596147	37596454	37598171	37598330	626	380,447,497	40,52,55	164,108,148	45,24,45	5.04135e-08	2.07355e-06	-0.204
A3SS	1103	ENSG00000166582	CENPV	chr17	-	16251929	16252647	16251929	16251999	16253244	16253343	1103	317,368,330	33,35,45	871,523,821	221,163,230	2.32653e-11	1.57524e-09	-0.206
A3SS	8047	ENSG00000147382	FAM58A	chrX	-	152853389	152853912	152853389	152853852	152857963	152858191	8047	434,515,461	130,164,138	242,179,260	172,131,186	1.36224e-13	1.22352e-11	-0.207
A3SS	4647	ENSG00000137494	ANKRD42	chr11	+	82923694	82926242	82924020	82926242	82922336	82922472	4647	94,120,125	5,14,10	222,133,222	34,24,64	0.0014978	0.020449	-0.208
A3SS	968	ENSG00000261740	RP11-345J4,5	chr16	-	29458122	29458347	29458122	29458243	29465336	29465434	968	611,667,731	319,352,358	172,108,196	185,166,245	2.22045e-16	2.79205e-14	-0.21
A3SS	7646	ENSG00000076928	ARHGEF1	chr19	+	42396095	42396444	42396401	42396444	42392822	42392936	7646	213,230,211	1,0,1	256,184,326	7,8,12	0.0001242	0.00236625	-0.217
A3SS	162	ENSG00000272752	STAG3L5P-PVRIG2P-PILRB	chr7	+	99949785	99950101	99949884	99950101	99948874	99949033	162	60,71,60	7,11,6	63,23,49	15,11,21	0.00111342	0.0163339	-0.227
A3SS	4223	ENSG00000187607	ZNF286A	chr17	+	15619313	15624101	15619372	15624101	15611468	15611561	4223	62,90,95	21,37,45	76,34,45	71,31,57	1.16386e-06	3.73881e-05	-0.228
A3SS	2342	ENSG00000089159	PXN	chr12	-	120652905	120653220	120652905	120653076	120653362	120653464	2342	396,428,458	76,113,98	571,294,543	296,200,281	4.44089e-16	5.28226e-14	-0.229
A3SS	1700	ENSG00000196678	ERI2	chr16	-	20807665	20810389	20807665	20809533	20810584	20810673	1700	758,858,961	47,52,71	297,134,302	44,31,42	1.0176e-07	3.99862e-06	-0.229
A3SS	6609	ENSG00000128694	OSGEPL1	chr2	-	190611385	190612057	190611385	190611894	190615275	190615382	6609	47,74,39	3,2,5	66,53,61	13,12,18	0.0011966	0.0173231	-0.234
A3SS	1351	ENSG00000186866	POFUT2	chr21	-	46683842	46687628	46683842	46685550	46689753	46689934	1351	403,429,431	0,0,3	444,288,550	4,5,13	0.00202394	0.0261982	-0.237
A3SS	3236	ENSG00000196531	NACA	chr12	-	57108385	57108487	57108385	57108459	57118235	57118307	3236	51,45,54	7,15,11	24,22,30	19,20,12	0.00103457	0.015279	-0.25
A3SS	2988	ENSG00000106077	ABHD11	chr7	-	73151258	73151550	73151258	73151440	73151891	73152065	2988	128,148,164	56,65,66	28,24,41	46,32,43	2.19486e-09	1.19254e-07	-0.26
A3SS	59	ENSG00000214087	ARL16	chr17	-	79649063	79649705	79649063	79649179	79650042	79650156	59	149,177,164	38,63,33	261,159,251	351,244,449	0	0	-0.27
A3SS	4297	ENSG00000175048	ZDHHC14	chr6	+	158093755	158094561	158093800	158094561	158074556	158074659	4297	23,33,44	4,7,13	15,15,25	17,11,16	0.000352415	0.00601154	-0.294
A3SS	6915	ENSG00000104529	EEF1D	chr8	-	144668898	144669022	144668898	144669019	144676062	144676241	6915	26,31,28	20,30,35	9,6,15	42,62,31	5.95484e-06	0.000164825	-0.309
A3SS	3622	ENSG00000119185	ITGB1BP1	chr2	-	9546789	9547727	9546789	9547034	9548241	9548334	3622	1940,1955,2078	93,108,109	3814,2944,3908	745,696,706	0	0	-0.328
A3SS	1533	ENSG00000095906	NUBP2	chr16	+	1836537	1837832	1837677	1837832	1832932	1833037	1533	1297,1792,1386	5,12,9	1131,874,1191	51,39,79	0	0	-0.345
A3SS	3760	ENSG00000143850	PLEKHA6	chr1	-	204230433	204230636	204230433	204230576	204234069	204234170	3760	70,100,98	3,6,10	57,31,62	27,16,31	8.98948e-13	7.32642e-11	-0.347
A3SS	2749	ENSG00000100802	C14orf93	chr14	-	23468262	23468611	23468262	23468365	23470167	23470246	2749	33,70,73	1,3,2	36,21,47	9,8,11	5.19982e-06	0.0001486	-0.419
A3SS	476	ENSG00000143337	TOR1AIP1	chr1	+	179858444	179858504	179858447	179858504	179853826	179853904	476	72,59,93	62,76,107	0,0,0	187,110,169	0	0	-0.46
A3SS	7073	ENSG00000185499	MUC1	chr1	-	155161973	155162101	155161973	155162074	155162576	155162684	7073	535,612,821	248,372,348	18,9,16	89,41,99	0	0	-0.486
A3SS	6670	ENSG00000166263	STXBP4	chr17	+	53076986	53077203	53076992	53077203	53076705	53076812	6670	18,22,24	15,13,12	0,0,0	133,64,115	0	0	-0.614

## Sheet: RNA-seq method 2 (FARLINE)
Type	gene_symbol	regulated exon	exon coordinates	Delta PSI (DoxoR - MCF7)	pvalue	pvalue_corrected
SE	CASP3	5	4:185556448-185556572	0.993103	0	0
SE	MAGI1	15	3:65433697-65433732	0.919302	0	0
SE	ARHGEF11	39	1:156908210-156908305	0.824485	0	0
SE	CLSTN1	11	1:9797556-9797612	0.763759	0	0
SE	GK	22	X:30745583-30745669	0.737037	0	0
SE	AKAP9	20	7:91671360-91671500	0.730769	0	0
SE	NFYA	4	6:41048550-41048636	0.722036	0	0
SE	FGFR3	9	4:1805419-1805563	0.683682	0	0
SE	MYOF	18	10:95152674-95152712	0.66544	0	0
SE	ST7	15	7:116774178-116774246	0.664101	0	0
SE	MYO9A	15	15:72244043-72244237	0.65625	1.11022e-16	9.73341e-15
SE	EXOC7	7	17:74087224-74087316	0.649795	0	0
SE	CTNND1	4	11:57556509-57556627	0.618933	0	0
SE	TBC1D13	3	9:131553014-131553054	0.613644	0	0
SE	MARK3	16	14:103964839-103964865	0.604451	0	0
SE	IPO7	3	11:9424837-9424918	0.591453	0	0
SE	TBC1D23	15	3:100030677-100030721	0.589468	0	0
SE	SLMAP	24	3:57911572-57911661	0.589447	0	0
SE	SYNE1	143	6:152466622-152466690	0.570588	7.49284e-09	2.9275e-07
SE	ANXA6	22	5:150490188-150490205	0.554353	0	0
SE	SCRIB	17	8:144889722-144889784	0.548984	0	0
SE	MYO18A	47	17:27412622-27412666	0.547357	0	0
SE	LRRFIP2	20	3:37132958-37133029	0.536153	0	0
SE	PLEKHA1	15	10:124187792-124187936	0.525246	0	0
SE	ABI1	10	10:27044584-27044670	0.519665	0	0
SE	LPAR2	3	19:19738563-19738778	0.516827	6.97714e-07	1.88922e-05
SE	PCMTD1	5	8:52752007-52752198	0.501039	0	0
SE	TEAD1	7	11:12886385-12886447	0.500222	0	0
SE	ARHGAP17	17	16:24950685-24950918	0.491053	0	0
SE	BAIAP2	16	17:79082768-79084312	0.47182	0	0
SE	GAB1	10	4:144378833-144378922	0.466667	1.40998e-14	1.0504e-12
SE	ACOT9	6	X:23752458-23752484	0.464729	0	0
SE	WASF3	7	13:27250686-27250861	0.4626	2.10612e-05	0.000397226
SE	DOCK6	23	19:11342861-11342965	0.454545	3.35783e-10	1.60395e-08
SE	C1orf63	6	1:25570945-25570989	0.454176	0	0
SE	PLEKHA6	26	1:204192590-204192713	0.453125	0	0
SE	WASH6P	5	X:155252364-155252499	0.448997	0	0
SE	EPB41L1	25	20:34797410-34797820	0.44616	0	0
SE	PDK1	6	2:173427469-173427528	0.446053	0	0
SE	BPTF	6	17:65871672-65871860	0.443242	0	0
SE	SMC5	19	9:72961495-72961565	0.42953	0	0
SE	SYTL2	11	11:85428526-85428769	0.422559	4.6585e-13	3.0631e-11
SE	KIF21A	24	12:39724044-39724064	0.422362	0	0
SE	RWDD3	4	1:95705333-95705465	0.421982	0	0
SE	SENP6	6	6:76350400-76350420	0.412549	0	0
SE	MPRIP	24	17:17083921-17083983	0.404695	0	0
SE	C8orf83	6	8:93933731-93933888	0.402475	0	0
SE	SYNE1	151	6:152451855-152451913	0.4003	3.6718e-11	1.98889e-09
SE	R3HDM1	16	2:136399106-136399360	0.397076	9.66782e-13	6.16881e-11
SE	RBM15	2	1:110888161-110888271	0.391812	8.86472e-06	0.000185168
SE	ZNF528	9	19:52918192-52918292	0.39106	0.000478976	0.00593853
SE	KIF13A	27	6:17790103-17790141	0.390518	0	0
SE	TBX3	3	12:115117718-115117777	0.3868	2.35806e-05	0.000438795
SE	DIAPH1	2	5:140967791-140967817	0.385118	0	0
SE	FGFR1OP	7	6:167426996-167427055	0.38379	0	0
SE	TBCK	7	4:107176104-107176204	0.383626	0	0
SE	MDM1	8	12:68710361-68710390	0.382472	0	0
SE	SEC31A	20	4:83782784-83782861	0.382238	0	0
SE	FN1	33	2:216245534-216245803	0.37583	0	0
SE	ARHGAP12	8	10:32128565-32128639	0.375484	0	0
SE	FGFR1	13	8:38279315-38279459	0.372886	0	0
SE	MLPH	10	2:238443207-238443290	0.37132	0	0
SE	TCIRG1	19	11:67817954-67818131	0.370629	0	0
SE	ZNF266	8	19:9529438-9529571	0.369753	0	0
SE	KIAA0802	16	18:8809446-8809977	0.367925	0	0
SE	EHBP1	20	2:63215066-63215173	0.367601	0	0
SE	ARNTL2	4	12:27529279-27529320	0.356887	1.35512e-10	6.80465e-09
SE	AKNAD1	12	1:109369827-109369924	0.356061	2.90439e-05	0.00053039
SE	ATP5SL	6	19:41939177-41939339	0.355532	0	0
SE	CCT8	3	21:30444273-30444309	0.355263	7.10937e-09	2.79031e-07
SE	JMJD1C	7	10:64979638-64979743	0.352923	1.11022e-16	9.73341e-15
SE	ASCC3	4	6:101304179-101307078	0.351851	0	0
SE	KIAA0182	3	16:85667520-85667738	0.351741	1.01402e-08	3.89136e-07
SE	TMEM180	6	10:104230422-104230874	0.347826	7.32303e-13	4.73571e-11
SE	FAM126A	11	7:22986571-22986866	0.347362	7.17365e-10	3.24689e-08
SE	ZRANB2	10	1:71531361-71531435	0.345559	0	0
SE	RREB1	17	6:7240671-7240835	0.343889	9.32587e-15	7.06963e-13
SE	MDM1	4	12:68719221-68719355	0.34375	4.70225e-09	1.90269e-07
SE	MGLL	2	3:127541152-127541701	0.343222	0	0
SE	WAC	9	10:28884662-28884970	0.341373	0	0
SE	APP	11	21:27369675-27369731	0.339621	0	0
SE	EPC2	3	2:149447783-149447942	0.33955	0	0
SE	DNAJB4	2	1:78470618-78471005	0.334499	6.42451e-11	3.35084e-09
SE	PIGF	2	2:46842076-46842324	0.331978	0	0
SE	C6orf167	14	6:97681737-97681856	0.331548	0	0
SE	FGFR1OP2	5	12:27113448-27113561	0.329758	0	0
SE	MAP3K9	11	14:71202678-71202746	0.328571	3.28123e-07	9.66092e-06
SE	DCLRE1B	2	1:114449618-114449783	0.327524	0	0
SE	CD46	13	1:207963598-207963690	0.326956	0	0
SE	MED12L	40	3:151127031-151127120	0.326243	0.000186456	0.0026693
SE	RAB11FIP3	7	16:541134-541268	0.323867	0	0
SE	ECT2	5	3:172473273-172473365	0.323283	0	0
SE	MYNN	2	3:169491819-169491885	0.320968	0	0
SE	PUM2	14	2:20478344-20478580	0.317574	0	0
SE	NCOR1	25	17:15990486-15990659	0.316599	0	0
SE	PLOD2	14	3:145795649-145795711	0.316315	0	0
SE	C12orf23	2	12:107350860-107350927	0.315863	1.16261e-05	0.000235547
SE	DPH3	2	3:16305662-16305736	0.311697	0	0
SE	FAM190	12	10:86259631-86259715	0.310256	0	0
SE	BAZ2B	17	2:160287374-160287667	0.308244	4.3108e-05	0.000751281
SE	ZNF79	2	9:130190831-130190939	0.307886	2.23624e-07	6.7785e-06
SE	C4orf21	26	4:113469409-113469536	0.306056	3.80172e-08	1.31292e-06
SE	PALLD	14	4:169798874-169799545	0.305395	4.93749e-07	1.38906e-05
SE	PRC1	14	15:91512309-91512350	0.304093	0	0
SE	TRIM39	2	6:30295008-30295473	0.302565	5.77316e-15	4.47073e-13
SE	XXbac-BPG283O16.8	2	6:30295008-30295473	0.302565	5.77316e-15	4.47073e-13
SE	FANCM	23	14:45667847-45668138	0.301055	0	0
SE	CCBL2	3	1:89445140-89449749	0.298643	7.31637e-14	5.18201e-12
SE	SMARCD3	15	7:150936482-150936583	0.296875	5.87318e-06	0.000128011
SE	ZNF419	4	19:58003481-58003582	0.296103	0.00152842	0.015339
SE	PLEKHN1	13	1:908880-909020	0.29375	0.000221926	0.00309791
SE	PAM	14	5:102309820-102310140	0.293011	0	0
SE	MSI2	15	17:55754348-55754420	0.292997	0	0
SE	NETO2	8	16:47120137-47120250	0.292408	0	0
SE	ZNF446	2	19:58987752-58987871	0.291152	3.43655e-05	0.000615839
SE	ST3GAL4	6	11:126276838-126276918	0.290828	0	0
SE	ALG13	4	X:110929365-110929402	0.288299	0	0
SE	PPHLN1	5	12:42745687-42745851	0.288129	0	0
SE	MLL3	15	7:151935792-151935911	0.285714	3.60237e-10	1.71129e-08
SE	C16orf93	5	16:30770975-30771130	0.281676	1.91741e-05	0.000366279
SE	B4GALT2	2	1:44445549-44446286	0.28141	5.54615e-07	1.53745e-05
SE	AASDH	12	4:57211293-57211456	0.279487	2.74616e-06	6.48347e-05
SE	C2orf56	6	2:37469778-37469836	0.27861	0	0
SE	XRRA1	7	11:74638436-74638533	0.278276	4.34978e-05	0.000755631
SE	PHACTR4	4	1:28764661-28764941	0.278274	4.83212e-05	0.000826442
SE	FASTKD1	4	2:170425694-170425762	0.277952	0	0
SE	C6orf89	5	6:36862280-36862379	0.277728	0	0
SE	FLNB	27	3:58117654-58117746	0.277413	0	0
SE	NUDT17	2	1:145588868-145589055	0.276973	2.84278e-09	1.1963e-07
SE	C7orf44	10	7:43670611-43673007	0.275641	6.87124e-08	2.28515e-06
SE	KIAA0226	14	3:197417945-197418019	0.275365	1.72087e-09	7.45259e-08
SE	CSDA	6	12:10862507-10862713	0.273848	0	0
SE	CCNT1	7	12:49089782-49089945	0.273688	0.000485363	0.00600119
SE	MPDU1	5	17:7490217-7490335	0.273687	0	0
SE	SYNE2	117	14:64682004-64682072	0.273389	4.79613e-09	1.93704e-07
SE	ARHGAP12	5	10:32142994-32143134	0.273175	3.33067e-16	2.81696e-14
SE	AKAP11	7	13:42871184-42871318	0.272727	0.000103619	0.00161587
SE	CHEK1	4	11:125497502-125497725	0.27196	0	0
SE	PIGF	6	2:46815214-46815318	0.271213	7.75613e-12	4.51488e-10
SE	SAMD4A	18	14:55251058-55251165	0.271122	0	0
SE	GKAP1	11	9:86383729-86383885	0.270395	1.11572e-06	2.89041e-05
SE	VLDLR	16	9:2651415-2651498	0.26973	0.00029307	0.00394342
SE	RAD1	5	5:34913575-34913683	0.265986	0	0
SE	SPAG9	29	17:49053224-49053262	0.264207	0	0
SE	PPM1A	4	14:60743723-60743809	0.262791	0.000765131	0.00871947
SE	WARS	2	14:100841620-100841687	0.262195	1.05728e-06	2.75392e-05
SE	GPBP1	8	5:56532940-56532999	0.261435	0	0
SE	RNFT1	4	17:58037429-58037529	0.260801	0	0
SE	ASXL1	11	20:31017704-31017856	0.260432	4.54494e-07	1.29144e-05
SE	PLEKHM2	7	1:16047824-16047883	0.26016	0	0
SE	LETMD1	4	12:51445875-51446029	0.258909	0	0
SE	C5orf42	43	5:37157415-37157522	0.257942	0.00553141	0.0428659
SE	KIAA0368	5	9:114235177-114235280	0.257036	0.000432091	0.00545963
SE	ZHX3	10	20:39829926-39830024	0.257008	0	0
SE	PBX3	10	9:128711657-128711719	0.256471	5.55112e-16	4.64034e-14
SE	CHD3	34	17:7810919-7811020	0.255173	0	0
SE	PTAR1	2	9:72365697-72365866	0.253836	2.75489e-10	1.33968e-08
SE	MAST2	13	1:46466631-46466651	0.253333	0.000225512	0.00313074
SE	CASC4	11	15:44695085-44695387	0.253145	2.89377e-05	0.000529121
SE	OPA1	7	3:193343881-193343991	0.252907	0	0
SE	ARAP2	25	4:36121272-36121340	0.251572	4.61732e-05	0.000796017
SE	LRRCC1	2	8:86021830-86022035	0.251196	0.00584001	0.0447748
SE	CSNK1G3	13	5:122941033-122941056	0.250953	0	0
SE	SECISBP2L	8	15:49311615-49311749	0.250905	5.3809e-10	2.46391e-08
SE	GIGYF2	2	2:233565295-233565364	0.250367	1.11022e-16	9.73341e-15
SE	CCDC18	3	1:93649535-93649703	0.25	0.000730378	0.00840739
SE	PIGN	2	18:59830764-59830889	0.25	0.000539574	0.00650475
SE	CNNM2	7	10:104831531-104831596	0.248198	3.82217e-06	8.71382e-05
SE	CCDC125	5	5:68609812-68609873	0.248128	3.56937e-10	1.69748e-08
SE	PCBP4	3	3:51995765-51996104	0.247685	0.000105693	0.00164345
SE	SKA2	3	17:57196680-57196856	0.247047	2.22045e-16	1.91171e-14
SE	C3orf17	2	3:112736295-112736449	0.246692	4.74898e-11	2.51959e-09
SE	S100A16	2	1:153581375-153581481	0.246623	0	0
SE	TMEM198	3	2:220412228-220412803	0.245614	4.07417e-09	1.66574e-07
SE	CTAGE5	21	14:39790132-39790260	0.245573	0	0
SE	KITLG	7	12:88909311-88909394	0.24537	3.76245e-06	8.59128e-05
SE	CASK	20	X:41414853-41414888	0.244642	7.03558e-10	3.19109e-08
SE	C17orf95	2	17:74725772-74725876	0.244194	6.45779e-09	2.54384e-07
SE	LARP1B	22	4:129131011-129131148	0.242424	0.00215607	0.020319
SE	SAMD4A	9	14:55203742-55204005	0.242416	0.00117076	0.0123764
SE	CAPRIN2	13	12:30872013-30872159	0.241942	4.43414e-06	9.94968e-05
SE	STAG2	4	X:123155217-123155281	0.241129	1.22207e-07	3.8931e-06
SE	LCORL	3	4:17964593-17964672	0.240363	2.2346e-09	9.48695e-08
SE	FMNL3	26	12:50040422-50040536	0.240291	6.19171e-13	4.02826e-11
SE	MAP4K4	18	2:102480283-102480513	0.240132	7.77156e-15	5.95415e-13
SE	SPEF2	4	5:35644457-35644627	0.24	5.44077e-07	1.51116e-05
SE	CBWD1	5	9:177723-177820	0.238289	0	0
SE	CLOCK	5	4:56352560-56352716	0.237664	5.28331e-07	1.4731e-05
SE	CLSTN1	3	1:9816539-9816568	0.237512	0	0
SE	LUC7L2	6	7:139059147-139059217	0.237179	9.26332e-05	0.00146575
SE	EIF4A2	4	3:186502751-186502890	0.237047	0	0
SE	PQLC1	6	18:77693969-77694022	0.236842	7.91106e-09	3.07974e-07
SE	NEIL2	2	8:11627683-11627844	0.236592	3.64789e-08	1.26486e-06
SE	MAP4K4	24	2:102487956-102488147	0.236542	1.22125e-15	9.92038e-14
SE	GOLGA8B	5	15:34845096-34845292	0.235955	6.09689e-06	0.000132552
SE	CASP8	5	2:202125223-202125336	0.235816	0	0
SE	GIT2	17	12:110383065-110383154	0.235675	0	0
SE	ZNF880	4	19:52877737-52877970	0.234499	2.08811e-12	1.29223e-10
SE	TRIP12	3	2:230725122-230725247	0.234005	8.4992e-05	0.00135729
SE	RAB7L1	2	1:205743961-205744214	0.233422	1.53655e-13	1.06044e-11
SE	DOPEY1	7	6:83823042-83823140	0.232956	0.000217817	0.00304844
SE	KREMEN2	8	16:3017527-3017605	0.231602	0.00485346	0.0386406
SE	ESRRA	2	11:64073699-64073920	0.231563	8.70131e-07	2.31537e-05
SE	ARHGEF12	12	11:120300421-120300540	0.229184	1.9385e-05	0.00036998
SE	AP1G1	2	16:71842408-71842580	0.227778	0.00295944	0.0261958
SE	FBXL20	7	17:37441731-37441826	0.227011	2.74843e-08	9.74124e-07
SE	MYCBP2	18	13:77807291-77807398	0.22619	0.000147199	0.00217664
SE	ARAP1	4	11:72432895-72433403	0.226035	2.46566e-07	7.41659e-06
SE	ATXN2	22	12:111902466-111902519	0.225176	5.64459e-06	0.00012334
SE	ZNF605	7	12:133509299-133509391	0.225	0.00105625	0.0113475
SE	VWDE	20	7:12393441-12394113	0.224868	0.00479686	0.0383258
SE	JMJD5	11	16:27231714-27231806	0.224506	0.000151197	0.00222282
SE	XIAP	3	X:123019481-123020389	0.224138	1.79811e-07	5.54791e-06
SE	PLD3	4	19:40871625-40871837	0.224026	8.00073e-08	2.62436e-06
SE	FAM126B	13	2:201852088-201852255	0.223852	2.08791e-06	5.0567e-05
SE	SYCP2	39	20:58443468-58443623	0.223677	0.000124584	0.00188887
SE	CEP78	15	9:80880775-80880822	0.223227	9.57601e-10	4.27329e-08
SE	RGS14	14	5:176798476-176798590	0.222727	3.97475e-07	1.14298e-05
SE	PPPDE1	4	1:244852551-244852644	0.222343	0	0
SE	ACSF2	4	17:48538603-48538731	0.222222	6.37904e-07	1.74479e-05
SE	DENND1B	7	1:197627430-197627499	0.221591	0.000197329	0.0028054
SE	TCEA2	7	20:62695245-62695302	0.22043	4.6737e-07	1.32454e-05
SE	SNAPC5	2	15:66787241-66787757	0.220126	0	0
SE	UBXN11	6	1:26627417-26627544	0.21956	1.16502e-06	3.0037e-05
SE	GABPB2	7	1:151076038-151076155	0.219126	4.57251e-06	0.000101981
SE	DCAF10	4	9:37842086-37842283	0.218789	1.54321e-14	1.14569e-12
SE	CBLB	19	3:105400323-105400454	0.21875	0.000250411	0.00343005
SE	C1orf85	2	1:156264550-156264807	0.218667	0	0
SE	WNK1	13	12:988739-989197	0.218113	2.3783e-05	0.000441988
SE	DNAJC16	2	1:15855583-15855767	0.216312	7.73738e-09	3.01485e-07
SE	DPH5	8	1:101458193-101458296	0.215648	0	0
SE	MBNL1	12	3:152173331-152173366	0.215255	8.68024e-08	2.82576e-06
SE	ARMCX5	5	X:101856808-101856905	0.215	8.21979e-08	2.68804e-06
SE	KIAA0528	27	12:22611418-22611519	0.214286	0.001977	0.0189586
SE	CREB1	12	2:208441834-208441924	0.213961	0.000651143	0.00761975
SE	CPEB2	3	4:15009962-15010051	0.213136	6.99405e-05	0.00114144
SE	JAG2	10	14:105617328-105617441	0.213081	6.5314e-09	2.57049e-07
SE	YIPF1	3	1:54354917-54355136	0.212946	1.11022e-16	9.73341e-15
SE	SLC4A7	14	3:27450847-27451021	0.21276	8.58501e-05	0.00136998
SE	PHLDB2	13	3:111651116-111651244	0.212578	3.7109e-07	1.07469e-05
SE	SHARPIN	7	8:145153984-145154108	0.212233	0	0
SE	SLC25A36	5	3:140685842-140685878	0.212092	2.19644e-08	7.92816e-07
SE	KLHDC10	2	7:129736761-129736847	0.211731	7.52285e-06	0.000160123
SE	DNAH14	4	1:225147855-225148004	0.210556	0	0
SE	HSPBAP1	5	3:122477619-122477700	0.210526	4.8636e-06	0.000107859
SE	PDE4DIP	49	1:144857612-144857730	0.210526	0.000168244	0.0024418
SE	PREPL	3	2:44586636-44587177	0.209677	7.78111e-12	4.52332e-10
SE	TSNARE1	3	8:143427104-143427253	0.209234	1.50568e-06	3.76936e-05
SE	CCDC15	9	11:124861357-124861479	0.208824	0.00501477	0.0397331
SE	RANBP17	9	5:170343469-170343588	0.208333	1.63241e-11	9.16825e-10
SE	NGLY1	13	3:25761505-25761682	0.208257	3.8517e-09	1.58378e-07
SE	UPF3A	4	13:115051777-115051875	0.208105	6.66134e-16	5.51497e-14
SE	MTF2	11	1:93594835-93595005	0.207347	0	0
SE	SLMAP	13	3:57857363-57857425	0.206785	1.77807e-06	4.38009e-05
SE	BRD8	11	5:137502207-137502416	0.206751	4.90811e-11	2.59762e-09
SE	IMMP1L	6	11:31473745-31474639	0.206242	6.84866e-06	0.000147558
SE	USP53	2	4:120135225-120135377	0.20566	0.000124222	0.00188404
SE	PPP1R12A	15	12:80199946-80200113	0.205367	1.42012e-10	7.08974e-09
SE	ACAA1	11	3:38167653-38167832	0.204729	0	0
SE	NPC2	4	14:74947405-74947482	0.20373	0	0
SE	SDR39U1	4	14:24910880-24911001	0.20363	0	0
SE	ZMYM5	5	13:20412840-20413125	0.20343	6.58513e-07	1.79433e-05
SE	C16orf13	2	16:685612-685774	0.203133	0.00256281	0.0232823
SE	ENO3	5	17:4856346-4856404	0.202899	0.00598202	0.0456769
SE	PARP6	18	15:72543186-72543298	0.202733	2.22045e-16	1.91171e-14
SE	TMEM87B	5	2:112832489-112832539	0.202648	1.15899e-07	3.70861e-06
SE	ZKSCAN3	6	6:28331469-28331592	0.201923	0.00211944	0.0200472
SE	KIAA0586	36	14:59010601-59010685	0.200337	2.74138e-11	1.50825e-09
SE	AZIN1	3	8:103862227-103862372	0.200061	6.51401e-12	3.83322e-10
SE	TMC6	12	17:76117637-76117792	0.2	4.56413e-13	3.00563e-11
SE	EVI5L	12	19:7921865-7922010	0.2	4.44089e-15	3.47017e-13
SE	GOLGA4	28	3:37402734-37403712	-0.20004	1.34963e-08	5.07543e-07
SE	AKT1	2	14:105259464-105259547	-0.20016	0.00617378	0.0468096
SE	SH3YL1	18	2:224864-224920	-0.20033	0.0044098	0.0360319
SE	KLHDC4	15	16:87741419-87741681	-0.200368	1.18715e-08	4.52753e-07
SE	SBF1	29	22:50895463-50895540	-0.20148	6.40541e-09	2.52782e-07
SE	CYP20A1	3	2:204111478-204111644	-0.203037	5.55495e-09	2.21653e-07
SE	FAM48A	27	13:37584689-37584792	-0.203333	8.75253e-08	2.84715e-06
SE	MPV17	4	2:27535861-27535976	-0.203497	0	0
SE	FMNL3	6	12:50052225-50052377	-0.203765	0.000220793	0.00308509
SE	C8orf59	4	8:86127150-86127266	-0.204301	0	0
SE	SGOL1	7	3:20215741-20216547	-0.20459	1.17166e-10	5.91092e-09
SE	PTBP2	12	1:97271975-97272008	-0.204938	1.19469e-06	3.0692e-05
SE	PI4KB	2	1:151298648-151298849	-0.205732	1.32491e-08	4.99114e-07
SE	NFAT5	2	16:69602398-69602451	-0.20613	0.000911857	0.0100643
SE	RAP1GAP	24	1:21928177-21928290	-0.206546	0.000744774	0.00853709
SE	C3orf23	6	3:44399709-44401288	-0.207729	3.98336e-08	1.36907e-06
SE	UBAP2L	27	1:154235579-154235981	-0.208347	0	0
SE	INTS9	5	8:28704264-28704326	-0.208857	2.10125e-11	1.16648e-09
SE	UBAC1	11	9:138824816-138825361	-0.210422	0	0
SE	EIF2C4	11	1:36298038-36298171	-0.211251	0.00328073	0.0283362
SE	N6AMT2	3	13:21311862-21311944	-0.211683	3.45942e-09	1.43479e-07
SE	ZNF222	2	19:44530178-44530238	-0.212336	8.98507e-06	0.0001875
SE	DNM1L	17	12:32891198-32891230	-0.214117	9.63896e-12	5.55096e-10
SE	BANP	16	16:88104679-88105535	-0.214286	1.11736e-07	3.5807e-06
SE	ZNF584	4	19:58927160-58927307	-0.214953	3.06341e-10	1.47639e-08
SE	POMT1	2	9:134379576-134379727	-0.21585	0.000111914	0.00172219
SE	SFXN2	8	10:104489076-104489151	-0.217367	7.08444e-08	2.33982e-06
SE	CROCC	39	1:17297960-17298142	-0.217391	0.00145629	0.0147385
SE	P2RX5	3	17:3594250-3594321	-0.218675	3.17868e-07	9.39747e-06
SE	ZMIZ2	9	7:44799750-44799827	-0.218678	3.61267e-13	2.42346e-11
SE	FAM21A	18	10:51859738-51859824	-0.219067	0.00224832	0.0210002
SE	C1D	2	2:68280193-68280269	-0.219917	3.41029e-10	1.62721e-08
SE	ZNF410	11	14:74388769-74388909	-0.220348	0	0
SE	KIAA1715	4	2:176858862-176859008	-0.221052	3.3247e-09	1.38291e-07
SE	PBRM1	32	3:52588740-52588895	-0.221079	1.98594e-07	6.07528e-06
SE	PICALM	14	11:85701293-85701442	-0.221301	3.33067e-16	2.81696e-14
SE	ITPR1	12	3:4695526-4695570	-0.221438	0.000624148	0.00732971
SE	DMKN	20	19:35991280-35991321	-0.221975	0	0
SE	NAPB	4	20:23375776-23375834	-0.222222	0.0001532	0.00224613
SE	FASTKD3	2	5:7866759-7868309	-0.222255	0	0
SE	DTNB	22	2:25606705-25606758	-0.222431	2.9886e-07	8.85981e-06
SE	SS18L1	2	20:60729337-60729521	-0.222586	2.22045e-16	1.91171e-14
SE	MTERFD2	2	2:242038811-242039910	-0.222771	0	0
SE	EXOG	2	3:38538334-38538420	-0.224206	2.68817e-09	1.13566e-07
SE	IRAK4	2	12:44154728-44154775	-0.22444	0.00227111	0.0211627
SE	RAI14	15	5:34813679-34813765	-0.225573	8.88178e-16	7.25581e-14
SE	KIF23	9	15:69717621-69717662	-0.227252	2.59579e-08	9.25347e-07
SE	RHOT1	20	17:30536369-30536464	-0.227293	3.33401e-06	7.70268e-05
SE	AP2M1	6	3:183898297-183898438	-0.227331	0	0
SE	TNRC6A	3	16:24741574-24741621	-0.229184	1.69553e-06	4.19351e-05
SE	TMUB2	2	17:42264719-42265111	-0.230436	1.78302e-13	1.22661e-11
SE	TRNT1	11	3:3190778-3190917	-0.231707	9.02919e-05	0.00143449
SE	BRSK2	22	11:1478185-1478279	-0.231796	0.000907884	0.0100326
SE	IQGAP3	13	1:156524027-156524184	-0.232871	3.67176e-08	1.27109e-06
SE	HIPK3	15	11:33369712-33369774	-0.232958	0.00261936	0.0236962
SE	ZDHHC16	8	10:99213556-99213603	-0.2346	8.08242e-14	5.69652e-12
SE	MPND	11	19:4357948-4358169	-0.235252	0	0
SE	ZNF195	7	11:3381950-3382018	-0.23542	5.80568e-11	3.0428e-09
SE	UBR1	2	15:43378182-43378438	-0.236596	2.88658e-15	2.28458e-13
SE	TREX2	11	X:152720335-152720511	-0.237892	3.3239e-12	1.99684e-10
SE	HAUS7	13	X:152720335-152720511	-0.237892	3.3239e-12	1.99684e-10
SE	TAS2R14	3	12:11187381-11187484	-0.238144	0.000163147	0.00237663
SE	C19orf54	5	19:41249972-41250101	-0.240091	3.30183e-05	0.00059466
SE	MPHOSPH9	10	12:123687661-123687922	-0.240619	0	0
SE	ATP5C1	9	10:7848937-7848973	-0.242131	0	0
SE	DHX34	13	19:47880208-47880246	-0.244964	0	0
SE	ATG9A	2	2:220093156-220093207	-0.245083	0	0
SE	SLC25A19	3	17:73284469-73284542	-0.247482	1.13777e-06	2.94224e-05
SE	ORC3L	3	6:88304260-88304331	-0.247791	0	0
SE	MBNL2	8	13:98009050-98009103	-0.2492	2.10293e-10	1.03194e-08
SE	TAZ	5	X:153642438-153642527	-0.250134	5.67969e-11	2.98039e-09
SE	PPCDC	2	15:75320588-75320794	-0.252313	1.11022e-16	9.73341e-15
SE	RFX2	7	19:6026174-6026248	-0.252492	0.00169935	0.0167008
SE	ACYP1	3	14:75528387-75528465	-0.255048	0	0
SE	HIRA	9	22:19392986-19393054	-0.255434	0.000285777	0.00385813
SE	C22orf39	10	22:19392986-19393054	-0.255434	0.000285777	0.00385813
SE	NDRG2	6	14:21491023-21491064	-0.255462	7.39754e-06	0.000157885
SE	ISOC2	3	19:55967003-55967212	-0.256011	3.6129e-07	1.05297e-05
SE	SYTL1	11	1:27677285-27677443	-0.256994	1.41501e-08	5.2936e-07
SE	PTP4A3	5	8:142437850-142437924	-0.257665	5.70655e-14	4.07527e-12
SE	CDC14B	15	9:99271955-99272071	-0.25772	0.00359732	0.0305146
SE	SH3TC1	2	4:8206894-8207093	-0.258242	0.00341938	0.0292525
SE	NPHP3	28	3:132401547-132401662	-0.258388	6.53944e-07	1.78414e-05
SE	GALE	4	1:24125377-24125502	-0.259149	8.76188e-13	5.61568e-11
SE	ABCB9	10	12:123425354-123425542	-0.259259	6.96135e-08	2.30623e-06
SE	MED13L	2	12:116675273-116675510	-0.259665	0	0
SE	NUBP2	3	16:1836758-1836956	-0.260131	0	0
SE	NUCB2	11	11:17312787-17312912	-0.263298	1.00152e-10	5.10631e-09
SE	FRYL	58	4:48522541-48522702	-0.263587	0	0
SE	AP3M2	2	8:42011996-42012054	-0.263729	0.000138252	0.00206845
SE	POFUT2	10	21:46685937-46686142	-0.26495	0	0
SE	ACSL3	3	2:223765392-223765498	-0.265267	3.95017e-13	2.62537e-11
SE	MKI67	7	10:129913192-129914271	-0.265376	1.17371e-07	3.75293e-06
SE	BOK	4	2:242509540-242509703	-0.266507	1.11022e-16	9.73341e-15
SE	BRD9	22	5:868718-869234	-0.266873	0.00552997	0.0428625
SE	BTN2A1	4	6:26463025-26463125	-0.267589	8.10463e-12	4.70505e-10
SE	ZNF614	5	19:52520829-52520950	-0.270902	5.20708e-08	1.76852e-06
SE	KIAA1324	18	1:109740601-109740697	-0.271456	0	0
SE	ZMYM1	4	1:35558921-35559042	-0.271482	8.31608e-05	0.0013315
SE	CENPE	17	4:104084636-104084710	-0.27193	5.79152e-06	0.000126359
SE	SHMT1	9	17:18238873-18238989	-0.272065	0	0
SE	SRPK2	20	7:104766229-104766321	-0.273793	0	0
SE	DIP2A	30	21:47976316-47976432	-0.276135	0.000130634	0.00197202
SE	BAIAP2	2	17:79010663-79010761	-0.278303	0	0
SE	KIAA1217	13	10:24783429-24783533	-0.278846	0.0053402	0.0417201
SE	SPG20	4	13:36910424-36910495	-0.278913	6.97997e-13	4.52743e-11
SE	C17orf56	8	17:79206115-79206318	-0.280519	1.76887e-08	6.51567e-07
SE	DBF4B	7	17:42809546-42809633	-0.280651	3.20981e-08	1.12471e-06
SE	TMEM219	6	16:29983363-29983461	-0.281194	4.27966e-09	1.74479e-07
SE	ZDHHC11	10	5:823504-824208	-0.282051	1.09275e-07	3.50965e-06
SE	RAG1AP1	3	1:155109304-155109427	-0.283117	0	0
SE	NBEAL2	11	3:47033965-47034045	-0.284638	2.61178e-08	9.30277e-07
SE	U2AF1L4	3	19:36235527-36235882	-0.28473	0	0
SE	WASF3	8	13:27254172-27254338	-0.285714	1.57793e-07	4.93921e-06
SE	MPP3	13	17:41894045-41894065	-0.285714	3.42144e-06	7.892e-05
SE	NOD1	13	7:30477189-30477272	-0.285714	2.15345e-05	0.00040456
SE	PPM1K	2	4:89199296-89199794	-0.286881	3.53207e-05	0.000631382
SE	CSAD	13	12:53565057-53565225	-0.28877	0.00165171	0.0163345
SE	UBOX5	5	20:3095951-3096112	-0.290566	4.55409e-05	0.000786688
SE	TNK2	19	3:195594040-195594135	-0.292208	1.44248e-06	3.63435e-05
SE	EHMT1	8	9:140646783-140646860	-0.295403	0	0
SE	C17orf101	9	17:80352207-80352419	-0.295872	0	0
SE	RAB30	2	11:82745214-82745314	-0.296213	0	0
SE	NCOR2	2	12:125020111-125020157	-0.297082	1.14426e-05	0.000232265
SE	ASAP1	2	8:131373916-131374017	-0.298951	7.75441e-06	0.000164768
SE	USP36	22	17:76792969-76793984	-0.301732	0	0
SE	GABPA	2	21:27107532-27107889	-0.304025	1.66533e-15	1.33518e-13
SE	SAPS2	18	22:50875417-50875497	-0.305073	0	0
SE	ITGA6	27	2:173366500-173366629	-0.305797	0	0
SE	MDM2	2	12:69202797-69202866	-0.309051	0	0
SE	CD44	6	11:35218293-35218421	-0.310008	0	0
SE	MARK3	17	14:103966493-103966537	-0.310492	1.30707e-12	8.26671e-11
SE	AGAP1	13	2:236839409-236839567	-0.310847	1.06581e-14	8.02318e-13
SE	CCDC50	6	3:191092851-191093378	-0.311366	0	0
SE	SHKBP1	16	19:41096150-41096328	-0.31147	0	0
SE	C22orf25	8	22:20040883-20041074	-0.312408	0	0
SE	PPT2	2	6:32121622-32122181	-0.314936	1.11022e-16	9.73341e-15
SE	ZNF23	10	16:71489975-71490024	-0.315789	4.25442e-07	1.21691e-05
SE	HPS1	8	10:100190888-100191048	-0.317564	4.44218e-10	2.07819e-08
SE	C22orf13	2	22:24950917-24951280	-0.320043	1.22125e-15	9.92038e-14
SE	VEGFA	6	6:43748469-43748591	-0.320988	0	0
SE	EPN1	3	19:56188916-56189100	-0.322015	1.39521e-08	5.2286e-07
SE	ABCC5	8	3:183703092-183703243	-0.327984	7.44955e-09	2.91323e-07
SE	EXOC7	8	17:74086410-74086562	-0.332754	0	0
SE	RAD52	12	12:1023577-1023698	-0.333333	1.9618e-08	7.14094e-07
SE	LEF1	7	4:109002742-109002825	-0.341228	0.000119323	0.00182126
SE	PFKM	15	12:48529074-48529166	-0.341915	0	0
SE	MYO6	33	6:76621389-76621415	-0.342912	0	0
SE	TCF7L2	4	10:114724315-114724383	-0.34375	4.76047e-05	0.00081613
SE	EXOC1	11	4:56755054-56755098	-0.346989	0	0
SE	EIF4A2	11	3:186506099-186506205	-0.347847	0	0
SE	YIPF1	12	1:54320674-54320724	-0.348216	0	0
SE	REPIN1	4	7:150067849-150067973	-0.351671	0	0
SE	LRRC27	10	10:134162467-134162561	-0.353774	0.000187384	0.00268081
SE	NIPAL3	15	1:24792494-24792800	-0.35444	5.55112e-16	4.64034e-14
SE	RNF213	4	17:78252563-78252709	-0.357143	5.20026e-05	0.000878606
SE	VPS39	3	15:42484264-42484297	-0.358333	0	0
SE	PI4KAP2	15	22:21830933-21831069	-0.359365	0	0
SE	ERP44	3	9:102820102-102820141	-0.364865	0	0
SE	TESK2	10	1:45812651-45812734	-0.365539	1.28213e-11	7.32495e-10
SE	SH3D19	13	4:152065372-152065440	-0.367237	2.37033e-13	1.61775e-11
SE	GPR56	5	16:57675499-57675620	-0.368754	0	0
SE	ZNF226	7	19:44679137-44679582	-0.37519	0	0
SE	MSH5	2	6:31708231-31708390	-0.377444	1.64092e-10	8.15432e-09
SE	FAM13B	19	5:137281917-137282000	-0.377985	0	0
SE	ADORA1	4	1:203097406-203097560	-0.378584	4.89125e-06	0.000108417
SE	LRIG2	13	1:113645823-113646407	-0.379795	9.26981e-12	5.35266e-10
SE	MAPT	4	17:44051751-44051837	-0.388565	0.000476666	0.00592318
SE	CD99L2	3	X:149996779-149998077	-0.389223	0	0
SE	APLP2	8	11:129993507-129993674	-0.389917	0	0
SE	WARS	3	14:100840473-100840602	-0.392628	0	0
SE	SYTL2	13	11:85422156-85422275	-0.393525	0	0
SE	C6orf48	3	6:31804201-31804294	-0.401069	0	0
SE	ZNF584	2	19:58921308-58921458	-0.405397	0	0
SE	DRAM2	2	1:111682123-111682333	-0.40739	0	0
SE	DLG1	24	3:196802708-196802741	-0.413377	0	0
SE	UPF3B	8	X:118974609-118974647	-0.413959	0	0
SE	PTPRF	16	1:44067742-44067768	-0.416142	0	0
SE	FBXO41	3	2:73493021-73493094	-0.418012	0.0035947	0.0305043
SE	SLC9A5	14	16:67296115-67296192	-0.419049	0.000166653	0.00242196
SE	PICALM	19	11:85689113-85689136	-0.419193	0	0
SE	NIPBL	9	5:36975878-36976504	-0.421488	0	0
SE	PDE4DIP	47	1:144859759-144859998	-0.430952	9.80322e-08	3.17456e-06
SE	NUMB	11	14:73745989-73746132	-0.43571	0	0
SE	SPTAN1	24	9:131355262-131355321	-0.436286	0	0
SE	EMB	9	5:49695693-49695747	-0.441118	0	0
SE	B3GALNT1	2	3:160822573-160822683	-0.442463	0	0
SE	GAA	2	17:78075610-78075689	-0.450878	0	0
SE	MAP3K7	12	6:91254271-91254351	-0.451108	0	0
SE	MYO9A	27	15:72185306-72185521	-0.454147	0	0
SE	STX2	10	12:131280540-131280665	-0.455026	0	0
SE	C8orf59	2	8:86131465-86131592	-0.455804	0	0
SE	MTHFD1	3	14:64877808-64877867	-0.458786	0	0
SE	MRPL43	4	10:102746027-102746329	-0.460591	0	0
SE	ARVCF	19	22:19958739-19958858	-0.461519	0	0
SE	ADD3	16	10:111892063-111892158	-0.473564	2.2311e-12	1.36894e-10
SE	CCDC57	2	17:80165607-80165924	-0.475	7.76981e-07	2.08942e-05
SE	NEDD4L	18	18:56002710-56002769	-0.478127	0	0
SE	DENND1B	9	1:197616185-197616244	-0.479656	2.98039e-12	1.79548e-10
SE	VPS52	19	6:33219295-33219413	-0.48126	0	0
SE	LIMK2	3	22:31644315-31644755	-0.484382	0	0
SE	SREBF1	2	17:17726832-17726921	-0.49745	7.77156e-16	6.38511e-14
SE	DYRK4	10	12:4716493-4716553	-0.498551	0	0
SE	MEF2B	17	19:19257082-19257214	-0.5	1.89069e-08	6.90541e-07
SE	AC002126.5	17	19:19257082-19257214	-0.5	1.89069e-08	6.90541e-07
SE	TMEM79	2	1:156254070-156254197	-0.504808	0	0
SE	ENAH	12	1:225692693-225692755	-0.512295	0	0
SE	SIGIRR	9	11:406843-406993	-0.518732	0	0
SE	SAT2	4	17:7530261-7530362	-0.518874	3.56745e-09	1.47676e-07
SE	IKBKG	7	X:153788622-153788774	-0.528283	2.96096e-13	2.00185e-11
SE	ARFGAP2	8	11:47194261-47194302	-0.536896	0	0
SE	ESYT2	16	7:158545472-158545534	-0.549436	0	0
SE	SYTL1	9	1:27676463-27676623	-0.551875	4.66591e-11	2.48162e-09
SE	TMEM150A	5	2:85827468-85827535	-0.568813	0	0
SE	PDGFA	6	7:540068-540136	-0.573161	0	0
SE	TTC8	14	14:89327566-89327676	-0.58042	0	0
SE	MICA	5	6:31379724-31380002	-0.60578	0	0
SE	AFMID	6	17:76200737-76200822	-0.622719	1.60871e-13	1.10847e-11
SE	ZNF75D	3	X:134427656-134428184	-0.622885	2.72016e-11	1.49848e-09
SE	PDXK	3	21:45152020-45152528	-0.644539	1.40634e-11	7.98173e-10
SE	FGFR3	8	4:1804641-1804791	-0.650399	0	0
SE	KIAA1468	25	18:59947593-59947675	-0.683333	0	0
SE	MDM4	7	1:204506529-204506625	-0.688931	0	0
SE	RALGPS2	15	1:178861365-178861442	-0.693957	0	0
SE	KIF13A	39	6:17771345-17771449	-0.708547	0	0
SE	LRRC14	2	8:145744133-145744199	-0.719181	0	0
SE	ST7L	20	1:113083401-113083494	-0.751462	1.11022e-16	9.73341e-15
SE	EEF2K	12	16:22274431-22274508	-0.801882	0	0
SE	SLK	15	10:105770574-105770666	-0.807896	0	0
SE	FNIP1	7	5:131046271-131046354	-0.840726	0	0
SE	USO1	12	4:76716489-76716509	-0.845622	0	0
SE	CAB39L	4	13:49975269-49975406	-0.860806	0	0
SE	EPB41L5	17	2:120861636-120864492	-0.865685	0	0
SE	ZNF419	2	19:58001433-58001553	-0.882353	0	0
SE	CARD14	20	17:78175979-78176219	-0.89539	0	0
SE	SLC3A2	2	11:62638217-62638309	-0.912796	0	0
SE	FLNB	33	3:58127585-58127656	-0.949203	0	0
SE	C17orf80	3	17:71229359-71229464	-1	0	0
MXE	TPM2	6:7	9:35685061-35685136;9:35684729-35684804	0.302096	0.000257415	0.00156084
MXE	CCT8	2:3	21:30445581-30445672;21:30444273-30444309	0.259159	2.75335e-14	7.51272e-13
MXE	SRGAP1	13:14	12:64485056-64485158;12:64485673-64485706	0.249351	6.01047e-06	5.6e-05
MXE	C1orf58	2:3	1:222886718-222886758;1:222886930-222887245	0.242878	4.35156e-10	7.9157e-09
MXE	RTN3	3:4	11:63472323-63472383;11:63486174-63488504	0.212584	9.43231e-06	7.50655e-05
MXE	FGFR1	12:13	8:38280543-38280693;8:38279315-38279459	0.204662	0	0
MXE	C7orf44	2:3	7:43705257-43705321;7:43690092-43690311	-0.209152	0	0
MXE	SLC25A19	2:3	17:73284583-73284672;17:73284469-73284542	-0.230515	0.000147917	0.000926301
MXE	DCAF6	12:13	1:167985019-167985189;1:167988783-167988905	-0.288479	7.83421e-08	1.10839e-06
MXE	ANKRD10	5:7	13:111552341-111553008;13:111546456-111546549	-0.324476	2.9999e-11	6.03138e-10
MXE	BOLA2	3:4	16:29464954-29465053;16:29461433-29461597	-0.436138	1.49498e-07	1.90361e-06
MXE	LIMK2	2:3	22:31621706-31621805;22:31644315-31644755	-0.47868	0	0
MXE	KIFC3	3:4	16:57831984-57832194;16:57831617-57831929	-0.592525	2.22045e-15	7.711e-14
MXE	KIAA1468	24:25	18:59947007-59947089;18:59947593-59947675	-0.683515	0	0
Multi Skip	LMO7	11:12:13	13:76379615-76379896;13:76381616-76382335;13:76383290-76383319	0.881356	0	0
Multi Skip	FAM190A	3:4:5	4:91229395-91230759;4:91234014-91234199;4:91389384-91389505	0.857143	0	0
Multi Skip	ABI1	8:9:10	10:27052809-27052889;10:27047991-27048167;10:27044584-27044670	0.835932	0	0
Multi Skip	CBWD1	4:5	9:178816-179147;9:177723-177820	0.742915	0	0
Multi Skip	LIMCH1	14:16:17:18:19:20:21	4:41622441-41622707;4:41631509-41631751;4:41633165-41633494;4:41634766-41634884;4:41634994-41635102;4:41635565-41635825;4:41640949-41640984	0.680851	0	0
Multi Skip	CTNND1	4:5	11:57556509-57556627;11:57558857-57559145	0.665839	0	0
Multi Skip	HMGA1	4:5	6:34205921-34206161;6:34206568-34206734	0.65	0	0
Multi Skip	PAM	14:15	5:102309820-102310140;5:102323222-102323275	0.649465	0	0
Multi Skip	PLEC	5:6:7:8:9	8:145024352-145025044;8:145018816-145018905;8:145017947-145018110;8:145016560-145016692;8:145013518-145013758	0.639495	0	0
Multi Skip	EVI5	12:13	1:93128977-93129009;1:93128276-93128422	0.630897	0	0
Multi Skip	RPGR	14:15:16	X:38147114-38147294;X:38146347-38146498;X:38138420-38138458	0.630698	0	0
Multi Skip	MBNL1	12:13:14	3:152173331-152173366;3:152174056-152174150;3:152175919-152175982	0.61283	0	0
Multi Skip	PLEC	8:9	8:145016560-145016692;8:145013518-145013758	0.609313	0	0
Multi Skip	PLEC	3:4:5:6:7:8:9	8:145047571-145047697;8:145027894-145028088;8:145024352-145025044;8:145018816-145018905;8:145017947-145018110;8:145016560-145016692;8:145013518-145013758	0.601399	0	0
Multi Skip	FEZ2	8:9:10	2:36787928-36788008;2:36785581-36785656;2:36783120-36783203	0.600829	0	0
Multi Skip	DNMT3A	8:9	2:25475063-25475180;2:25472526-25472593	0.599773	0	0
Multi Skip	FAHD2B	2:3	2:97757600-97757722;2:97757199-97757449	0.592689	0	0
Multi Skip	ADAM15	20:21:22:23	1:155033239-155033308;1:155033891-155033965;1:155034052-155034122;1:155034380-155034593	0.551416	0	0
Multi Skip	F11R	2:3:4	1:160992540-160992617;1:160991178-160991277;1:160990796-160990958	0.551111	0	0
Multi Skip	PCNX	7:8	14:71455284-71455416;14:71462458-71462642	0.512313	0	0
Multi Skip	TFAP2A	2:3	6:10415174-10415470;6:10411803-10412607	0.512077	0	0
Multi Skip	NR1H3	4:5	11:47279497-47279680;11:47280731-47280810	0.508711	1.58256e-07	7.72736e-06
Multi Skip	ABL2	2:3	1:179112068-179112224;1:179102447-179102509	0.505882	1.11022e-15	1.48859e-13
Multi Skip	SHISA5	6:7	3:48514843-48514941;3:48514419-48514617	0.489427	0	0
Multi Skip	GPR56	3:5	16:57662302-57662740;16:57675499-57675620	0.48775	4.62741e-13	4.74909e-11
Multi Skip	C8orf83	3:4:5:6	8:93977213-93977817;8:93972729-93972947;8:93966634-93966792;8:93933731-93933888	0.48366	2.07001e-12	2.00093e-10
Multi Skip	FAM49B	3:4	8:130951854-130952006;8:130916745-130916832	0.47916	0	0
Multi Skip	UBE2E3	2:3	2:181845669-181845700;2:181845851-181846204	0.47678	1.39888e-14	1.66723e-12
Multi Skip	BIN1	14:15:17	2:127815049-127815177;2:127811481-127811588;2:127809831-127809938	0.473425	3.56064e-09	2.28128e-07
Multi Skip	PHACTR4	4:5	1:28764661-28764941;1:28784342-28784370	0.454948	0	0
Multi Skip	ADAM15	22:23	1:155034052-155034122;1:155034380-155034593	0.449797	0	0
Multi Skip	KIAA1109	64:65	4:123246840-123246921;4:123247010-123247072	0.447044	3.36701e-07	1.54854e-05
Multi Skip	ABI1	8:9	10:27052809-27052889;10:27047991-27048167	0.444444	0	0
Multi Skip	CTSC	3:4	11:88061280-88061364;11:88053980-88059611	0.438672	0	0
Multi Skip	TCF7L2	18:19	10:114918426-114918476;10:114919679-114919751	0.42946	5.5219e-05	0.00140164
Multi Skip	LSR	4:5	19:35752828-35752884;19:35753449-35753595	0.427926	0	0
Multi Skip	PLEC	6:7:8:9	8:145018816-145018905;8:145017947-145018110;8:145016560-145016692;8:145013518-145013758	0.427752	7.73515e-12	7.04682e-10
Multi Skip	BPTF	6:7	17:65871672-65871860;17:65882244-65882432	0.426533	0	0
Multi Skip	GPR56	2:3:5	16:57653910-57654048;16:57662302-57662740;16:57675499-57675620	0.426427	7.41192e-08	3.83299e-06
Multi Skip	GDPD5	2:5:7	11:75228374-75228471;11:75217698-75217870;11:75201649-75201796	0.421053	8.32786e-11	6.72131e-09
Multi Skip	MAP2K7	2:3	19:7969336-7969433;19:7970693-7970740	0.418546	0	0
Multi Skip	FAM49B	6:7:8	8:130908918-130909100;8:130892622-130892704;8:130891635-130891719	0.415578	0	0
Multi Skip	XRRA1	2:3	11:74656063-74656130;11:74651830-74651927	0.413253	3.97135e-06	0.000139757
Multi Skip	TBC1D1	3:4	4:37953627-37954428;4:37979030-37979150	0.412971	6.35048e-13	6.39897e-11
Multi Skip	MATR3	5:6	5:138618428-138618832;5:138627657-138627763	0.383117	2.22045e-16	3.11537e-14
Multi Skip	LTBP4	25:26	19:41122795-41122926;19:41123006-41123130	0.381955	0	0
Multi Skip	FGFR3	8:9:10	4:1804641-1804791;4:1805419-1805563;4:1806057-1806247	0.378364	4.0519e-08	2.20153e-06
Multi Skip	CTAGE5	2:3	14:39735124-39735731;14:39735877-39736726	0.373563	0	0
Multi Skip	FAM118A	5:6	22:45723723-45723944;22:45724213-45725293	0.371861	1.22125e-15	1.62435e-13
Multi Skip	EPB41L2	15:16:17:18:19:20	6:131201741-131204234;6:131201594-131201629;6:131201284-131201346;6:131199244-131199390;6:131197814-131197915;6:131191468-131191521	0.371537	0	0
Multi Skip	ALDOA	3:4	16:30066105-30066248;16:30066493-30066648	0.369355	1.18128e-13	1.28365e-11
Multi Skip	PAQR3	5:6:7	4:79845011-79845101;4:79843983-79844137;4:79843295-79843575	0.366667	0	0
Multi Skip	TOR1AIP2	3:4:5	1:179842841-179845312;1:179836662-179838333;1:179834571-179834989	0.364341	1.45824e-07	7.173e-06
Multi Skip	ZNF568	7:8	19:37440414-37443643;19:37464085-37464655	0.361111	9.48582e-05	0.00220267
Multi Skip	SFRS12	4:5	5:65451893-65453566;5:65453952-65454058	0.359091	7.93031e-05	0.00190122
Multi Skip	MCFD2	2:3:4	2:47143120-47143251;2:47142862-47143007;2:47137919-47138012	0.356911	1.19359e-06	4.7934e-05
Multi Skip	LSM14B	5:6	20:60702641-60702757;20:60703981-60704088	0.350397	0	0
Multi Skip	NME1-NME2	8:9	17:49243633-49243858;17:49243897-49243924	0.349018	0.000456213	0.0083129
Multi Skip	NME2	8:9	17:49243633-49243858;17:49243897-49243924	0.349018	0.000456213	0.0083129
Multi Skip	ZC3H11A	2:3:4:5	1:203765421-203765729;1:203770703-203772144;1:203776485-203776582;1:203784033-203784100	0.346501	0	0
Multi Skip	VPS29	2:3	12:110937262-110937354;12:110936625-110936664	0.344917	0	0
Multi Skip	NF1	31:32	17:29576973-29579821;17:29579956-29580018	0.339394	2.25563e-06	8.44642e-05
Multi Skip	KIF21A	11:12	12:39745579-39745782;12:39740268-39740306	0.330241	1.22125e-15	1.62435e-13
Multi Skip	RALGAPA1	44:45	14:36017714-36017744;14:36010946-36011010	0.330122	2.65272e-11	2.29113e-09
Multi Skip	KIAA0528	26:27	12:22612426-22612476;12:22611418-22611519	0.326267	0	0
Multi Skip	THAP5	2:3	7:108209543-108209897;7:108206274-108206466	0.323129	5.46938e-06	0.00018445
Multi Skip	DDHD1	3:4	14:53569749-53569769;14:53560034-53560162	0.322759	2.22045e-16	3.11537e-14
Multi Skip	ANKRD28	2:3	3:15839478-15839692;3:15837903-15838335	0.322448	7.53841e-14	8.32782e-12
Multi Skip	KHDC1	3:4	6:73983862-73985279;6:73972497-73972919	0.321078	2.92899e-12	2.78271e-10
Multi Skip	MFF	8:9:10	2:228207461-228207535;2:228211942-228212100;2:228217230-228217289	0.32041	0	0
Multi Skip	KIAA1468	24:25	18:59947007-59947089;18:59947593-59947675	0.319149	6.34747e-10	4.56853e-08
Multi Skip	MYO1B	24:25	2:192265475-192265561;2:192267358-192267444	0.316802	0	0
Multi Skip	C8orf44	2:3	8:67588454-67588519;8:67588980-67589137	0.316239	0.000319329	0.00615555
Multi Skip	SGK3	2:3	8:67588454-67588519;8:67588980-67589137	0.316239	0.000319329	0.00615555
Multi Skip	XPNPEP3	2:3	22:41256682-41256797;22:41257622-41258683	0.314794	0	0
Multi Skip	MARK3	16:17	14:103964839-103964865;14:103966493-103966537	0.314428	0	0
Multi Skip	ATRX	6:7	X:76949313-76949426;X:76946296-76946418	0.313333	0.000216764	0.00440309
Multi Skip	NEK6	4:5:6:7	9:127022718-127027093;9:127054250-127054367;9:127054699-127054818;9:127055128-127055292	0.312598	3.61382e-05	0.000969088
Multi Skip	NR1H3	4:5:6:7	11:47279497-47279680;11:47280731-47280810;11:47281342-47281530;11:47281960-47282226	0.310408	3.79782e-07	1.71118e-05
Multi Skip	E2F6	2:3:4	2:11598407-11598477;2:11597305-11597359;2:11595468-11595600	0.308799	1.04361e-14	1.28052e-12
Multi Skip	UBE3A	2:3:4:5	15:25657055-25657118;15:25654235-25654354;15:25653719-25653831;15:25652214-25652409	0.303999	1.27343e-13	1.37035e-11
Multi Skip	IMMP1L	4:5:6	11:31482173-31482261;11:31477807-31477933;11:31473745-31474639	0.298732	1.36557e-14	1.64522e-12
Multi Skip	WDR20	3:4:5	14:102659800-102659851;14:102661275-102661457;14:102664092-102664184	0.298261	0.000147031	0.00318506
Multi Skip	LRRFIP2	9:10:11:12:13:14:15:16:17	3:37156545-37156586;3:37154406-37154471;3:37152482-37152556;3:37151144-37151194;3:37151018-37151062;3:37150128-37150175;3:37149564-37149620;3:37146946-37147014;3:37144415-37144504	0.297895	5.51171e-07	2.38329e-05
Multi Skip	ARMCX5	7:8:11:12:13:14:15:16	X:101894328-101894461;X:101904882-101905071;X:101907103-101907193;X:101907759-101907826;X:101908149-101908226;X:101908508-101914008;X:101967104-101967480;X:101968019-101968145	0.294118	8.92509e-06	0.000286188
Multi Skip	C14orf138	5:6	14:50580088-50580230;14:50579333-50579437	0.293351	8.88277e-09	5.38996e-07
Multi Skip	MBNL2	10:11	13:98017390-98017425;13:98018713-98018807	0.290616	3.37044e-08	1.87728e-06
Multi Skip	SEC31A	3:4:5	4:83820866-83820890;4:83819142-83819215;4:83816845-83816927	0.289537	0	0
Multi Skip	EPB41	16:17	1:29385323-29385364;1:29386934-29386996	0.287879	5.32907e-15	6.81547e-13
Multi Skip	SOCS7	3:4	17:36520635-36520739;17:36521191-36521916	0.287407	2.30341e-08	1.30482e-06
Multi Skip	ZFX	2:3:4	X:24169808-24169917;X:24170837-24170947;X:24179832-24179959	0.286923	2.08938e-06	7.87712e-05
Multi Skip	CTNND1	4:5:6	11:57556509-57556627;11:57558857-57559145;11:57561482-57561553	0.282827	0	0
Multi Skip	ARMCX5	3:4:5	X:101855848-101855960;X:101856392-101856437;X:101856808-101856905	0.28271	7.17084e-11	5.8586e-09
Multi Skip	MFF	8:9	2:228207461-228207535;2:228211942-228212100	0.281023	1.13583e-10	9.10086e-09
Multi Skip	ZSWIM7	3:4:5	17:15894179-15894418;17:15890580-15890682;17:15890114-15890206	0.28	4.25035e-07	1.87942e-05
Multi Skip	CASK	19:20	X:41416285-41416353;X:41414853-41414888	0.279087	1.11022e-16	1.59126e-14
Multi Skip	CREM	12:13:14	10:35484055-35484142;10:35484830-35485070;10:35490379-35490414	0.273643	0.00280296	0.0368686
Multi Skip	MAP4K3	16:17	2:39535084-39535146;2:39530215-39530258	0.271144	1.11022e-16	1.59126e-14
Multi Skip	UMPS	2:3	3:124450353-124450451;3:124453940-124454093	0.269985	0	0
Multi Skip	HISPPD1	28:29:30	5:102522021-102522140;5:102523015-102523077;5:102524868-102524927	0.266304	1.02667e-10	8.24611e-09
Multi Skip	C19orf28	10:11	19:3544197-3544730;19:3542774-3542975	0.265269	8.93852e-12	8.12086e-10
Multi Skip	TBCEL	2:3	11:120906442-120906653;11:120907214-120907321	0.264785	0.000202482	0.0041669
Multi Skip	TUBB6	4:5	18:12320535-12320743;18:12324808-12326567	0.264648	0	0
Multi Skip	GORASP1	2:3:4	3:39148479-39148827;3:39144964-39145044;3:39144169-39144372	0.26462	1.20581e-11	1.07495e-09
Multi Skip	CACNB3	3:4	12:49210712-49211043;12:49212512-49212757	0.26181	5.74285e-06	0.000192561
Multi Skip	PGAP2	6:7:9:10:11	11:3832461-3832654;11:3838583-3839325;11:3844139-3844223;11:3844533-3844970;11:3845098-3845365	0.261538	0.000130355	0.00288457
Multi Skip	SFRS2IP	2:3	12:46384136-46384401;12:46367973-46369517	0.260105	0.00102594	0.0162683
Multi Skip	TMEM161B	5:6	5:87521586-87521683;5:87517491-87517577	0.259881	3.26284e-06	0.000117802
Multi Skip	TMEM39B	5:6:7	1:32542165-32542247;1:32542364-32542447;1:32542765-32542919	0.259379	4.73087e-10	3.4958e-08
Multi Skip	ANKRD36B	4:5:6	2:98196925-98197031;2:98195369-98195506;2:98192842-98192909	0.253762	0.00383166	0.0466881
Multi Skip	DCAF17	9:10	2:172314481-172314585;2:172314882-172314987	0.252228	1.15518e-08	6.88386e-07
Multi Skip	KIAA0586	34:35:36	14:59003725-59003930;14:59006789-59006854;14:59010601-59010685	0.25083	0.000235134	0.00470722
Multi Skip	SFRS12	4:5:6	5:65451893-65453566;5:65453952-65454058;5:65454637-65454760	0.250711	0	0
Multi Skip	SNX14	7:8:9	6:86277252-86277295;6:86275050-86275137;6:86270931-86271058	0.250186	1.21125e-13	1.31194e-11
Multi Skip	WDR81	2:3	17:1627834-1628080;17:1631284-1631920	0.25	1.97503e-07	9.53175e-06
Multi Skip	PIGN	15:16:17:18	18:59781794-59781872;18:59780367-59780549;18:59777067-59777206;18:59774701-59774819	0.249432	5.27765e-10	3.85654e-08
Multi Skip	MFF	3:4	2:228193394-228193505;2:228194322-228194499	0.246732	1.61371e-12	1.56898e-10
Multi Skip	MTL5	4:5	11:68512459-68512579;11:68509786-68509862	0.243634	6.30514e-06	0.000208823
Multi Skip	FAM118A	5:6:8	22:45723723-45723944;22:45724213-45725293;22:45726484-45726612	0.243176	3.96631e-10	2.97715e-08
Multi Skip	SLMAP	12:13	3:57850969-57851019;3:57857363-57857425	0.242357	8.33077e-10	5.86896e-08
Multi Skip	WNK1	9:10:11	12:974276-974530;12:977032-978270;12:980431-980514	0.242106	3.95216e-05	0.00104715
Multi Skip	ARL6	9:10	3:97510058-97510191;3:97510615-97510670	0.240915	0.00059996	0.0103796
Multi Skip	SLC39A1	3:4	1:153935971-153936040;1:153935535-153935798	0.23975	3.75133e-05	0.00100112
Multi Skip	ELF2	7:8	4:140022745-140023507;4:140005287-140005652	0.23931	2.34098e-06	8.73649e-05
Multi Skip	MFF	3:4:5	2:228193394-228193505;2:228194322-228194499;2:228195342-228195562	0.236009	0	0
Multi Skip	TSEN15	4:5	1:184039750-184039866;1:184041291-184041432	0.234704	0	0
Multi Skip	ISYNA1	3:4:5	19:18548409-18548570;19:18547783-18547921;19:18547494-18547687	0.233213	1.07492e-12	1.05749e-10
Multi Skip	MBNL1	13:14	3:152174056-152174150;3:152175919-152175982	0.230994	6.13309e-08	3.21668e-06
Multi Skip	SENP7	5:6	3:101136437-101136634;3:101117705-101117899	0.230769	1.71061e-10	1.34471e-08
Multi Skip	ZFP90	3:4	16:68573116-68573382;16:68573661-68573728	0.23	0.000564879	0.00985485
Multi Skip	KDM6A	13:14	X:44919267-44919401;X:44919854-44920009	0.229557	0.00014182	0.00309234
Multi Skip	RBM33	16:17	7:155539279-155539359;7:155556503-155556712	0.228571	8.62301e-05	0.0020379
Multi Skip	KIAA0586	29:30	14:58958862-58958993;14:58959101-58959235	0.225764	3.96768e-08	2.1593e-06
Multi Skip	SFRS18	2:3	6:99864225-99864304;6:99863445-99863623	0.225754	5.47319e-08	2.90726e-06
Multi Skip	GSTO2	5:6:7	10:106039128-106039229;10:106045693-106045748;10:106048393-106048815	0.223582	0	0
Multi Skip	AHI1	2:3	6:135818326-135818387;6:135816952-135817036	0.222857	0.000808707	0.0133587
Multi Skip	C5orf37	3:5	5:75008432-75008490;5:75003562-75003700	0.219964	2.22908e-07	1.06343e-05
Multi Skip	CASP8	3:4:5	2:202104993-202107646;2:202122754-202123105;2:202125223-202125336	0.219897	4.60365e-12	4.28797e-10
Multi Skip	DLG1	22:23	3:196805334-196805404;3:196803457-196803556	0.219848	0	0
Multi Skip	TMEM161B	2:3	5:87555049-87555180;5:87536630-87536733	0.218365	1.42387e-08	8.35036e-07
Multi Skip	SMG7	2:3	1:183471388-183471526;1:183481972-183482003	0.217503	5.69679e-06	0.000191343
Multi Skip	NUDT2	2:3	9:34336227-34336339;9:34338711-34338845	0.215612	4.39404e-12	4.10423e-10
Multi Skip	CAMK2G	16:17	10:75587847-75587879;10:75585037-75585105	0.214856	1.95399e-14	2.28782e-12
Multi Skip	MPDZ	27:28	9:13147547-13147657;9:13143465-13143563	0.214556	5.29102e-05	0.00134818
Multi Skip	RWDD3	3:4	1:95699711-95699871;1:95705333-95705465	0.214286	1.00148e-05	0.000318063
Multi Skip	NT5C3	2:3	7:33075546-33075600;7:33069241-33069326	0.213533	0	0
Multi Skip	STAG2	2:3:4	X:123095163-123095285;X:123095636-123095706;X:123155217-123155281	0.210888	3.68949e-12	3.46562e-10
Multi Skip	POLK	2:3:4	5:74807894-74808771;5:74830653-74830789;5:74842835-74842982	0.210172	0.000552594	0.00967134
Multi Skip	KANK2	3:4	19:11306732-11306903;19:11306232-11306496	0.209106	0.000183414	0.00383831
Multi Skip	METTL4	6:7:8	18:2547354-2547528;18:2544652-2544758;18:2544194-2544285	0.20757	4.44089e-16	6.10201e-14
Multi Skip	MST4	3:4	X:131188659-131188889;X:131189484-131189549	0.207273	2.38854e-06	8.904e-05
Multi Skip	WDR45	2:5:6	X:48957143-48957492;X:48937598-48937756;X:48937410-48937564	0.205882	1.80966e-08	1.0447e-06
Multi Skip	IMMP1L	5:6	11:31477807-31477933;11:31473745-31474639	0.205128	5.62342e-05	0.00142306
Multi Skip	STAG2	3:4	X:123095636-123095706;X:123155217-123155281	0.204762	1.47248e-05	0.000446741
Multi Skip	BCAT2	2:3:4:5	19:49314066-49314178;19:49311013-49311493;19:49310257-49310331;19:49309774-49309974	0.204104	2.22045e-16	3.11537e-14
Multi Skip	PBX3	4:5:6:7	9:128511094-128511622;9:128605992-128606091;9:128638715-128638776;9:128677965-128678206	0.201815	7.61284e-07	3.18758e-05
Multi Skip	CYP2J2	7:8	1:60370543-60370730;1:60370038-60370188	0.200685	0.00133531	0.0203959
Multi Skip	YWHAH	3:4:5	22:32341528-32341909;22:32343403-32343472;22:32346295-32346409	0.2	0.000154664	0.00333521
Multi Skip	METT5D1	4:5:6	11:28143689-28143727;11:28145409-28145469;11:28147057-28147409	0.2	1.86517e-14	2.19155e-12
Multi Skip	AFMID	6:7:8:9:10:11	17:76200737-76200822;17:76200909-76200981;17:76201174-76201271;17:76201521-76201599;17:76201684-76201834;17:76202027-76202131	-0.202381	0.000281838	0.00550951
Multi Skip	CTBP2	2:3	10:126848888-126849103;10:126822081-126822181	-0.202925	1.98101e-06	7.52828e-05
Multi Skip	TACC1	8:9:11:12	8:38646222-38646337;8:38662970-38663162;8:38677038-38678153;8:38681508-38681543	-0.204257	0.000137703	0.0030065
Multi Skip	MBD1	18:19	18:47797839-47797910;18:47795216-47796455	-0.204826	1.40998e-14	1.67446e-12
Multi Skip	C16orf93	5:6:7:8	16:30770975-30771130;16:30770663-30770878;16:30770499-30770568;16:30770333-30770422	-0.205128	0.000733437	0.0123111
Multi Skip	EXOC7	7:8	17:74087224-74087316;17:74086410-74086562	-0.207911	0	0
Multi Skip	PISD	6:7:8	22:32023989-32024196;22:32021749-32022002;22:32019670-32019835	-0.207915	0	0
Multi Skip	IFT122	9:10	3:129183478-129183624;3:129185733-129185909	-0.210771	6.93976e-06	0.000228476
Multi Skip	DMKN	8:9:10:11:12:13	19:36000813-36000863;19:35999107-35999142;19:35998360-35998413;19:35997412-35997567;19:35997028-35997087;19:35996841-35996888	-0.211452	0	0
Multi Skip	CARS2	16:17	13:111296412-111296529;13:111296303-111296327	-0.212068	7.67501e-11	6.23984e-09
Multi Skip	YWHAZ	4:5:6:7	8:101963414-101963677;8:101962634-101962799;8:101960824-101961128;8:101960305-101960390	-0.214286	0.00257335	0.0343513
Multi Skip	TMEM218	2:3:4	11:124980540-124980642;11:124972533-124972705;11:124972028-124972247	-0.214286	5.43531e-11	4.5297e-09
Multi Skip	ELP2	5:6	18:33718758-33718835;18:33719382-33719576	-0.216553	0	0
Multi Skip	HLCS	2:3	21:38352672-38352928;21:38338744-38338938	-0.21746	8.85446e-08	4.52013e-06
Multi Skip	ARHGEF10	2:3	8:1774213-1774301;8:1791519-1791602	-0.218211	3.73498e-05	0.000997555
Multi Skip	N6AMT2	3:4	13:21311862-21311944;13:21305980-21306260	-0.21855	2.195e-11	1.9057e-09
Multi Skip	MSH5	9:10	6:31713014-31713096;6:31713919-31714108	-0.218853	2.46949e-06	9.19546e-05
Multi Skip	MANBAL	2:3	20:35925699-35925937;20:35927166-35927282	-0.219055	6.66134e-16	9.07798e-14
Multi Skip	CSNK1D	9:10	17:80203852-80203915;17:80202853-80203317	-0.219219	0	0
Multi Skip	ALG11	3:4	13:52594705-52597915;13:52598142-52599073	-0.221042	4.684e-06	0.000162073
Multi Skip	AL139082.2	3:4	13:52594705-52597915;13:52598142-52599073	-0.221042	4.684e-06	0.000162073
Multi Skip	DTX2	2:4	7:76092862-76093026;7:76099617-76099736	-0.221053	0.00063189	0.0108426
Multi Skip	BCAS3	26:27	17:59322577-59322732;17:59430949-59431863	-0.221477	2.81088e-11	2.42144e-09
Multi Skip	WDR27	4:5:6:7:8:9:10	6:170070665-170070789;6:170068078-170068281;6:170067232-170067283;6:170065075-170065652;6:170064866-170064949;6:170064262-170064382;6:170063659-170063745	-0.222222	1.94177e-06	7.3876e-05
Multi Skip	WDR66	8:9	12:122386890-122386967;12:122389386-122389436	-0.222222	3.95932e-06	0.000139749
Multi Skip	CHFR	7:8	12:133446205-133446420;12:133438919-133439011	-0.222821	1.11961e-07	5.63227e-06
Multi Skip	MTERFD2	4:5	2:242034982-242035853;2:242033692-242033847	-0.223424	0	0
Multi Skip	MKLN1	5:6:7	7:131060183-131060252;7:131071879-131072021;7:131073643-131073731	-0.223529	0	0
Multi Skip	NT5C2	4:5:6	10:104913048-104913385;10:104899163-104899236;10:104871502-104871562	-0.223986	0.000398028	0.00740225
Multi Skip	TBCD	42:43	17:80895722-80895835;17:80895925-80896012	-0.224993	6.18078e-11	5.07465e-09
Multi Skip	SLC29A1	2:3:4:5	6:44189323-44189422;6:44191296-44191378;6:44191537-44191692;6:44193798-44193904	-0.225168	1.55996e-07	7.62822e-06
Multi Skip	LRCH1	11:12:13:14:15:16:17:18:19:20	13:47275256-47275342;13:47279203-47279292;13:47279403-47279439;13:47285926-47285979;13:47286660-47286732;13:47289695-47289799;13:47297356-47297465;13:47302982-47303119;13:47308056-47308133;13:47315777-47319034	-0.225352	0	0
Multi Skip	C14orf153	19:20	14:104151323-104151373;14:104151975-104152568	-0.225541	0	0
Multi Skip	MRPS28	7:8	8:80915234-80915415;8:80870492-80870670	-0.226562	1.27875e-08	7.56604e-07
Multi Skip	TACC1	6:8:9:11:12	8:38645075-38645265;8:38646222-38646337;8:38662970-38663162;8:38677038-38678153;8:38681508-38681543	-0.227143	0.000122248	0.00272819
Multi Skip	RANBP17	30:31	5:170692685-170692851;5:170711517-170711682	-0.227599	0.00140883	0.0213521
Multi Skip	TMEM11	2:3	17:21116766-21117234;17:21114249-21114540	-0.22873	0	0
Multi Skip	CEP164	12:13	11:117234145-117234222;11:117234671-117234759	-0.229	0.000106453	0.00242617
Multi Skip	YY1AP1	2:3	1:155658450-155658568;1:155657862-155657992	-0.230494	1.31993e-07	6.54103e-06
Multi Skip	ELMO3	15:16	16:67236530-67236693;16:67236795-67236907	-0.230949	1.25089e-05	0.000388733
Multi Skip	ABCC5	8:9	3:183703092-183703243;3:183701541-183702682	-0.231232	7.10354e-12	6.4892e-10
Multi Skip	BOK	2:3	2:242498870-242499118;2:242501763-242501891	-0.233333	0.0001316	0.0028999
Multi Skip	URGCP	4:5	7:43945220-43945910;7:43927389-43927415	-0.234809	9.52764e-07	3.88728e-05
Multi Skip	MICA	4:5	6:31378849-31379136;6:31379724-31380002	-0.235102	0	0
Multi Skip	PDPK1	4:5:6:7	16:2611772-2611909;16:2615554-2615698;16:2616357-2616454;16:2627426-2627501	-0.235714	5.18915e-06	0.000176251
Multi Skip	NCF2	9:10	1:183536339-183536480;1:183536055-183536123	-0.236236	9.23746e-08	4.70389e-06
Multi Skip	BID	3:4:5	22:18256376-18256784;22:18232871-18232940;22:18226569-18226779	-0.237265	3.4448e-12	3.24494e-10
Multi Skip	SEPT2	2:3	2:242255281-242255397;2:242255837-242255970	-0.238095	0.00315359	0.0403435
Multi Skip	ZNF664	3:4:5	12:124472590-124472685;12:124487970-124488087;12:124489425-124489482	-0.240368	0	0
Multi Skip	CHD6	2:3	20:40192650-40192790;20:40179944-40179999	-0.242222	8.17854e-05	0.00194891
Multi Skip	ADAM15	21:22	1:155033891-155033965;1:155034052-155034122	-0.242336	8.6904e-09	5.30743e-07
Multi Skip	SLC29A1	4:5	6:44191537-44191692;6:44193798-44193904	-0.242998	0	0
Multi Skip	RPAP2	12:13	1:92829266-92829327;1:92846281-92846430	-0.243902	0.000486738	0.00875339
Multi Skip	CD44	8:9:10:11	11:35222629-35222742;11:35223218-35223334;11:35226059-35226187;11:35227659-35227790	-0.244786	4.44089e-16	6.10201e-14
Multi Skip	MAPT	3:4	17:44049225-44049311;17:44051751-44051837	-0.244968	2.0493e-05	0.00059462
Multi Skip	CD47	9:10	3:107769425-107769449;3:107768466-107768498	-0.245598	0	0
Multi Skip	POLL	3:4:5	10:103346879-103346957;10:103345619-103345913;10:103345073-103345235	-0.245798	1.62797e-07	7.92582e-06
Multi Skip	BANP	15:16	16:88098873-88098938;16:88104679-88105535	-0.248168	0.00145738	0.0218488
Multi Skip	WARS	2:3:4	14:100841620-100841687;14:100840473-100840602;14:100835424-100835595	-0.250278	0	0
Multi Skip	PISD	4:5:6:7:8	22:32034352-32034490;22:32026790-32026848;22:32023989-32024196;22:32021749-32022002;22:32019670-32019835	-0.250442	0	0
Multi Skip	SEC31A	29:30	4:83763293-83763634;4:83752090-83752128	-0.251412	0	0
Multi Skip	TPM1	3:4	15:63336226-63336351;15:63340565-63340906	-0.252109	0	0
Multi Skip	PRDM2	10:11	1:14104913-14109326;1:14113010-14114573	-0.253731	3.93597e-09	2.51207e-07
Multi Skip	SMG7	10:11:12:13	1:183502299-183502461;1:183502811-183502967;1:183506280-183506350;1:183507515-183507575	-0.254839	0	0
Multi Skip	ALG13	4:5	X:110929365-110929402;X:110931115-110933623	-0.257519	7.981e-06	0.000259417
Multi Skip	TPCN2	3:4	11:68822189-68822265;11:68822643-68822820	-0.258498	4.95264e-06	0.000169776
Multi Skip	MEF2B	8:9:10	19:19287719-19288269;19:19281014-19281098;19:19267834-19267951	-0.258909	2.18842e-08	1.24392e-06
Multi Skip	AC002126.5	8:9:10	19:19287719-19288269;19:19281014-19281098;19:19267834-19267951	-0.258909	2.18842e-08	1.24392e-06
Multi Skip	LEPROT	4:5	1:65893465-65893685;1:65895545-65895731	-0.25896	0	0
Multi Skip	LEPR	3:4	1:65893465-65893685;1:65895545-65895731	-0.25896	0	0
Multi Skip	C21orf2	4:5	21:45756707-45756803;21:45753944-45755687	-0.259058	7.80665e-05	0.00187834
Multi Skip	SUN1	3:4	7:856917-857136;7:872142-872238	-0.262753	0	0
Multi Skip	D2HGDH	7:8:9:10:13:14	2:242688280-242688814;2:242689073-242689351;2:242689566-242689709;2:242690661-242691611;2:242694046-242694161;2:242694265-242695429	-0.263158	3.93009e-07	1.75179e-05
Multi Skip	DUSP22	8:9	6:325167-326158;6:335114-335163	-0.264706	0.000748561	0.0124893
Multi Skip	PPIL3	4:5	2:201749985-201750090;2:201747065-201747158	-0.265146	0	0
Multi Skip	PRMT2	8:9:10:11	21:48071718-48072224;21:48078657-48078832;21:48080745-48080874;21:48081712-48081848	-0.265563	1.32716e-12	1.29796e-10
Multi Skip	USP53	4:5	4:120156445-120156566;4:120160373-120161058	-0.266214	0.000111754	0.00253008
Multi Skip	PPIL5	2:3:4:5:6	14:50068260-50068371;14:50069088-50069186;14:50070270-50070336;14:50074118-50074839;14:50079190-50079342	-0.268921	8.4486e-05	0.00200523
Multi Skip	RPS15A	3:4	16:18799385-18799464;16:18797562-18797658	-0.273809	0	0
Multi Skip	NAPA	2:3:4:5	19:48010089-48010231;19:48006680-48006759;19:48003890-48004006;19:47999030-48000171	-0.27445	0	0
Multi Skip	MAD1L1	11:12:13:14:15:16:17:18	7:2252847-2252908;7:2188787-2188873;7:2108829-2108973;7:2054137-2054277;7:2041700-2041756;7:2020088-2020176;7:1997264-1997354;7:1979724-1980185	-0.274924	0	0
Multi Skip	PI4KB	2:3	1:151298648-151298849;1:151297221-151297393	-0.275241	0	0
Multi Skip	UBE2I	3:4	16:1359637-1359774;16:1362348-1362668	-0.277422	1.96509e-14	2.29275e-12
Multi Skip	AL139082.2	2:3:4	13:52593049-52593279;13:52594705-52597915;13:52598142-52599073	-0.281106	1.12133e-14	1.3658e-12
Multi Skip	ALG11	2:3:4	13:52593049-52593279;13:52594705-52597915;13:52598142-52599073	-0.281106	1.12133e-14	1.3658e-12
Multi Skip	AFMID	3:4:5:6:7:8:9:10	17:76193227-76193641;17:76198580-76198684;17:76198784-76198832;17:76200737-76200822;17:76200909-76200981;17:76201174-76201271;17:76201521-76201599;17:76201684-76201834	-0.28125	8.55726e-06	0.000275723
Multi Skip	MECP2	2:3	X:153362271-153362427;X:153357642-153357765	-0.286014	9.66082e-10	6.7065e-08
Multi Skip	SYTL1	8:9	1:27676143-27676256;1:27676463-27676623	-0.286154	1.39897e-08	8.21881e-07
Multi Skip	LYRM1	2:3:4:5:6	16:20911986-20912211;16:20912426-20912511;16:20913808-20914039;16:20922505-20922586;16:20926878-20927036	-0.286771	0.000456244	0.0083129
Multi Skip	GALNS	8:9:10:11:12:13	16:88906743-88907260;16:88904030-88904173;16:88902609-88902675;16:88902133-88902257;16:88901621-88901760;16:88898406-88898509	-0.287234	0	0
Multi Skip	DMKN	10:11:12	19:35998360-35998413;19:35997412-35997567;19:35997028-35997087	-0.291523	7.7815e-09	4.7652e-07
Multi Skip	UBE2I	2:3:4	16:1359361-1359420;16:1359637-1359774;16:1362348-1362668	-0.297969	0	0
Multi Skip	FARP1	4:5:6:7:8	13:98896745-98897558;13:98996016-98996120;13:99017649-99017691;13:99020371-99020449;13:99030075-99030172	-0.3	0	0
Multi Skip	PRDM15	29:30	21:43231109-43231192;21:43230510-43230685	-0.301331	5.87256e-11	4.85757e-09
Multi Skip	UGP2	3:4	2:64069519-64069571;2:64069673-64069733	-0.301554	4.55191e-15	5.8895e-13
Multi Skip	RAG1AP1	3:4	1:155109304-155109427;1:155110037-155110198	-0.302425	0	0
Multi Skip	PTPRG	2:4:5	3:61734552-61734656;3:61975298-61975478;3:61989023-61989171	-0.305085	8.33777e-14	9.15009e-12
Multi Skip	NR4A1	6:9:10	12:52439264-52439371;12:52445191-52445352;12:52446280-52446429	-0.307143	0.00306337	0.0395278
Multi Skip	MAGED2	2:3	X:54834795-54834866;X:54835493-54835656	-0.308446	1.31502e-05	0.000404879
Multi Skip	CELF1	4:5	11:47521005-47521156;11:47515883-47516073	-0.316695	0	0
Multi Skip	MET	4:5	7:116364176-116364218;7:116364826-116364901	-0.318129	0	0
Multi Skip	NUMA1	5:6	11:71773635-71773732;11:71752005-71752132	-0.318182	2.63199e-09	1.7127e-07
Multi Skip	EPN1	2:3	19:56187991-56188584;19:56188916-56189100	-0.324212	0	0
Multi Skip	PIGQ	13:14	16:631199-631341;16:632248-632309	-0.325192	0	0
Multi Skip	MTA1	3:4:5	14:105911755-105911848;14:105912004-105912189;14:105915696-105915746	-0.326403	0	0
Multi Skip	CD44	8:9:10:11:12:13:14	11:35222629-35222742;11:35223218-35223334;11:35226059-35226187;11:35227659-35227790;11:35229652-35229753;11:35231512-35231601;11:35232793-35232996	-0.329389	0	0
Multi Skip	TM7SF3	11:12	12:27132717-27132869;12:27130927-27132515	-0.33037	0	0
Multi Skip	GCN1L1	24:25:26:27:28:29:30:31:32:33:34	12:120597946-120598059;12:120597629-120597827;12:120596264-120596419;12:120595653-120595834;12:120594716-120594796;12:120594265-120594408;12:120593396-120593523;12:120593045-120593234;12:120592774-120592844;12:120591548-120591713;12:120591017-120591211	-0.336306	0	0
Multi Skip	SLC3A2	2:3:4	11:62638217-62638309;11:62639049-62639141;11:62644256-62644351	-0.344272	0	0
Multi Skip	OSBPL6	12:13	2:179204399-179204491;2:179209013-179209087	-0.344905	5.81684e-08	3.06532e-06
Multi Skip	ORMDL1	2:3	2:190648605-190648734;2:190647740-190647849	-0.345326	2.10498e-13	2.20804e-11
Multi Skip	ZNF573	4:5	19:38264301-38264391;19:38263578-38263622	-0.345991	2.17671e-05	0.000625807
Multi Skip	DNM1L	16:17	12:32890799-32890876;12:32891198-32891230	-0.346564	0	0
Multi Skip	FRYL	43:44:45:46:47	4:48549601-48549786;4:48548084-48548288;4:48546800-48546921;4:48545824-48546014;4:48544044-48544138	-0.34965	0	0
Multi Skip	CRAMP1L	23:24:25:26	16:1730338-1730499;16:1733510-1733593;16:1735440-1735588;16:1735758-1736687	-0.350358	5.05262e-13	5.15368e-11
Multi Skip	RWDD3	4:5	1:95705333-95705465;1:95709767-95710271	-0.350795	2.35367e-14	2.73651e-12
Multi Skip	TUFT1	2:3	1:151534194-151534332;1:151534567-151534641	-0.351136	0	0
Multi Skip	AFMID	3:4:5:6:7:8:9:10:11	17:76193227-76193641;17:76198580-76198684;17:76198784-76198832;17:76200737-76200822;17:76200909-76200981;17:76201174-76201271;17:76201521-76201599;17:76201684-76201834;17:76202027-76202131	-0.352941	3.06631e-11	2.62559e-09
Multi Skip	LIMK2	2:3	22:31621706-31621805;22:31644315-31644755	-0.356749	0	0
Multi Skip	C22orf25	10:11	22:20044049-20047416;22:20049053-20049206	-0.362436	6.99477e-09	4.32323e-07
Multi Skip	CDK10	2:3	16:89754116-89754223;16:89755659-89755732	-0.362822	0	0
Multi Skip	DLG1	24:25:26	3:196802708-196802741;3:196796090-196796131;3:196795373-196795408	-0.363636	0	0
Multi Skip	ADARB1	2:3:4:5:6:7:8:9:10	21:46536848-46536953;21:46538479-46538534;21:46540709-46540874;21:46548317-46548488;21:46552130-46552221;21:46553474-46553597;21:46554630-46554747;21:46564546-46564877;21:46565079-46567126	-0.371711	9.52943e-08	4.83775e-06
Multi Skip	NSMCE2	2:3:4:5	8:126114293-126114388;8:126114559-126114729;8:126163413-126163519;8:126194345-126194498	-0.373877	0	0
Multi Skip	BRF1	8:9	14:105713203-105714777;14:105707602-105707751	-0.376744	5.4734e-14	6.128e-12
Multi Skip	BOK	2:3:4	2:242498870-242499118;2:242501763-242501891;2:242509540-242509703	-0.383057	0	0
Multi Skip	TMEM107	2:3:4	17:8079277-8079344;17:8079075-8079193;17:8077838-8077934	-0.393812	0	0
Multi Skip	PCMTD1	2:3	8:52782808-52782950;8:52773405-52773806	-0.405263	2.22697e-07	1.06343e-05
Multi Skip	REPIN1	3:4	7:150066760-150066957;7:150067849-150067973	-0.413324	1.05993e-12	1.04584e-10
Multi Skip	FAM131A	3:4:5	3:184055099-184055159;3:184055276-184055506;3:184056175-184056317	-0.421676	4.44978e-05	0.00115597
Multi Skip	GALNS	2:3:4:5	16:88922615-88922709;16:88921537-88921930;16:88909438-88909607;16:88909114-88909237	-0.422222	1.3934e-10	1.10845e-08
Multi Skip	DST	40:41	6:56482784-56485513;6:56479382-56482216	-0.42234	2.22045e-16	3.11537e-14
Multi Skip	CACNB3	2:3:4	12:49208676-49209511;12:49210712-49211043;12:49212512-49212757	-0.427071	2.18527e-10	1.70175e-08
Multi Skip	SOLH	2:3:4	16:583946-583998;16:586029-586142;16:587134-589857	-0.432217	6.40787e-12	5.90234e-10
Multi Skip	NPAS2	7:8:9:10:11:12:13:14:15:16:17:18:19:20	2:101564697-101564817;2:101565829-101565942;2:101580520-101580638;2:101581323-101581405;2:101582122-101582228;2:101584743-101584890;2:101587452-101587536;2:101591265-101591406;2:101591920-101592029;2:101594172-101594261;2:101598693-101598839;2:101604541-101604738;2:101606718-101606908;2:101607242-101607334	-0.440204	0	0
Multi Skip	KIAA1704	10:12	13:45603374-45604664;13:45605165-45606242	-0.440748	4.49485e-08	2.40681e-06
Multi Skip	CD44	6:7:8:9:10:11	11:35218293-35218421;11:35219668-35219793;11:35222629-35222742;11:35223218-35223334;11:35226059-35226187;11:35227659-35227790	-0.443751	0	0
Multi Skip	ARHGEF7	3:5:6:7	13:111811374-111811436;13:111855407-111855464;13:111857636-111857720;13:111862219-111862349	-0.449153	0	0
Multi Skip	MRPL43	4:5	10:102746027-102746329;10:102743705-102743831	-0.451977	0	0
Multi Skip	CYP2R1	2:3	11:14912446-14913208;11:14911978-14912015	-0.452874	9.63114e-08	4.8745e-06
Multi Skip	PDPK1	4:5:6	16:2611772-2611909;16:2615554-2615698;16:2616357-2616454	-0.453296	4.93777e-08	2.63549e-06
Multi Skip	CD44	6:7	11:35218293-35218421;11:35219668-35219793	-0.470405	0	0
Multi Skip	PBRM1	31:32	3:52592265-52592429;3:52588740-52588895	-0.484417	0	0
Multi Skip	BAIAP2	16:17	17:79082768-79084312;17:79084714-79084759	-0.487401	0	0
Multi Skip	PLAC8	2:3	4:84030881-84031012;4:84028957-84029103	-0.492308	0	0
Multi Skip	ADARB1	2:3:4	21:46536848-46536953;21:46538479-46538534;21:46540709-46540874	-0.505078	7.99514e-10	5.65647e-08
Multi Skip	EIF4G3	9:10:12:13:14	1:21329206-21329301;1:21324094-21324126;1:21307541-21307720;1:21306827-21306941;1:21299495-21299592	-0.508	0	0
Multi Skip	FUBP3	2:3:4	9:133456046-133457107;9:133470870-133470975;9:133471924-133472048	-0.508221	1.62775e-05	0.000486308
Multi Skip	MTIF3	2:3:4:5	13:28024201-28024334;13:28023989-28024055;13:28019225-28019293;13:28015154-28015214	-0.510417	1.69966e-06	6.58778e-05
Multi Skip	ODZ3	29:30:31	4:183710246-183710542;4:183713427-183715038;4:183717790-183717920	-0.520833	0	0
Multi Skip	SLC5A6	2:3	2:27434768-27434820;2:27434579-27434620	-0.525048	0	0
Multi Skip	FAM118B	2:3	11:126099120-126099188;11:126103481-126103616	-0.554693	0	0
Multi Skip	ATP11C	29:30:31	X:138819890-138819955;X:138814594-138814684;X:138813810-138813914	-0.555256	2.27174e-12	2.18956e-10
Multi Skip	DEPDC1	8:9	1:68948956-68948988;1:68947729-68948580	-0.561672	0	0
Multi Skip	PDE4DIP	2:3	1:145074388-145075060;1:145039590-145039992	-0.572635	6.15779e-11	5.06828e-09
Multi Skip	MEGF6	32:33:34:35:36	1:3411177-3411305;1:3410935-3411063;1:3410560-3410688;1:3410335-3410463;1:3409203-3409331	-0.575758	5.17697e-13	5.26436e-11
Multi Skip	ZNF331	3:5	19:54026518-54026769;19:54041412-54041550	-0.605263	0	0
Multi Skip	KANK1	12:14	9:686641-686921;9:706896-707247	-0.621546	3.06365e-05	0.000845414
Multi Skip	NEK6	5:6:7	9:127054250-127054367;9:127054699-127054818;9:127055128-127055292	-0.6263	3.27072e-13	3.3881e-11
Multi Skip	SUPT6H	13:14:15:16:17:18:19:20:21:22:23:24:25:26:27:28:29:30:31:32:33:34:35:36:37	17:27008274-27008422;17:27008900-27008998;17:27009745-27009874;17:27009960-27010110;17:27010286-27010440;17:27010639-27010834;17:27011604-27011743;17:27011862-27011979;17:27013357-27013433;17:27013672-27013807;17:27014106-27014243;17:27014322-27014489;17:27015109-27015236;17:27016372-27016579;17:27017100-27017247;17:27017939-27018081;17:27020714-27020854;17:27022370-27022565;17:27023862-27024100;…	-0.63626	0	0
Multi Skip	ATF1	2:3:4	12:51158262-51158337;12:51169365-51169441;12:51173923-51174021	-0.636749	0	0
Multi Skip	SMYD3	7:10:11:12:13:14:15	1:246489117-246489697;1:246116533-246116657;1:246093172-246093239;1:246091233-246091335;1:246078832-246078942;1:246027101-246027188;1:246021794-246021972	-0.64076	0	0
Multi Skip	CDRT4	7:8:9:11:13	17:15443747-15443875;17:15440294-15441467;17:15408461-15410450;17:15406412-15406546;17:15356318-15356399	-0.695046	0	0
Multi Skip	FAM18B2	7:8:9:11	17:15443747-15443875;17:15440294-15441467;17:15406412-15406546;17:15356318-15356399	-0.702922	0	0
Multi Skip	CDRT4	7:8:9	17:15443747-15443875;17:15440294-15441467;17:15408461-15410450	-0.705882	0	0
Multi Skip	CROCC	21:22:23	1:17274826-17275019;1:17275294-17275421;1:17277448-17277617	-0.708539	1.11022e-16	1.59126e-14
Multi Skip	MKLN1	5:6:7:8:9:10:11:12:13:14:15	7:131060183-131060252;7:131071879-131072021;7:131073643-131073731;7:131082026-131082135;7:131083997-131084192;7:131096065-131096142;7:131099404-131099469;7:131113792-131113904;7:131122544-131122756;7:131128240-131128461;7:131130533-131130662	-0.750238	0	0
Multi Skip	FAM18B2	7:8	17:15443747-15443875;17:15440294-15441467	-0.761905	0	0
Multi Skip	CD44	6:7:8:9	11:35218293-35218421;11:35219668-35219793;11:35222629-35222742;11:35223218-35223334	-0.780005	0	0
Multi Skip	ZNF331	3:5:6:7	19:54026518-54026769;19:54041412-54041550;19:54042470-54042536;19:54057741-54057948	-0.789474	0	0
Multi Skip	DNMT3B	22:23	20:31393144-31393213;20:31394015-31394133	-0.809243	0	0
Multi Skip	CD44	6:7:8:9:10:11:12:13	11:35218293-35218421;11:35219668-35219793;11:35222629-35222742;11:35223218-35223334;11:35226059-35226187;11:35227659-35227790;11:35229652-35229753;11:35231512-35231601	-0.833333	0	0
Multi Skip	BCL7B	2:3	7:72971371-72971581;7:72966497-72966572	-0.850119	0	0
Multi Skip	CD44	6:7:8:9:10:11:12:13:14	11:35218293-35218421;11:35219668-35219793;11:35222629-35222742;11:35223218-35223334;11:35226059-35226187;11:35227659-35227790;11:35229652-35229753;11:35231512-35231601;11:35232793-35232996	-0.8918	0	0
Multi Skip	INF2	22:23:24	14:105181621-105181677;14:105182062-105182354;14:105183900-105183983	-0.905121	0	0
Multi Skip	C17orf80	2:3	17:71228776-71228856;17:71229359-71229464	-0.983333	0	0
Multi Skip	NEDD4	2:3:4:5:6	15:56258671-56258744;15:56243709-56243787;15:56243574-56243612;15:56216844-56216897;15:56207482-56209331	-1	0	0
A5SS	PAX8	8	2:113994178-113994298	1	0	0
A5SS	GSDMD	10	8:144644379-144644520	1	0	0
A5SS	DIDO1	2	20:61557784-61557903	1	0	0
A5SS	NPC2	4	14:74947405-74947482	0.995902	0	0
A5SS	ZNF114	1	19:48773356-48773476	0.970395	0	0
A5SS	CARD14	19	17:78175543-78175669	0.967095	1.11022e-16	1.93333e-14
A5SS	C8orf59	2	8:86131465-86131592	0.901961	0	0
A5SS	MYLK	33	3:123348321-123348473	0.869792	0	0
A5SS	NUP50	4	22:45566869-45567058	0.790476	0	0
A5SS	CDC25A	1	3:48229268-48229889	0.7771	0	0
A5SS	HPD	12	12:122284958-122285120	0.775926	0	0
A5SS	GALC	1	14:88459314-88459907	0.762072	0	0
A5SS	ZNF793	1	19:37997841-37997949	0.748593	0	0
A5SS	PLEKHG3	15	14:65204679-65204942	0.735524	0	0
A5SS	MRPL43	3	10:102746506-102746732	0.730894	0	0
A5SS	SPNS2	12	17:4440195-4440241	0.721562	0	0
A5SS	PCDHA12	8	5:140247831-140251079	0.714286	0	0
A5SS	PCDHA10	12	5:140247831-140251079	0.714286	0	0
A5SS	PCDHA6	12	5:140247831-140251079	0.714286	0	0
A5SS	PCDHA11	9	5:140247831-140251079	0.714286	0	0
A5SS	PCDHA13	7	5:140247831-140251079	0.714286	0	0
A5SS	ULK3	15	15:75130092-75130139	0.713444	0	0
A5SS	C12orf73	3	12:104347192-104347312	0.686902	0	0
A5SS	TEP1	1	14:20881564-20881579	0.68	0	0
A5SS	CLIP3	8	19:36510073-36510208	0.661765	0	0
A5SS	MAPK15	4	8:144800382-144800472	0.645089	0	0
A5SS	NOP14	18	4:2940371-2940657	0.625216	8.32289e-11	8.39828e-09
A5SS	ANKRD16	2	10:5929810-5930030	0.589264	0	0
A5SS	LIPE	4	19:42912384-42912474	0.585185	0	0
A5SS	IFT172	44	2:27669127-27669222	0.517241	0	0
A5SS	PPIG	1	2:170440846-170441007	0.512881	0	0
A5SS	CCDC74B	1	2:130902194-130902865	0.475973	5.56899e-05	0.00188525
A5SS	RAGE	17	14:102691432-102692745	0.451797	9.61555e-06	0.000408619
A5SS	ZNF180	1	19:45004250-45004574	0.451429	5.26984e-09	4.16708e-07
A5SS	STYXL1	1	7:75676980-75677321	0.449657	0	0
A5SS	MYCBP2	33	13:77755836-77756057	0.445946	0	0
A5SS	PDXK	3	21:45152020-45152528	0.438131	1.56896e-06	8.23986e-05
A5SS	FMNL2	26	2:153501948-153502041	0.423735	0	0
A5SS	KIF7	17	15:90172606-90172804	0.419019	1.41631e-12	1.71882e-10
A5SS	ESRP1	12	8:95686536-95686734	0.415782	9.08078e-09	6.87776e-07
A5SS	ERLIN1	1	10:101945719-101948091	0.398772	0	0
A5SS	ZNF266	7	19:9529727-9529975	0.398284	0	0
A5SS	RBM33	15	7:155537655-155538296	0.392109	0	0
A5SS	ASNS	2	7:97501031-97501308	0.378571	3.54114e-07	2.1073e-05
A5SS	LZTS2	1	10:102756864-102756991	0.376829	6.74101e-06	0.000300118
A5SS	GLOD4	5	17:683924-683978	0.372283	2.9398e-05	0.00109292
A5SS	RANGRF	4	17:8192821-8192906	0.370713	1.11022e-16	1.93333e-14
A5SS	PHACTR4	5	1:28784342-28784370	0.368148	0	0
A5SS	HDGF	4	1:156721830-156722240	0.363002	0	0
A5SS	ZNF45	1	19:44439076-44439411	0.353924	1.23295e-06	6.59081e-05
A5SS	C6orf141	1	6:49518379-49519388	0.350877	3.09117e-06	0.00014971
A5SS	SMARCD3	14	7:150936710-150936832	0.341079	1.02548e-06	5.59601e-05
A5SS	RIF1	1	2:152266397-152266547	0.340813	7.72562e-05	0.00250989
A5SS	TSC1	1	9:135819930-135820021	0.337101	3.53051e-14	5.23448e-12
A5SS	C2orf56	5	2:37468721-37468934	0.331466	0	0
A5SS	SILV	2	12:56359720-56360496	0.331342	1.24012e-13	1.70588e-11
A5SS	NCBP2	2	3:196669031-196669248	0.325086	0	0
A5SS	CAPS	1	19:5911381-5914320	0.319652	0.000187227	0.00542391
A5SS	SLC25A35	6	17:8193172-8193302	0.317305	4.44089e-16	7.44459e-14
A5SS	LRRC24	4	8:145749494-145749662	0.316934	0	0
A5SS	FADS2	1	11:61583728-61584168	0.314512	0	0
A5SS	SETD2	14	3:47122291-47122573	0.309091	0.00141913	0.0279926
A5SS	FBF1	26	17:73910828-73911013	0.303097	0.000778361	0.0174816
A5SS	TTLL3	14	3:9868681-9868924	0.296776	0.000968183	0.0207514
A5SS	ARPC4	16	3:9868681-9868924	0.296776	0.000968183	0.0207514
A5SS	RP11-266J6.1	16	3:9868681-9868924	0.296776	0.000968183	0.0207514
A5SS	ZRANB3	2	2:136288068-136288307	0.292398	9.36079e-05	0.00299286
A5SS	SCNM1	1	1:151138505-151138679	0.290454	0	0
A5SS	TGIF1	6	18:3451591-3452380	0.288824	9.49352e-13	1.16563e-10
A5SS	SH2B1	2	16:28874989-28875266	0.288722	0.0008027	0.0178876
A5SS	GPR172A	1	8:145582224-145582560	0.283565	0	0
A5SS	AP1G1	3	16:71841704-71842053	0.281863	6.66134e-16	1.10783e-13
A5SS	ZNF397	1	18:32820994-32821654	0.277027	2.55338e-06	0.00012649
A5SS	SERPINB6	3	6:2966634-2969147	0.271375	1.00774e-05	0.000424887
A5SS	NBPF9	9	1:144823813-144823985	0.270655	4.74133e-06	0.000218198
A5SS	ZMAT5	1	22:30162861-30163000	0.268945	0	0
A5SS	ZNF76	2	6:35227275-35227618	0.268191	2.88107e-11	3.05424e-09
A5SS	ZFP41	1	8:144328991-144329919	0.267143	0.00110267	0.0230369
A5SS	LMBRD2	1	5:36151658-36152015	0.26677	7.50604e-06	0.000328364
A5SS	ASTE1	6	3:130734988-130735183	0.261518	0	0
A5SS	KIAA1712	1	4:175204828-175205212	0.259875	2.34884e-05	0.000894893
A5SS	FAM119B	2	12:58166800-58166911	0.259868	2.10459e-05	0.000811675
A5SS	HELQ	1	4:84376422-84377025	0.259588	3.80362e-13	4.98148e-11
A5SS	TPM1	12	15:63356263-63356389	0.258333	7.2694e-06	0.000320241
A5SS	ZNF202	4	11:123601195-123601693	0.257143	0.000848543	0.0186579
A5SS	ZNF79	1	9:130186653-130187189	0.256191	5.14754e-05	0.00176503
A5SS	FAM160A2	8	11:6239788-6239993	0.254714	6.32182e-10	5.7513e-08
A5SS	FBXW2	1	9:123555632-123555740	0.250011	1.11022e-16	1.93333e-14
A5SS	ERMAP	6	1:43300709-43300825	0.25	0.000197584	0.00567687
A5SS	FAM187A	1	17:42977134-42977227	0.2458	1.70832e-07	1.09027e-05
A5SS	CCDC103	1	17:42977134-42977227	0.2458	1.70832e-07	1.09027e-05
A5SS	RPS6KL1	2	14:75388681-75389188	0.244777	1.32561e-05	0.000538685
A5SS	PRMT1	5	19:50183390-50183510	0.244214	1.78773e-11	1.9511e-09
A5SS	ACCN2	12	12:50474144-50474510	0.243161	1.39633e-11	1.55388e-09
A5SS	KIF1C	5	17:4904517-4904696	0.240602	0	0
A5SS	CLEC16A	10	16:11096931-11097162	0.238699	1.11022e-16	1.93333e-14
A5SS	PAXIP1	2	7:154791790-154793810	0.238636	0.000310296	0.00833608
A5SS	ZNF576	1	19:44100544-44100895	0.238095	0	0
A5SS	WASH6P	4	X:155251979-155252124	0.236752	2.6949e-10	2.57075e-08
A5SS	SETDB1	1	1:150898815-150898993	0.232911	0	0
A5SS	GAPVD1	10	9:128083712-128083841	0.230739	0	0
A5SS	THAP5	3	7:108206274-108206466	0.228816	6.98484e-07	3.9275e-05
A5SS	SYNJ1	1	21:34100148-34100351	0.227941	1.03601e-06	5.6388e-05
A5SS	ATP5J	1	21:27107250-27107984	0.226109	0	0
A5SS	INPP4A	17	2:99172016-99172271	0.221647	4.76508e-13	6.12042e-11
A5SS	ADAM15	23	1:155034380-155034593	0.220464	2.22045e-16	3.81383e-14
A5SS	CTNS	12	17:3563530-3563644	0.220085	0.000319481	0.00856135
A5SS	POLL	1	10:103347961-103348027	0.217647	1.14702e-09	1.00148e-07
A5SS	MRPL18	2	6:160211700-160211819	0.217521	0	0
A5SS	IFT52	1	20:42219577-42219694	0.216397	1.44329e-15	2.35054e-13
A5SS	ZNF518A	6	10:97915083-97915155	0.216246	1.83085e-09	1.54697e-07
A5SS	AC138969.4	17	16:16425711-16426161	0.215311	1.18968e-06	6.39214e-05
A5SS	FAM49B	6	8:130908918-130909100	0.213793	9.65489e-05	0.00306538
A5SS	RARS2	1	6:88299419-88299735	0.21196	0	0
A5SS	SLC39A9	10	14:69925080-69925310	0.209677	1.73938e-06	9.00693e-05
A5SS	CALM1	3	14:90865335-90865431	0.208955	1.11022e-16	1.93333e-14
A5SS	SNRNP70	8	19:49605371-49605442	0.208786	3.35747e-07	2.01205e-05
A5SS	SMC2	1	9:106856541-106856767	0.208515	7.38357e-07	4.11855e-05
A5SS	PTPRG	27	3:62262647-62262723	0.208333	1.21119e-08	8.97877e-07
A5SS	DSP	23	6:7579508-7581802	0.207363	0	0
A5SS	PICK1	1	22:38453261-38453594	0.204367	3.10862e-15	4.99797e-13
A5SS	C14orf93	1	14:23479226-23479360	0.20296	7.46206e-08	4.96923e-06
A5SS	C11orf74	1	11:36616050-36616311	0.201205	0.000130671	0.00397796
A5SS	C22orf25	3	22:20008612-20008769	0.200579	8.1794e-07	4.53031e-05
A5SS	CPSF1	3	8:145630339-145630688	0.2	0.000361265	0.00938454
A5SS	CPSF1	3	8:145630339-145630688	-0.2	0.000361265	0.00938454
A5SS	CYHR1	2	8:145690736-145690871	-0.201887	8.48127e-07	4.68512e-05
A5SS	DSP	23	6:7579508-7581802	-0.2023	0	0
A5SS	C8orf40	2	8:42396718-42397516	-0.204348	9.60004e-05	0.00305259
A5SS	ZNF200	1	16:3284636-3285457	-0.205714	7.20387e-06	0.000318485
A5SS	KIAA0391	2	14:35591883-35592116	-0.205897	2.57319e-07	1.57508e-05
A5SS	PTPRG	27	3:62262647-62262723	-0.208333	1.21118e-08	8.97877e-07
A5SS	CALM1	3	14:90865335-90865431	-0.208955	1.11022e-16	1.93333e-14
A5SS	RARS2	1	6:88299419-88299735	-0.211479	0	0
A5SS	ADAM15	23	1:155034380-155034593	-0.21263	3.99936e-12	4.64724e-10
A5SS	FAM49B	6	8:130908918-130909100	-0.213793	9.65487e-05	0.00306538
A5SS	CASP8AP2	1	6:90539613-90541058	-0.214632	3.60454e-07	2.1377e-05
A5SS	ZNF518A	6	10:97915083-97915155	-0.216246	1.83064e-09	1.54697e-07
A5SS	IFT52	1	20:42219577-42219694	-0.216397	1.44329e-15	2.35054e-13
A5SS	CTNS	12	17:3563530-3563644	-0.220085	0.000319481	0.00856135
A5SS	GPR172A	1	8:145582224-145582560	-0.220662	2.81064e-12	3.29028e-10
A5SS	INPP4A	17	2:99172016-99172271	-0.221647	4.76619e-13	6.12042e-11
A5SS	NMRAL1	2	16:4524411-4524793	-0.222136	0	0
A5SS	MRPL18	2	6:160211700-160211819	-0.223077	0	0
A5SS	ZNF780B	1	19:40562008-40562115	-0.225223	0.00254148	0.0439284
A5SS	SYNJ1	1	21:34100148-34100351	-0.227941	1.03602e-06	5.6388e-05
A5SS	MAP4K5	1	14:50999118-50999376	-0.229739	0	0
A5SS	GAPVD1	10	9:128083712-128083841	-0.230739	0	0
A5SS	SNRNP70	8	19:49605371-49605442	-0.233174	1.70843e-06	8.86862e-05
A5SS	SLC37A4	2	11:118900942-118901445	-0.237179	3.33244e-08	2.36179e-06
A5SS	PAXIP1	2	7:154791790-154793810	-0.238636	0.000310274	0.00833608
A5SS	CLEC16A	10	16:11096931-11097162	-0.238699	1.11022e-16	1.93333e-14
A5SS	ZRANB3	2	2:136288068-136288307	-0.238782	3.97543e-05	0.00141754
A5SS	KIF1C	5	17:4904517-4904696	-0.240602	0	0
A5SS	ACCN2	12	12:50474144-50474510	-0.243161	1.39657e-11	1.55388e-09
A5SS	ZNF576	1	19:44100544-44100895	-0.243697	0	0
A5SS	PRMT1	5	19:50183390-50183510	-0.244214	1.78773e-11	1.9511e-09
A5SS	RPS6KL1	2	14:75388681-75389188	-0.244777	1.32563e-05	0.000538685
A5SS	ZNF193	1	6:28193029-28193144	-0.248148	1.81474e-07	1.15585e-05
A5SS	ERMAP	6	1:43300709-43300825	-0.25	0.000197585	0.00567687
A5SS	FBXW2	1	9:123555632-123555740	-0.250011	1.11022e-16	1.93333e-14
A5SS	FAM160A2	8	11:6239788-6239993	-0.254714	6.32181e-10	5.7513e-08
A5SS	ZNF79	1	9:130186653-130187189	-0.256191	5.14754e-05	0.00176503
A5SS	TPM1	12	15:63356263-63356389	-0.258333	7.26929e-06	0.000320241
A5SS	B4GALT2	2	1:44445549-44446286	-0.259345	2.14181e-05	0.000825018
A5SS	FAM119B	2	12:58166800-58166911	-0.259868	2.10458e-05	0.000811675
A5SS	WASH6P	4	X:155251979-155252124	-0.260008	1.15031e-10	1.1442e-08
A5SS	LMBRD2	1	5:36151658-36152015	-0.26677	7.3818e-06	0.000323379
A5SS	ZFP41	1	8:144328991-144329919	-0.267143	0.00106831	0.022491
A5SS	ASTE1	6	3:130734988-130735183	-0.267691	0	0
A5SS	ZNF76	2	6:35227275-35227618	-0.268191	2.88108e-11	3.05424e-09
A5SS	ZMAT5	1	22:30162861-30163000	-0.268945	0	0
A5SS	NBPF9	9	1:144823813-144823985	-0.270655	4.74112e-06	0.000218198
A5SS	ZNF397	1	18:32820994-32821654	-0.277027	1.22751e-05	0.000504889
A5SS	MYLK	33	3:123348321-123348473	-0.28125	4.38745e-10	4.11661e-08
A5SS	AP1G1	3	16:71841704-71842053	-0.281863	6.66134e-16	1.10783e-13
A5SS	FADS2	1	11:61583728-61584168	-0.285374	0	0
A5SS	SH2B1	2	16:28874989-28875266	-0.288722	0.0008027	0.0178876
A5SS	SCNM1	1	1:151138505-151138679	-0.290454	0	0
A5SS	TSC1	1	9:135819930-135820021	-0.294537	1.85163e-12	2.21716e-10
A5SS	CCDC103	1	17:42977134-42977227	-0.296371	5.21139e-13	6.63175e-11
A5SS	FAM187A	1	17:42977134-42977227	-0.296371	5.21139e-13	6.63175e-11
A5SS	SLC25A35	6	17:8193172-8193302	-0.297802	0	0
A5SS	FBF1	26	17:73910828-73911013	-0.303097	0.000778359	0.0174816
A5SS	LRRC24	4	8:145749494-145749662	-0.316934	0	0
A5SS	CAPS	1	19:5911381-5914320	-0.319652	0.000187228	0.00542391
A5SS	ZNF45	1	19:44439076-44439411	-0.324549	5.29304e-06	0.000241467
A5SS	NCBP2	2	3:196669031-196669248	-0.327731	0	0
A5SS	SSR4	1	X:153058971-153060040	-0.330645	0.000359075	0.00934696
A5SS	SILV	2	12:56359720-56360496	-0.331342	1.23901e-13	1.70588e-11
A5SS	C2orf56	5	2:37468721-37468934	-0.331466	0	0
A5SS	TTC23	2	15:99789376-99790004	-0.333333	2.06501e-14	3.12056e-12
A5SS	SETD2	14	3:47122291-47122573	-0.337879	0.00136799	0.0272576
A5SS	RIF1	1	2:152266397-152266547	-0.340813	7.72563e-05	0.00250989
A5SS	SMARCD3	14	7:150936710-150936832	-0.341079	1.02548e-06	5.59601e-05
A5SS	LZTS2	1	10:102756864-102756991	-0.352439	3.12942e-05	0.00115518
A5SS	PHACTR4	5	1:28784342-28784370	-0.356869	0	0
A5SS	HDGF	4	1:156721830-156722240	-0.359868	0	0
A5SS	C6orf141	1	6:49518379-49519388	-0.362338	1.73512e-05	0.000685941
A5SS	GLOD4	5	17:683924-683978	-0.372283	2.93987e-05	0.00109292
A5SS	RANGRF	4	17:8192821-8192906	-0.376269	0	0
A5SS	ASNS	2	7:97501031-97501308	-0.378571	3.54071e-07	2.1073e-05
A5SS	KIF7	17	15:90172606-90172804	-0.397279	9.34663e-12	1.05299e-09
A5SS	GSDMD	10	8:144644379-144644520	-0.398032	0	0
A5SS	ZNF266	7	19:9529727-9529975	-0.398284	0	0
A5SS	ERLIN1	1	10:101945719-101948091	-0.398772	0	0
A5SS	POLL	1	10:103347961-103348027	-0.40084	0	0
A5SS	ESRP1	12	8:95686536-95686734	-0.415782	8.80884e-09	6.67984e-07
A5SS	FMNL2	26	2:153501948-153502041	-0.423735	0	0
A5SS	RBM33	15	7:155537655-155538296	-0.43483	0	0
A5SS	PDXK	3	21:45152020-45152528	-0.438131	1.56879e-06	8.23986e-05
A5SS	MYCBP2	33	13:77755836-77756057	-0.445946	0	0
A5SS	STYXL1	1	7:75676980-75677321	-0.449657	0	0
A5SS	ZNF180	1	19:45004250-45004574	-0.451429	5.26981e-09	4.16708e-07
A5SS	RAGE	17	14:102691432-102692745	-0.451797	9.6156e-06	0.000408619
A5SS	CCDC74B	1	2:130902194-130902865	-0.475973	5.56902e-05	0.00188525
A5SS	PPIG	1	2:170440846-170441007	-0.512881	0	0
A5SS	IFT172	44	2:27669127-27669222	-0.517241	0	0
A5SS	MYLK	33	3:123348321-123348473	-0.588542	0	0
A5SS	ANKRD16	2	10:5929810-5930030	-0.589264	0	0
A5SS	LIPE	4	19:42912384-42912474	-0.592115	0	0
A5SS	GSDMD	10	8:144644379-144644520	-0.601039	0	0
A5SS	MRPL43	3	10:102746506-102746732	-0.60994	0	0
A5SS	NOP14	18	4:2940371-2940657	-0.625216	8.32293e-11	8.39828e-09
A5SS	HPD	12	12:122284958-122285120	-0.640072	7.98028e-13	9.89492e-11
A5SS	MAPK15	4	8:144800382-144800472	-0.645089	0	0
A5SS	CLIP3	8	19:36510073-36510208	-0.661765	0	0
A5SS	TEP1	1	14:20881564-20881579	-0.68	0	0
A5SS	C12orf73	3	12:104347192-104347312	-0.686902	0	0
A5SS	ULK3	15	15:75130092-75130139	-0.713444	0	0
A5SS	PCDHA13	7	5:140247831-140251079	-0.714286	0	0
A5SS	PCDHA12	8	5:140247831-140251079	-0.714286	0	0
A5SS	PCDHA10	12	5:140247831-140251079	-0.714286	0	0
A5SS	PCDHA6	12	5:140247831-140251079	-0.714286	0	0
A5SS	PCDHA11	9	5:140247831-140251079	-0.714286	0	0
A5SS	SPNS2	12	17:4440195-4440241	-0.715464	0	0
A5SS	PLEKHG3	15	14:65204679-65204942	-0.735524	0	0
A5SS	ZNF793	1	19:37997841-37997949	-0.75	0	0
A5SS	GALC	1	14:88459314-88459907	-0.762072	0	0
A5SS	CDC25A	1	3:48229268-48229889	-0.797273	0	0
A5SS	NPC2	4	14:74947405-74947482	-0.824176	0	0
A5SS	C8orf59	2	8:86131465-86131592	-0.901961	0	0
A5SS	CARD14	19	17:78175543-78175669	-0.945819	0	0
A5SS	NUP50	4	22:45566869-45567058	-0.950649	0	0
A5SS	ZNF114	1	19:48773356-48773476	-0.970395	0	0
A5SS	PAX8	8	2:113994178-113994298	-1	0	0
A5SS	DIDO1	2	20:61557784-61557903	-1	0	0
A3SS	TP53	7	17:7578371-7578554	0.996528	0	0
A3SS	PAX8	9	2:113992971-113993159	0.981693	0	0
A3SS	MICA	4	6:31378849-31379136	0.923077	0	0
A3SS	PRELID2	9	5:145138582-145140088	0.85721	0	0
A3SS	CARD14	21	17:78177621-78177684	0.786253	0	0
A3SS	C17orf65	4	17:42253345-42255184	0.769231	0	0
A3SS	CYBASC3	9	11:61116217-61117894	0.767847	0	0
A3SS	HIVEP3	6	1:42314542-42314760	0.733333	0	0
A3SS	BAHCC1	16	17:79424440-79424618	0.700742	0	0
A3SS	RNF216L	4	7:5024541-5024706	0.668103	0	0
A3SS	RBAK	4	7:5024541-5024706	0.668103	0	0
A3SS	MAPK15	5	8:144800894-144801075	0.642857	0	0
A3SS	STXBP4	7	17:53076987-53077203	0.634146	0	0
A3SS	FAM86C	3	11:71502782-71502865	0.535714	0	0
A3SS	PITPNM2	15	12:123479936-123480207	0.52983	4.0781e-10	8.4437e-08
A3SS	RPS24	6	10:79799962-79799983	0.516422	4.53652e-07	5.27526e-05
A3SS	MUC1	2	1:155161791-155162320	0.515374	0	0
A3SS	CDK5RAP1	2	20:31984567-31984890	0.515277	0	0
A3SS	GTF2H2	18	5:70330799-70331623	0.485714	5.82324e-11	1.32826e-08
A3SS	TOR1AIP1	3	1:179858445-179858504	0.482283	0	0
A3SS	MYO10	5	5:16814627-16815572	0.47619	2.22966e-10	4.83357e-08
A3SS	CPNE1	22	20:34214489-34214748	0.462892	0	0
A3SS	NFS1	37	20:34214489-34214748	0.462892	0	0
A3SS	U2AF1L4	3	19:36235527-36235882	0.392392	0	0
A3SS	ARL16	4	17:79649064-79649705	0.390574	0	0
A3SS	TCF19	2	6:31126674-31127484	0.385917	0	0
A3SS	C14orf93	4	14:23467636-23468611	0.385878	4.40759e-14	1.30231e-11
A3SS	DPY19L3	17	19:32958380-32959719	0.379089	0	0
A3SS	SLC25A35	7	17:8192892-8192961	0.376248	0	0
A3SS	CSNK1E	21	22:38692211-38693161	0.356838	0	0
A3SS	PTPRG	32	3:62278836-62280573	0.35183	0	0
A3SS	ZNF567	2	19:37180299-37180399	0.342308	1.11022e-16	4.07869e-14
A3SS	KIFC2	15	8:145697744-145697867	0.337542	0	0
A3SS	NFYA	8	6:41059267-41059433	0.327509	0	0
A3SS	ANXA8L2	13	10:47769073-47770871	0.322386	4.19566e-06	0.000387921
A3SS	AL603965.1	2	10:47769073-47770876	0.322386	4.19566e-06	0.000387921
A3SS	TMEM216	5	11:61165733-61166335	0.316425	0	0
A3SS	SDCCAG8	2	1:243433407-243433559	0.312319	0	0
A3SS	MIB2	4	1:1558769-1559079	0.309091	2.50646e-05	0.00183029
A3SS	PCSK7	18	11:117075790-117077072	0.304622	0	0
A3SS	ATP2C1	3	3:130613434-130613619	0.304175	8.88178e-16	3.13799e-13
A3SS	ZNF419	3	19:58002836-58002965	0.3	0.000249465	0.0125758
A3SS	MZF1	5	19:59081711-59081894	0.3	4.86569e-08	6.65542e-06
A3SS	WDR74	3	11:62606979-62607339	0.298295	1.52294e-06	0.000158666
A3SS	CTNND1	5	11:57558857-57559145	0.293333	6.75238e-13	1.85026e-10
A3SS	CASKIN2	2	17:73509792-73510289	0.290978	4.27185e-11	9.87974e-09
A3SS	ATP6V1G2	5	6:31508099-31508441	0.289569	0	0
A3SS	BAT1	4	6:31508099-31508441	0.289569	0	0
A3SS	PLEKHA6	7	1:204230434-204230576	0.281005	9.10383e-15	2.86312e-12
A3SS	C16orf35	2	16:188144-188333	0.277778	8.714e-09	1.43551e-06
A3SS	DEPDC5	28	22:32232958-32233141	0.272981	1.83986e-05	0.00141312
A3SS	ZBTB8A	13	1:33065688-33071542	0.271557	1.40665e-13	3.98601e-11
A3SS	POLM	9	7:44113730-44113832	0.269231	5.20695e-07	5.97949e-05
A3SS	KIAA0284	13	14:105355852-105356095	0.269126	0	0
A3SS	RBMXL1	3	1:89445140-89449749	0.264652	2.58471e-08	3.79827e-06
A3SS	CCBL2	3	1:89445140-89449749	0.264652	2.58471e-08	3.79827e-06
A3SS	LRRC14	3	8:145744999-145745438	0.261006	1.93804e-09	3.54426e-07
A3SS	MAP3K7	16	6:91228166-91228281	0.26087	0	0
A3SS	PPIL2	23	22:22050156-22052550	0.258367	0	0
A3SS	LYPLAL1	4	1:219366424-219366593	0.257214	0	0
A3SS	LRRC14	3	8:145744999-145745438	0.256607	1.5339e-10	3.40523e-08
A3SS	BOLA2	5	16:29458123-29458347	0.252018	0	0
A3SS	GUCY1B3	13	4:156723365-156723731	0.251176	2.57385e-05	0.00187291
A3SS	SMARCD3	16	7:150936060-150936242	0.250235	1.67211e-05	0.00129506
A3SS	AL049829.2	4	14:23767461-23768126	0.25	0.000234071	0.0119669
A3SS	GRK6	17	5:176868738-176869851	0.245435	0	0
A3SS	WARS	2	14:100841620-100841687	0.241069	5.06909e-10	1.03408e-07
A3SS	TMCC1	4	3:129546646-129547351	0.24026	0.000282966	0.013978
A3SS	FGFR1	23	8:38268656-38271322	0.239549	0	0
A3SS	SEMA4C	2	2:97533515-97533660	0.238426	1.01518e-07	1.3232e-05
A3SS	KCTD15	8	19:34302696-34306668	0.237349	2.56791e-09	4.56543e-07
A3SS	OSGEPL1	9	2:190611386-190612057	0.235816	2.98476e-06	0.000290523
A3SS	WDSUB1	3	2:160139183-160139604	0.235271	2.6849e-08	3.92467e-06
A3SS	SETD4	4	21:37431114-37431271	0.234601	9.35807e-13	2.53085e-10
A3SS	CELF1	18	11:47487491-47493654	0.231623	0	0
A3SS	CYB561	9	17:61509666-61511955	0.230016	0	0
A3SS	ZNF19	4	16:71512782-71513003	0.229692	0.000659004	0.0273016
A3SS	ZNF23	4	16:71512782-71513003	0.229692	0.000659004	0.0273016
A3SS	PXN	13	12:120652906-120653220	0.225371	0	0
A3SS	UBA3	15	3:69105334-69105434	0.224112	0	0
A3SS	LONRF1	7	8:12594210-12594306	0.223684	0.00103976	0.0387818
A3SS	ZNF41	3	X:47326723-47327159	0.22247	5.98678e-06	0.000534517
A3SS	ATP11A	30	13:113536127-113541482	0.222222	0.00141432	0.0490096
A3SS	ZNF232	6	17:5009030-5009828	0.218227	1.44095e-06	0.000151249
A3SS	C19orf55	7	19:36255935-36256077	0.216216	4.88498e-15	1.57815e-12
A3SS	CRKRS	14	17:37686857-37690799	0.216009	1.65817e-05	0.00128666
A3SS	ZNF446	8	19:58991543-58992600	0.213617	2.45066e-06	0.000244557
A3SS	DPCD	4	10:103347590-103348157	0.213422	1.09121e-09	2.10698e-07
A3SS	TOMM40L	2	1:161196145-161196394	0.213068	9.88672e-07	0.000107867
A3SS	GGT7	8	20:33447772-33447880	0.21	0.00107357	0.0397925
A3SS	STK36	22	2:219561250-219561324	0.208619	8.0674e-09	1.33695e-06
A3SS	ADAT3	2	19:1911889-1913438	0.207478	1.5188e-05	0.00120556
A3SS	TIAL1	7	10:121339983-121340358	0.206363	0.00010119	0.00593746
A3SS	FAM58A	5	X:152852738-152853912	0.2042	0	0
A3SS	C1orf63	7	1:25570041-25570715	0.203896	4.05141e-10	8.42802e-08
A3SS	NPAS2	22	2:101611862-101613287	0.203428	1.65718e-09	3.09193e-07
A3SS	MINK1	24	17:4797283-4797388	0.202594	0	0
A3SS	MAGI3	23	1:114224834-114228545	0.202245	1.71027e-07	2.18463e-05
A3SS	UROS	11	10:127477852-127478007	0.201648	0.000112521	0.00648768
A3SS	MORF4L2	5	X:102933427-102933579	0.200692	0	0
A3SS	CDC2L5	15	7:40132384-40132836	0.2	0	0
A3SS	CDC2L5	15	7:40132384-40132836	-0.2	0	0
A3SS	PPIL2	23	22:22050156-22052550	-0.202165	9.89542e-13	2.66749e-10
A3SS	MAGI3	23	1:114224834-114228545	-0.202245	1.7103e-07	2.18463e-05
A3SS	MINK1	24	17:4797283-4797388	-0.202594	0	0
A3SS	C1orf63	7	1:25570041-25570715	-0.203896	4.05199e-10	8.42802e-08
A3SS	FAM58A	5	X:152852738-152853912	-0.2042	0	0
A3SS	NPAS2	22	2:101611862-101613287	-0.205149	1.56804e-09	2.94547e-07
A3SS	ZNF446	8	19:58991543-58992600	-0.205821	1.35431e-05	0.00109169
A3SS	TIAL1	7	10:121339983-121340358	-0.206363	0.00010119	0.00593746
A3SS	CRKRS	14	17:37686857-37690799	-0.207745	2.71383e-05	0.00195422
A3SS	STK36	22	2:219561250-219561324	-0.208619	8.06741e-09	1.33695e-06
A3SS	ANKRD42	6	11:82923695-82926241	-0.215606	1.63133e-08	2.54594e-06
A3SS	MORF4L2	5	X:102933427-102933579	-0.2159	0	0
A3SS	C19orf55	7	19:36255935-36256077	-0.216216	1.87628e-14	5.66479e-12
A3SS	PLSCR3	3	17:7297423-7297590	-0.22013	0	0
A3SS	ZNF232	6	17:5009030-5009828	-0.221014	3.11076e-07	3.75403e-05
A3SS	OSGEPL1	9	2:190611386-190612057	-0.223118	1.45471e-05	0.00116023
A3SS	PXN	13	12:120652906-120653220	-0.225768	0	0
A3SS	WARS	2	14:100841620-100841687	-0.229574	1.41396e-09	2.66206e-07
A3SS	ZNF23	4	16:71512782-71513003	-0.229692	0.000659011	0.0273016
A3SS	ZNF19	4	16:71512782-71513003	-0.229692	0.000659011	0.0273016
A3SS	WDSUB1	3	2:160139183-160139604	-0.235271	2.68492e-08	3.92467e-06
A3SS	KCTD15	8	19:34302696-34306668	-0.237349	2.56756e-09	4.56543e-07
A3SS	ZNF41	3	X:47326723-47327159	-0.238095	5.98722e-06	0.000534517
A3SS	SEMA4C	2	2:97533515-97533660	-0.238426	1.01518e-07	1.3232e-05
A3SS	FGFR1	23	8:38268656-38271322	-0.239549	0	0
A3SS	SETD4	4	21:37431114-37431271	-0.24019	3.95017e-13	1.10428e-10
A3SS	JPH1	6	8:75146939-75149270	-0.243791	7.96273e-09	1.32489e-06
A3SS	GRK6	17	5:176868738-176869851	-0.245435	0	0
A3SS	ADAT3	2	19:1911889-1913438	-0.246694	1.17048e-05	0.000970845
A3SS	SMARCD3	16	7:150936060-150936242	-0.250235	1.67211e-05	0.00129506
A3SS	BOLA2	5	16:29458123-29458347	-0.252018	0	0
A3SS	UROS	11	10:127477852-127478007	-0.254733	2.01788e-05	0.00152356
A3SS	LYPLAL1	4	1:219366424-219366593	-0.257214	0	0
A3SS	MAP3K7	16	6:91228166-91228281	-0.26087	0	0
A3SS	CCBL2	3	1:89445140-89449749	-0.264652	2.58473e-08	3.79827e-06
A3SS	RBMXL1	3	1:89445140-89449749	-0.264652	2.58473e-08	3.79827e-06
A3SS	KIAA0284	13	14:105355852-105356095	-0.269126	0	0
A3SS	ZBTB8A	13	1:33065688-33071542	-0.271557	1.40665e-13	3.98601e-11
A3SS	PLEKHA6	7	1:204230434-204230576	-0.281005	9.10383e-15	2.86312e-12
A3SS	ATP6V1G2	5	6:31508099-31508441	-0.285328	0	0
A3SS	BAT1	4	6:31508099-31508441	-0.285328	0	0
A3SS	PREPL	3	2:44586636-44587177	-0.288074	2.55539e-07	3.13392e-05
A3SS	CASKIN2	2	17:73509792-73510289	-0.290978	4.27189e-11	9.87974e-09
A3SS	DEPDC5	28	22:32232958-32233141	-0.293717	2.64726e-06	0.000261162
A3SS	WDR74	3	11:62606979-62607339	-0.298295	5.46981e-06	0.000494708
A3SS	ZNF419	3	19:58002836-58002965	-0.3	0.000249465	0.0125758
A3SS	MZF1	5	19:59081711-59081894	-0.3	2.55448e-10	5.50885e-08
A3SS	MIB2	4	1:1558769-1559079	-0.309091	2.50646e-05	0.00183029
A3SS	SDCCAG8	2	1:243433407-243433559	-0.312319	0	0
A3SS	ATP2C1	3	3:130613434-130613619	-0.314076	2.22045e-16	8.01552e-14
A3SS	TMEM216	5	11:61165733-61166335	-0.323607	0	0
A3SS	ZDHHC23	2	3:113667533-113667810	-0.330094	0.000589968	0.0250426
A3SS	NFYA	8	6:41059267-41059433	-0.333156	0	0
A3SS	KIFC2	15	8:145697744-145697867	-0.337542	0	0
A3SS	AL603965.1	2	10:47769073-47770876	-0.338259	1.50308e-06	0.000157372
A3SS	ANXA8L2	13	10:47769073-47770871	-0.338259	1.50308e-06	0.000157372
A3SS	ZNF567	2	19:37180299-37180399	-0.342308	1.11022e-16	4.07869e-14
A3SS	PTPRG	32	3:62278836-62280573	-0.35183	0	0
A3SS	CSNK1E	21	22:38692211-38693161	-0.356838	0	0
A3SS	PCSK7	18	11:117075790-117077072	-0.369895	0	0
A3SS	SLC25A35	7	17:8192892-8192961	-0.376248	0	0
A3SS	DPY19L3	17	19:32958380-32959719	-0.379089	0	0
A3SS	C14orf93	4	14:23467636-23468611	-0.385878	4.40759e-14	1.30231e-11
A3SS	TCF19	2	6:31126674-31127484	-0.385917	0	0
A3SS	ARL16	4	17:79649064-79649705	-0.390574	0	0
A3SS	DPCD	4	10:103347590-103348157	-0.405468	0	0
A3SS	ZNF559	9	19:9452293-9454523	-0.4201	1.15468e-09	2.21921e-07
A3SS	LRRC14	3	8:145744999-145745438	-0.440629	0	0
A3SS	CPNE1	22	20:34214489-34214748	-0.471751	0	0
A3SS	NFS1	37	20:34214489-34214748	-0.471751	0	0
A3SS	MYO10	5	5:16814627-16815572	-0.47619	2.22971e-10	4.83357e-08
A3SS	TOR1AIP1	3	1:179858445-179858504	-0.482283	0	0
A3SS	GTF2H2	18	5:70330799-70331623	-0.485714	5.82324e-11	1.32826e-08
A3SS	CDK5RAP1	2	20:31984567-31984890	-0.515277	0	0
A3SS	MUC1	2	1:155161791-155162320	-0.515354	0	0
A3SS	RPS24	6	10:79799962-79799983	-0.516422	4.53652e-07	5.27526e-05
A3SS	PITPNM2	15	12:123479936-123480207	-0.52983	4.04345e-10	8.42802e-08
A3SS	FAM86C	3	11:71502782-71502865	-0.535714	0	0
A3SS	U2AF1L4	3	19:36235527-36235882	-0.545557	0	0
A3SS	STXBP4	7	17:53076987-53077203	-0.634146	0	0
A3SS	RBAK	4	7:5024541-5024706	-0.668103	0	0
A3SS	RNF216L	4	7:5024541-5024706	-0.668103	0	0
A3SS	MAPK15	5	8:144800894-144801075	-0.696429	0	0
A3SS	BAHCC1	16	17:79424440-79424618	-0.700742	0	0
A3SS	HIVEP3	6	1:42314542-42314760	-0.733333	0	0
A3SS	CYBASC3	9	11:61116217-61117894	-0.767847	0	0
A3SS	C17orf65	4	17:42253345-42255184	-0.769231	0	0
A3SS	CARD14	21	17:78177621-78177684	-0.776638	0	0
A3SS	PRELID2	9	5:145138582-145140088	-0.868446	0	0
A3SS	MICA	4	6:31378849-31379136	-0.967537	0	0
A3SS	TP53	7	17:7578371-7578554	-1	0	0
A3SS	PAX8	9	2:113992971-113993159	-1	0	0

## Sheet: Functions (Fig. 1B)
Function Annotation	p-Value	# Genes	Gene names
Organization of cytoskeleton	4.58e-11	100	ABLIM1,AKAP11,AKAP9,ALDOA,APP,ARHGAP12,ASAP1,ASPM,ATE1,ATP2C1,AURKB,BAIAP2,BIN1,C21orf2,CAP1,CCDC66,CD2AP,CD47,CDC42BPA,CDK10,CENPE,CEP164,CEP170,CEP70,CHD3,CHEK1,CLTC,CNN2,CSNK1D,CTNNB1,CTNND1,DAG1,DIAPH1,DLG1,DNAJB6,DNM1L,ECT2,EPB41,FGFR1OP,FMNL3,FN1,FOXM1,GAB1,GALK2,GOLGA4,GORASP1,GPSM2,HDAC8,HMMR,ILK,ITGA6,KCTD17,KIAA0586,KITLG,KTN1,MAP3K7,MAP9,MAPRE3,MARK2,MECP2,MINK1,MST1R,MYO1B,NDEL1,NEK1,…
Cell cycle progression	6.85e-08	95	ADARB1,AKAP9,AKT1,ANGEL2,ARNTL2,AURKB,C6orf89,CAB39L,CCNE1,CCNT1,CCNT2,CD44,CDC27,CENPE,CENPI,CHEK1,CHEK2,CHFR,CLTC,CSNK1D,CSNK2A1,CTNNB1,DDIT3,DIABLO,DLG1,DNMT3B,EIF4G2,FGFR1,FHL2,FOXM1,FRMD6,GAS6,GORASP1,HAUS7,HDAC8,ILK,KITLG,KNTC1,MADD,MAP3K7,MAP9,MAPK12,MDM4,MECP2,MGLL,MKI67,MKNK1,MLF1,MTA1,NASP,NCOR1,NR4A1,OGT,PBRM1,PCLAF,PCM1,PIKFYVE,PKD1,PLAC8,PPM1A,PPP1R12A,PRKAR2A,RAP1GAP,RPS15A,RPS24,SC…
Transcription	2.09e-06	163	ABCA2,AKT1,APP,ARHGEF11,ARID1B,ARID4A,ARNT,ARNTL2,ASCC1,ATF1,ATF7,ATP2C1,ATRX,AURKB,BCAS3,BPTF,BRD8,BRF1,BRIP1,CAPRIN2,CASP8,CCNT1,CCNT2,CD44,CD46,CHD3,CHEK2,CLOCK,CNOT2,CPNE1,CREB1,CREBBP,CREM,CSNK1E,CTBP2,CTDSP2,CTNNB1,DCAF6,DDIT3,DEPDC1,DLG1,DNMT3B,DUSP22,E2F6,EAF1,ECT2,EEF1D,ELP2,FGFR1,FHL2,FN1,FNIP1,FOXJ3,FOXM1,GABPA,GABPB1,GABPB2,GAS6,GLMP,HDAC8,HIPK3,HIRA,HMGA1,IKBKG,ILK,IRF3,ITGA6,ITGB1BP…
DNA damage response of cells	2.82e-06	31	APTX,CHEK1,CHEK2,DDIT3,DDX11,FAAP20,FANCM,FBH1,IKBKG,IRF3,MAPK15,MICA,MYO6,NCOA6,NIPBL,OGG1,PALB2,PCLAF,POLB,POLK,POLQ,RAD1,RNF8,SETMAR,SMC5,SMC6,STXBP4,TRIP12,USP47,WAC,YAP1
M phase	8.99e-06	27	AKAP9,AURKB,CAP1,CCNE1,CD2AP,CDC27,CENPE,CHFR,CSPP1,DNM1,ECT2,ENTR1,FOXM1,GORASP1,ILK,INF2,KIF13A,KIF23,MAP9,MAPRE3,NEDD4L,PI4KB,PRC1,RAB11FIP3,RGS14,TERF1,UBAP2L
G2 phase	9.09e-06	39	AKAP9,AKT1,BABAM2,CCNE1,CEP131,CEP164,CEP192,CEP63,CEP70,CEP78,CHEK1,CHEK2,CSNK1D,CSNK1E,CSNK2A1,CTNNB1,FAAP20,FGFR1,FGFR1OP,FOXM1,HAUS7,MAPK12,MST1R,NDE1,NFYA,NUMB,OFD1,PCBP4,PCM1,PCNT,PKD1,PPM1A,PRDM2,RBCK1,SDCCAG8,SFI1,SRPK2,TAF6,TERF1
Organization of mitotic spindle	1.24e-05	13	ASPM,AURKB,CENPE,CHD3,CLTC,GPSM2,MAP9,MECP2,PCNT,PSRC1,RGS14,STIL,WDR62
Senescence of cells	3.62e-05	31	ACLY,ADD3,AKT1,CHEK2,CSNK2A1,FBXO4,FOXM1,HMGA1,MAP3K7,MAPK12,NSMCE2,OGT,OPA1,PAK4,PBRM1,PCM1,PLOD2,RAD51AP1,SIN3B,SMARCB1,SMC5,SMC6,SREBF1,STAT6,TAF1C,TBX3,UBE3A,UBN1,ULK3,VEGFA,YAP1
Mitosis	0.000213	41	AKT1,ANGEL2,AURKB,CCNE1,CENPE,CENPI,CHEK1,CHEK2,CHFR,CLTC,CSNK1D,DLG1,FGFR1,FOXM1,GORASP1,HAUS7,ILK,KITLG,KNTC1,MAP9,MECP2,MKI67,NCOR1,PBRM1,PIKFYVE,PKD1,PPP1R12A,RPS24,SCRIB,SENP6,SGO1,SIN3B,SKA2,STIL,TAF6,TBCD,TCERG1,TERF1,USP3,VEGFA,WWC1
Cytokinesis	0.00031	19	AKAP9,AURKB,CAP1,CD2AP,CSPP1,DNM1,ECT2,ENTR1,INF2,KIF13A,KIF23,MAP9,MAPRE3,NEDD4L,PI4KB,PRC1,RAB11FIP3,RGS14,TERF1
Cell death of breast cancer cell lines	0.000544	43	ABL2,AKT1,BCL2L11,BCL2L13,BID,CASP3,CASP8,CD44,CHEK1,CTNNB1,CTNND1,DIABLO,DNM2,DPH5,EHMT1,FGFR1,FN1,FOXM1,FRMD6,HDAC8,ILK,ITGB3BP,MADD,MKNK1,MST1R,MUC1,MYO6,NOD1,NUMB,PCK2,PRDM2,PRMT1,PSIP1,PTK2,PTPN13,SLC29A1,STAT1,TRIM24,TRIM39,USP47,VEGFA,WWC1,XIAP
Repair of DNA	0.00101	36	ALKBH2,APTX,ARID1B,ASCC1,ASCC3,BABAM2,CHEK1,CHEK2,CSNK1E,DDB2,EXOG,FIGNL1,HMGA1,HMGN1,HUWE1,MDC1,MTA1,MUM1,NFE2L1,NPAS2,NR4A1,OGG1,PARP2,PBRM1,POLB,POLK,POLL,POLM,POLQ,PPIE,RNF8,SETMAR,SMARCB1,TDP1,USP3,USP47
