# Supplementary material for: ZRANB2 and SYF2-mediated splicing programs converging on ECT2 are involved in breast cancer cell resistance to doxorubicin
Source: Nucleic Acids Res. 2020 Jan 16;48(5):2676–93. doi: 10.1093/nar/gkz1213 (PMC7049692; doi:10.1093/nar/gkz1213)
Supplement: gkz1213_Supplemental_Files [file gkz1213_supplemental_files.zip › Suppl Table S5_FINAL FILE.xlsx]

## Sheet: method 1
siRNA #	Type	ID	GeneID	gene symbol	chr	strand	longExonStart_0base	longExonEnd	shortES	shortEE	flankingES	flankingEE	ID,1	IC_SAMPLE_1	SC_SAMPLE_1	IC_SAMPLE_2	SC_SAMPLE_2	P Value	FDR	delta PSI (siZRANB2 - siCTRL)
ZRANB2 si2	SE	42255	ENSG00000001167	NFYA	chr6	+	41048549	41048636	41046767	41046903	41051784	41051931	42255	133.12	126.107	206,118,269	51,27,65	0	0	-0.323
ZRANB2 si1	SE	56898	ENSG00000001631	KRIT1	chr7	-	91873315	91873463	91871374	91871451	91874215	91874448	56898	29,42,47	27,46,30	134,78,96	49,25,33	9.15707e-06	0.00236576	-0.214
ZRANB2 si2	SE	4206	ENSG00000006194	ZNF263	chr16	+	3335058	3335239	3332942	3334205	3336022	3336149	4206	123.95	59.57	178,62,134	41,17,45	0.000583658	0.0461333	-0.163
ZRANB2 si2	SE	52484	ENSG00000006740	ARHGAP44	chr17	+	12890417	12890469	12887847	12888225	12893348	12894959	52484	7	31.28	15,6,21	30,8,28	0.000505495	0.0421108	-0.297
ZRANB2 si1	SE	8098	ENSG00000008294	SPAG9	chr17	-	49053223	49053262	49052131	49052308	49054468	49054582	8098	365,468,448	394,648,560	457,260,401	757,530,811	1.47951e-05	0.00339384	0.107
ZRANB2 si2	SE	7932	ENSG00000008294	SPAG9	chr17	-	49053223	49053262	49052131	49052308	49054468	49054582	7932	194.203	877.806	457,260,401	757,530,811	1.05127e-12	1.44412e-09	-0.174
ZRANB2 si2	SE	11258	ENSG00000008838	MED24	chr17	-	38191168	38191225	38189597	38189709	38191369	38191602	11258	112.114	198.219	86,48,79	282,160,261	7.73543e-05	0.0116579	0.111
ZRANB2 si1	SE	956	ENSG00000010219	DYRK4	chr12	+	4716492	4716553	4714079	4714252	4719320	4719450	956	38,72,77	136,168,169	122,79,131	191,132,182	0.000352934	0.0344472	-0.107
ZRANB2 si2	SE	30891	ENSG00000010322	NISCH	chr3	+	52514894	52515125	52514154	52514311	52518528	52518653	30891	226.206	104.105	244,186,237	58,37,69	1.423e-05	0.00323932	-0.173
ZRANB2 si2	SE	30894	ENSG00000010322	NISCH	chr3	+	52514894	52515053	52514199	52514311	52518528	52518653	30894	129.121	104.105	148,121,155	58,37,69	2.62485e-06	0.000774565	-0.189
ZRANB2 si1	MXE	1778	ENSG00000010810	FYN	chr6	-	112020717	112020873	112021306	112021471	112017479	112017659						2.12366e-06	0.00186508	0.125
ZRANB2 si1	RI	197	ENSG00000011243	AKAP8L	chr19	-	15514285	15514526	15514285	15514366	15514468	15514526	197	401,640,600	12,48,42	541,348,625	50,40,70	0.00103577	0.0311702	0.1
ZRANB2 si1	SE	20387	ENSG00000023516	AKAP11	chr13	+	42887182	42887266	42882589	42882745	42888029	42888076	20387	56,72,63	42,39,43	109,56,120	34,16,40	0.000118655	0.0153581	-0.182
ZRANB2 si1	SE	2434	ENSG00000025423	HSD17B6	chr12	+	57179685	57179798	57178722	57178800	57180908	57181129	2434	0,2,0	28,36,29	9,4,11	32,11,41	0.000100864	0.01361	-0.105
ZRANB2 si2	SE	2394	ENSG00000025423	HSD17B6	chr12	+	57179685	57179798	57178722	57178800	57180908	57181129	2394	0	47.46	9,4,11	32,11,41	1.03084e-06	0.000373325	-0.113
ZRANB2 si1	SE	41343	ENSG00000028203	VEZT	chr12	+	95650325	95650398	95645742	95645847	95650925	95650957	41343	260,343,288	102,136,143	394,209,371	231,159,254	9.80363e-05	0.0133595	0.109
ZRANB2 si1	SE	10833	ENSG00000031003	FAM13B	chr5	-	137281916	137282000	137281590	137281686	137284643	137284873	10833	91,149,146	157,165,176	151,111,190	136,71,160	0.000470126	0.0418351	-0.117
ZRANB2 si1	SE	58849	ENSG00000036054	TBC1D23	chr3	+	100030676	100030721	100029246	100029386	100034942	100035031	58849	173,242,243	66,107,96	416,261,385	77,46,92	1.15013e-07	7.53794e-05	-0.114
ZRANB2 si1	A5SS	3267	ENSG00000041357	PSMA4	chr15	+	78834518	78834987	78834518	78834561	78836531	78836609	3267	1954,2617,2690	39,49,40	2853,2199,3039	27,15,28	2.61244e-05	0.00284466	-0.12
ZRANB2 si2	SE	54618	ENSG00000049130	KITLG	chr12	-	88909310	88909394	88900804	88900914	88910110	88910267	54618	68.83	36.22	50,39,48	3,5,5	0.000421551	0.0375745	-0.258
ZRANB2 si2	SE	24304	ENSG00000051825	MPHOSPH9	chr12	-	123687796	123687922	123687431	123687631	123694602	123694709	24304	401.341	79.57	279,163,258	96,49,96	3.14315e-05	0.0060199	0.142
ZRANB2 si2	SE	24235	ENSG00000054654	SYNE2	chr14	+	64682003	64682072	64680911	64681188	64682965	64683105	24235	46.42	89.87	131,78,106	41,31,56	2.9976e-15	5.68645e-12	-0.373
ZRANB2 si1	A5SS	5308	ENSG00000055917	PUM2	chr2	-	20457997	20458132	20458003	20458132	20455793	20455931	5308	119,112,115	285,384,383	83,33,57	417,203,382	7.73834e-07	0.000206825	0.105
ZRANB2 si2	RI	5480	ENSG00000056736	IL17RB	chr3	+	53891642	53892845	53891642	53891717	53892745	53892845	5480	116.129	102.91	174,78,155	32,30,45	2.79416e-09	2.52262e-06	-0.116
ZRANB2 si2	SE	30384	ENSG00000060237	WNK1	chr12	+	980430	980514	971339	971436	987377	987527	30384	1047.1	152	864,372,920	0,0,0	2.11452e-10	1.7191e-07	-0.103
ZRANB2 si2	A5SS	3999	ENSG00000060971	ACAA1	chr3	-	38167652	38168191	38168000	38168191	38167316	38167372	3999	457.446	34.27	590,333,604	15,12,21	0.0005864	0.0391661	-0.144
ZRANB2 si2	RI	4251	ENSG00000060971	ACAA1	chr3	-	38167316	38168191	38167316	38167372	38168000	38168191	4251	226.23	34.27	339,172,353	15,12,21	0.000178506	0.0115946	-0.207
ZRANB2 si2	SE	3634	ENSG00000063438	AHRR	chr5	+	376724	376831	353844	354026	413458	413548	3634	120.7	7.1	114,81,130	4,0,0	0.000621718	0.048394	-0.148
ZRANB2 si2	SE	19745	ENSG00000064042	LIMCH1	chr4	+	41640948	41640984	41621204	41621457	41646516	41646643	19745	157.13	58.47	165,132,191	6,9,16	9.88098e-15	1.71143e-11	-0.157
ZRANB2 si1	SE	11859	ENSG00000064490	RFXANK	chr19	+	19307994	19308060	19307774	19307855	19308329	19308430	11859	363,815,695	208,327,315	821,608,899	202,155,242	3.30236e-08	3.01676e-05	-0.135
ZRANB2 si1	SE	11294	ENSG00000067836	ROGDI	chr16	-	4851050	4851322	4850498	4850579	4851503	4851586	11294	33,59,43	26,49,50	66,27,74	19,18,20	0.000300744	0.0309411	-0.174
ZRANB2 si1	SE	11293	ENSG00000067836	ROGDI	chr16	-	4851267	4851322	4850498	4850579	4851503	4851586	11293	45,112,73	26,49,50	103,54,115	19,18,20	2.22702e-05	0.00450753	-0.186
ZRANB2 si2	MXE	6037	ENSG00000068078	FGFR3	chr4	+	1804640	1804791	1805418	1805563	1803561	1803752	1806056	1806247	6037	7.8	92.76	4.67312e-06	0.00196954	-0.191
ZRANB2 si2	SE	2551	ENSG00000068120	COASY	chr17	+	40714373	40714505	40714168	40714237	40714629	40715340	2551	154.141	164.168	182,112,154	124,60,100	5.04849e-05	0.00848594	-0.124
ZRANB2 si2	SE	2558	ENSG00000068120	COASY	chr17	+	40714313	40714505	40714168	40714237	40714629	40714937	2558	299.281	164.168	358,230,352	124,60,100	1.23569e-06	0.00043952	-0.156
ZRANB2 si1	SE	47541	ENSG00000071054	MAP4K4	chr2	+	102480282	102480513	102477286	102477448	102481391	102481498	47541	213,374,382	69,153,115	302,235,430	211,130,237	2.91519e-06	0.0010844	0.131
ZRANB2 si1	MXE	5276	ENSG00000071054	MAP4K4	chr2	+	102477286	102477448	102480282	102480513	102476197	102476326						3.0553e-11	1.77146e-07	-0.169
ZRANB2 si1	SE	47546	ENSG00000071054	MAP4K4	chr2	+	102477286	102477448	102476197	102476326	102480282	102480513	47546	100,188,197	53,137,96	301,229,390	74,50,107	2.82587e-09	4.48769e-06	-0.208
ZRANB2 si1	SE	31326	ENSG00000072518	MARK2	chr11	+	63671457	63671619	63670532	63670630	63672257	63672515	31326	136,303,200	166,281,234	237,205,342	175,122,237	4.32305e-05	0.00743745	-0.102
ZRANB2 si2	SE	17967	ENSG00000072736	NFATC3	chr16	+	68248231	68248335	68224670	68225678	68260252	68260837	17967	114.108	231.199	129,107,182	167,109,198	0.000142188	0.0175827	-0.101
ZRANB2 si1	SE	15772	ENSG00000073921	PICALM	chr11	-	85734458	85734584	85733420	85733512	85742510	85742653	15772	28,31,43	8,8,8	29,12,37	24,15,19	0.000491818	0.0427519	0.29
ZRANB2 si1	SE	15779	ENSG00000073921	PICALM	chr11	-	85701292	85701442	85694908	85695016	85707868	85707972	15779	1349,1595,1627	909,1321,1210	1311,722,1315	1581,963,1803	3.07575e-10	6.34988e-07	0.113
ZRANB2 si2	SE	15447	ENSG00000073921	PICALM	chr11	-	85689112	85689136	85687665	85687725	85692171	85692271	15447	58.57	644.603	136,86,134	528,371,688	5.6431e-10	4.16304e-07	-0.191
ZRANB2 si2	A3SS	7717	ENSG00000075391	RASAL2	chr1	+	178425834	178426034	178425855	178426034	178423581	178423783	7717	139.137	85.11	75,49,88	243,99,235	1.11022e-16	4.82614e-13	0.299
ZRANB2 si2	SE	7682	ENSG00000075413	MARK3	chr14	+	103966492	103966537	103964838	103964865	103969218	103969619	7682	117.81	47.35	92,80,87	99,60,107	3.93252e-06	0.00107301	0.211
ZRANB2 si2	SE	7685	ENSG00000075413	MARK3	chr14	+	103964838	103964865	103958113	103958371	103969218	103969589	7685	138.11	469.438	212,145,227	297,285,376	6.50034e-10	4.70825e-07	-0.195
ZRANB2 si2	SE	57820	ENSG00000076984	MAP2K7	chr19	+	7970692	7970740	7968769	7968953	7974639	7974781	57820	118.119	111.125	130,92,132	62,51,54	3.87202e-06	0.00107118	-0.173
ZRANB2 si1	RI	675	ENSG00000077235	GTF3C1	chr16	-	27474861	27476157	27474861	27474913	27475715	27476157	675	66,85,153	11,14,24	178,95,155	42,40,65	8.09437e-05	0.00519658	0.111
ZRANB2 si1	SE	50165	ENSG00000077782	FGFR1	chr8	-	38287199	38287466	38285863	38285953	38314873	38315052	50165	293,538,497	516,792,717	764,452,891	614,351,640	2.06501e-13	1.06581e-09	-0.106
ZRANB2 si2	A5SS	4416	ENSG00000077782	FGFR1	chr8	-	38285863	38285953	38285869	38285953	38285438	38285611	4416	613.612	637.597	389,262,458	635,385,691	8.18929e-05	0.0106907	0.103
ZRANB2 si1	A5SS	1441	ENSG00000078674	PCM1	chr8	+	17849050	17849209	17849050	17849185	17850991	17851128	1441	171,258,221	76,103,93	316,235,361	83,40,67	2.01887e-07	7.04623e-05	-0.138
ZRANB2 si2	A5SS	1437	ENSG00000078674	PCM1	chr8	+	17849050	17849209	17849050	17849185	17850991	17851128	1437	268.258	126.102	316,235,361	83,40,67	4.57267e-07	0.000262654	-0.144
ZRANB2 si2	MXE	663	ENSG00000079805	DNM2	chr19	+	10906736	10906875	10908055	10908194	10906047	10906115	10909161	10909248	663	1941.17	1207.11	2.36744e-12	4.32373e-09	-0.145
ZRANB2 si2	SE	2159	ENSG00000079819	EPB41L2	chr6	-	131199243	131199390	131190702	131191266	131206235	131206408	2159	798.689	533.517	1597,742,1336	155,92,190	0	0	-0.408
ZRANB2 si1	SE	19191	ENSG00000082258	CCNT2	chr2	+	135703356	135703552	135700181	135700244	135703670	135703784	19191	61,88,64	65,94,59	132,62,105	73,27,69	0.000243106	0.0261402	-0.116
ZRANB2 si2	SE	31588	ENSG00000082397	EPB41L3	chr18	-	5394675	5394792	5392384	5393477	5395065	5395146	31588	1437.13	143.122	1405,668,1121	32,23,60	7.4899e-12	8.06419e-09	-0.11
ZRANB2 si2	SE	38355	ENSG00000082515	MRPL22	chr5	+	154330362	154330498	154320776	154320825	154335930	154335996	38355	1175.99	36.32	1174,910,1278	20,8,18	0.000116031	0.0154077	-0.116
ZRANB2 si1	SE	24830	ENSG00000084112	SSH1	chr12	-	109196097	109196144	109194555	109194702	109198831	109198960	24830	59,95,101	19,24,22	176,77,185	16,8,17	1.23156e-05	0.00297374	-0.115
ZRANB2 si1	RI	3023	ENSG00000087088	BAX	chr19	+	49464066	49465055	49464066	49464171	49464788	49465055	3023	522,979,891	403,649,626	1567,909,1828	498,378,708	3.3229e-12	2.1333e-09	-0.103
ZRANB2 si1	SE	58414	ENSG00000088367	EPB41L1	chr20	+	34802281	34802362	34800193	34800298	34809785	34809866	58414	29,71,44	0,2,0	26,20,33	5,4,6	0.000137302	0.0171611	0.244
ZRANB2 si1	SE	58408	ENSG00000088367	EPB41L1	chr20	+	34806797	34806884	34800193	34800298	34809785	34809866	58408	80,95,70	0,2,0	55,44,44	5,4,6	0.000159782	0.0194613	0.161
ZRANB2 si2	SE	57322	ENSG00000088367	EPB41L1	chr20	+	34797409	34797820	34785780	34785963	34800193	34800298	57322	245.297	49.61	399,241,425	27,10,23	3.02092e-11	2.86534e-08	-0.3
ZRANB2 si1	A5SS	3526	ENSG00000089022	MAPKAPK5	chr12	+	112326688	112326810	112326688	112326804	112327843	112327948	3526	285,395,362	147,232,246	221,161,252	203,145,250	4.91959e-05	0.00413246	0.112
ZRANB2 si2	A5SS	3514	ENSG00000089022	MAPKAPK5	chr12	+	112326688	112326810	112326688	112326804	112327843	112327948	3514	407.353	262.187	221,161,252	203,145,250	0.000141737	0.0147894	0.115
ZRANB2 si2	SE	49724	ENSG00000090565	RAB11FIP3	chr16	+	541133	541268	538850	539000	546823	546859	49724	183.21	73.39	255,209,355	13,12,22	3.19909e-08	1.79934e-05	-0.355
ZRANB2 si2	SE	21719	ENSG00000090989	EXOC1	chr4	+	56755053	56755098	56749988	56750094	56756388	56756552	21719	46.5	44.31	33,26,39	74,52,72	6.39115e-05	0.0102251	0.235
ZRANB2 si1	SE	36587	ENSG00000092140	G2E3	chr14	+	31074710	31075018	31071204	31071337	31077093	31077275	36587	488,474,431	53,32,34	1538,877,1319	46,18,26	1.25677e-13	7.41316e-10	-0.177
ZRANB2 si1	SE	58244	ENSG00000092841	MYL6	chr12	+	56554409	56554454	56554026	56554104	56555170	56555359	58244	1313,1904,1799	2426,3660,3384	2278,1744,2562	2734,2181,3261	9.93353e-07	0.000427245	-0.102
ZRANB2 si2	SE	11089	ENSG00000093167	LRRFIP2	chr3	-	37132957	37133029	37125135	37125297	37136282	37136399	11089	701.611	131.104	943,551,940	53,38,71	3.52673e-12	4.25741e-09	-0.121
ZRANB2 si2	SE	2009	ENSG00000094975	SUCO	chr1	+	172546678	172546699	172544657	172544763	172546903	172546959	2009	19.14	8.4	19,13,16	65,40,53	6.48632e-09	4.37959e-06	0.392
ZRANB2 si1	SE	24371	ENSG00000097096	SYDE2	chr1	-	85643828	85643955	85634726	85634908	85647780	85648883	24371	89,105,95	5,7,8	132,100,120	0,0,3	0.000370855	0.0354458	-0.119
ZRANB2 si2	SE	32445	ENSG00000099330	OCEL1	chr19	+	17337501	17337678	17337012	17337125	17337802	17338008	32445	92.118	5.5	135,130,182	0,0,0	0.000274009	0.0273576	-0.123
ZRANB2 si2	SE	25338	ENSG00000100294	MCAT	chr22	-	43533086	43533304	43528211	43529492	43537167	43537255	25338	829.789	76.51	1095,792,1200	55,18,47	1.11612e-05	0.00261547	-0.1
ZRANB2 si2	SE	39680	ENSG00000100320	RBFOX2	chr22	-	36152151	36152191	36142519	36142608	36155934	36156067	39680	207.227	20.2	409,259,460	128,66,110	2.89534e-08	1.67162e-05	0.104
ZRANB2 si1	RI	4321	ENSG00000100359	SGSM3	chr22	+	40804936	40805376	40804936	40805022	40805253	40805376	4321	78,157,199	29,96,81	131,63,156	103,77,106	0.000569256	0.0208836	0.135
ZRANB2 si1	SE	22671	ENSG00000100379	KCTD17	chr22	+	37457578	37457669	37455352	37455478	37458564	37459414	22671	177,261,270	16,25,23	223,150,212	10,0,6	4.07372e-05	0.00715761	-0.106
ZRANB2 si2	SE	22218	ENSG00000100379	KCTD17	chr22	+	37457578	37457669	37455352	37455478	37458564	37459414	22218	206.214	19.23	223,150,212	10,0,6	3.80791e-05	0.00705562	-0.119
ZRANB2 si2	A5SS	3428	ENSG00000100462	PRMT5	chr14	-	23390048	23390265	23390196	23390265	23389737	23389940	3428	453.446	115.102	452,312,504	46,42,84	0.000133782	0.0147894	-0.137
ZRANB2 si1	SE	36300	ENSG00000100503	NIN	chr14	-	51223209	51225348	51221459	51221585	51226574	51227077	36300	2014,2432,2369	42,52,58	2522,1122,2103	80,59,110	2.35245e-05	0.00468156	0.169
ZRANB2 si2	SE	18638	ENSG00000100731	PCNX	chr14	+	71462457	71462642	71443658	71445365	71476350	71476441	18638	220.27	34.32	293,146,341	20,7,20	0.000299538	0.0293187	-0.142
ZRANB2 si2	SE	18637	ENSG00000100731	PCNX	chr14	+	71462457	71462560	71443658	71445365	71476350	71476441	18637	3.12	34.32	19,9,20	20,7,20	4.87599e-05	0.00832333	-0.245
ZRANB2 si1	SE	30721	ENSG00000100813	ACIN1	chr14	-	23540333	23540395	23538684	23538826	23540635	23540826	30721	334,543,531	284,452,443	586,402,707	293,228,374	4.97169e-06	0.00160376	-0.113
ZRANB2 si1	SE	12931	ENSG00000101017	CD40	chr20	+	44755278	44755340	44751248	44751395	44756776	44756863	12931	63,149,124	26,58,60	148,111,180	33,12,43	4.12725e-05	0.00716333	-0.162
ZRANB2 si2	RI	4329	ENSG00000101194	SLC17A9	chr20	+	61593975	61594721	61593975	61594086	61594624	61594721	4329	678.674	56.52	1190,730,1460	35,22,52	7.51522e-08	3.16391e-05	-0.178
ZRANB2 si2	A5SS	4063	ENSG00000101194	SLC17A9	chr20	+	61593975	61594106	61593975	61594086	61594624	61594721	4063	112.98	56.52	185,123,202	35,22,52	1.72975e-06	0.000827976	-0.179
ZRANB2 si1	A5SS	113	ENSG00000101294	HM13	chr20	+	30155880	30156083	30155880	30156027	30156922	30157370	113	62,78,73	9,17,12	74,51,99	34,25,33	0.000376662	0.0187584	0.184
ZRANB2 si1	A5SS	385	ENSG00000101574	METTL4	chr18	-	2566819	2567653	2567510	2567653	2563795	2563858	385	593,657,644	27,38,35	845,537,790	15,12,22	1.30205e-05	0.00153121	-0.179
ZRANB2 si2	SE	5262	ENSG00000102034	ELF4	chrX	-	129215229	129215513	129208555	129208727	129244299	129244470	5262	206.177	0	195,92,163	4,3,10	0.000402426	0.0364071	0.133
ZRANB2 si2	A3SS	686	ENSG00000102103	PQBP1	chrX	+	48759509	48760072	48760008	48760072	48759206	48759319	686	4769.44	175.142	5021,3811,5749	66,70,130	2.45219e-07	0.000355323	-0.101
ZRANB2 si2	SE	13713	ENSG00000102225	CDK16	chrX	+	47081671	47081741	47077709	47078063	47082950	47083127	13713	118.99	56.54	80,42,76	102,61,104	2.489e-08	1.47992e-05	0.239
ZRANB2 si2	SE	13714	ENSG00000102225	CDK16	chrX	+	47081659	47081741	47078108	47078504	47082950	47083158	13714	142.128	271.185	110,69,108	346,265,318	1.50482e-06	0.000492272	0.108
ZRANB2 si1	SE	15276	ENSG00000102871	TRADD	chr16	-	67190412	67190571	67188998	67189197	67193740	67194201	15276	62,105,79	8,15,11	93,72,95	0,4,3	0.000128396	0.0163626	-0.199
ZRANB2 si2	MXE	2723	ENSG00000103148	NPRL3	chr16	-	173505	173544	174935	175072	169124	169254	180520	180590	2723	209.186	5.8	2.36552e-05	0.00851369	0.234
ZRANB2 si2	SE	25951	ENSG00000103148	NPRL3	chr16	-	173505	173544	169124	169254	174935	175072	25951	7.13	120.1	19,8,30	75,41,67	0.000150586	0.0180708	-0.168
ZRANB2 si2	SE	5335	ENSG00000103197	TSC2	chr16	+	2127598	2127727	2126491	2126586	2129032	2129197	5335	94.6	250.183	169,104,182	201,125,259	5.05772e-08	2.68646e-05	-0.122
ZRANB2 si1	RI	4986	ENSG00000103202	NME4	chr16	+	448207	449123	448207	448394	448989	449123	4986	151,232,336	43,96,80	259,132,295	54,25,42	0.00131567	0.0364601	-0.12
ZRANB2 si2	RI	4969	ENSG00000103202	NME4	chr16	+	448207	449123	448207	448394	448989	449123	4969	328.298	109.84	259,132,295	54,25,42	0.000756046	0.0332766	-0.124
ZRANB2 si1	RI	3572	ENSG00000103253	HAGHL	chr16	+	779008	779715	779008	779088	779287	779715	3572	40,68,105	73,127,99	131,77,114	72,68,99	0.000169066	0.00986733	-0.111
ZRANB2 si2	RI	4893	ENSG00000103363	TCEB2	chr16	-	2821414	2822103	2821414	2821605	2821994	2822103	4893	584.521	21.3	552,470,755	8,13,12	0.000337648	0.0172885	-0.106
ZRANB2 si1	SE	23560	ENSG00000104164	BLOC1S6	chr15	+	45895301	45895385	45884321	45884474	45897625	45897712	23560	87,127,86	8,9,7	134,72,112	0,0,0	4.23746e-06	0.00141101	-0.131
ZRANB2 si1	RI	3957	ENSG00000104365	IKBKB	chr8	+	42176787	42178362	42176787	42176939	42178252	42178362	3957	99,113,104	18,23,27	310,88,187	16,8,9	8.27298e-07	0.00015175	-0.278
ZRANB2 si1	A5SS	4490	ENSG00000104529	EEF1D	chr8	-	144676044	144676241	144676062	144676241	144668898	144669019	4490	0,5,3	30,64,74	7,7,15	42,62,31	0.000983694	0.0371924	-0.14
ZRANB2 si1	SE	35657	ENSG00000104863	LIN7B	chr19	+	49619519	49619729	49618516	49618588	49621111	49621272	35657	62,84,76	6,3,6	112,63,102	0,0,0	0.000413297	0.0382624	-0.215
ZRANB2 si1	SE	42103	ENSG00000105176	URI1	chr19	+	30462099	30462134	30433217	30433571	30476129	30476208	42103	163,207,213	245,273,226	358,269,329	199,147,192	1.37712e-12	4.73844e-09	-0.181
ZRANB2 si2	SE	41400	ENSG00000105223	PLD3	chr19	+	40871568	40871837	40854606	40854675	40872325	40872417	41400	183.202	108.96	307,161,306	86,46,97	7.73436e-05	0.0116579	-0.129
ZRANB2 si2	SE	41412	ENSG00000105223	PLD3	chr19	+	40871624	40871837	40854596	40854675	40872325	40872417	41412	188.184	108.96	290,159,280	86,46,97	0.000161821	0.0187943	-0.135
ZRANB2 si2	SE	41399	ENSG00000105223	PLD3	chr19	+	40871459	40871837	40854596	40854675	40872325	40872417	41399	350.382	108.96	578,306,553	86,46,97	7.2656e-05	0.0111753	-0.139
ZRANB2 si1	SE	19022	ENSG00000105538	RASIP1	chr19	-	49230649	49230687	49227973	49228217	49232193	49232847	19022	91,126,142	123,144,148	168,191,189	104,111,141	5.97692e-06	0.00183765	-0.14
ZRANB2 si1	SE	2048	ENSG00000105655	ISYNA1	chr19	-	18547782	18547915	18547656	18547687	18548669	18548798	2048	332,509,469	15,18,9	494,408,625	3,4,8	0.000189853	0.0220198	-0.109
ZRANB2 si1	SE	2051	ENSG00000105655	ISYNA1	chr19	-	18547493	18547687	18547139	18547289	18548669	18548921	2051	609,919,885	65,87,85	817,758,1119	33,36,51	1.92235e-08	1.93595e-05	-0.113
ZRANB2 si1	SE	2047	ENSG00000105655	ISYNA1	chr19	-	18548408	18548570	18547139	18547289	18548669	18548972	2047	473,850,791	65,87,85	706,663,927	33,36,51	4.85547e-08	4.09148e-05	-0.115
ZRANB2 si1	SE	2050	ENSG00000105655	ISYNA1	chr19	-	18547782	18547915	18547139	18547289	18548669	18548798	2050	77,136,138	65,87,85	107,81,133	33,36,51	0.000272093	0.0284423	-0.15
ZRANB2 si2	SE	54239	ENSG00000105755	ETHE1	chr19	-	44030666	44030811	44015588	44015718	44031248	44031396	54239	420.418	49.34	544,453,636	15,20,29	2.45885e-06	0.000730993	-0.109
ZRANB2 si2	MXE	3868	ENSG00000105953	OGDH	chr7	+	44687042	44687133	44687255	44687358	44684925	44685117	44706334	44706450	3868	479.533	845.763	1.1846e-09	1.62261e-06	0.14
ZRANB2 si2	MXE	3867	ENSG00000105953	OGDH	chr7	+	44687042	44687133	44687255	44687358	44684925	44685117	44695916	44695961	3867	183.214	403.373	2.07229e-06	0.00103219	0.127
ZRANB2 si2	SE	21994	ENSG00000106077	ABHD11	chr7	-	73151258	73151440	73150423	73151021	73151891	73152065	21994	734.674	48.44	565,425,648	8,10,14	7.56153e-08	3.76536e-05	-0.107
ZRANB2 si2	SE	21991	ENSG00000106077	ABHD11	chr7	-	73151258	73151550	73150865	73151021	73151891	73152065	21991	712.659	48.44	554,418,655	8,10,14	4.29651e-08	2.37722e-05	-0.143
ZRANB2 si2	SE	21986	ENSG00000106077	ABHD11	chr7	-	73151550	73151721	73150423	73151021	73151891	73152065	21986	321.279	48.44	257,160,297	8,10,14	7.40487e-08	3.73402e-05	-0.186
ZRANB2 si2	SE	21989	ENSG00000106077	ABHD11	chr7	-	73151550	73151690	73150893	73151021	73151891	73152065	21989	87.85	48.44	70,37,93	8,10,14	2.32327e-05	0.00472204	-0.271
ZRANB2 si1	SE	4323	ENSG00000106290	TAF6	chr7	-	99710971	99711028	99710420	99710540	99711238	99711392	4323	145,228,239	37,78,63	272,168,292	41,20,32	3.62448e-07	0.00017854	-0.122
ZRANB2 si1	A5SS	432	ENSG00000106290	TAF6	chr7	-	99710971	99711392	99711238	99711392	99710420	99710540	432	80,117,125	37,78,63	175,96,157	41,20,32	4.74624e-08	2.32566e-05	-0.219
ZRANB2 si1	A5SS	3890	ENSG00000106462	EZH2	chr7	-	148543561	148543690	148543588	148543690	148529725	148529842	3890	239,314,300	50,45,75	222,173,270	78,62,98	4.09813e-05	0.00376516	0.109
ZRANB2 si2	A5SS	3877	ENSG00000106462	EZH2	chr7	-	148543561	148543690	148543588	148543690	148529725	148529842	3877	388.273	56.59	222,173,270	78,62,98	4.48588e-06	0.00143149	0.125
ZRANB2 si2	SE	41606	ENSG00000106682	EIF4H	chr7	+	73604576	73604636	73604151	73604248	73609070	73609208	41606	1496.15	2771.28	860,680,1044	3291,2751,3830	7.18314e-14	1.19231e-10	0.13
ZRANB2 si1	SE	57721	ENSG00000107186	MPDZ	chr9	-	13143464	13143563	13139985	13140148	13147546	13147657	57721	17,23,21	37,55,49	42,17,63	38,19,50	1.38494e-05	0.00326767	-0.172
ZRANB2 si1	SE	24999	ENSG00000107290	SETX	chr9	-	135144789	135144876	135136826	135140372	135145001	135145089	24999	183,311,268	142,203,192	163,113,165	211,126,208	3.80034e-06	0.00130763	0.123
ZRANB2 si2	SE	24507	ENSG00000107290	SETX	chr9	-	135144789	135144876	135136826	135140372	135145001	135145089	24507	261.261	219.173	163,113,165	211,126,208	0.000150979	0.0180708	0.112
ZRANB2 si2	SE	30763	ENSG00000107758	PPP3CB	chr10	-	75199629	75199659	75197955	75198178	75204482	75204580	30763	69.87	31.24	67,28,82	69,31,87	1.65043e-07	7.55728e-05	0.202
ZRANB2 si1	SE	54564	ENSG00000107771	CCSER2	chr10	+	86259630	86259715	86185486	86185649	86273204	86278273	54564	18,35,26	6,7,10	66,37,87	9,0,0	7.43247e-05	0.0109602	-0.285
ZRANB2 si1	RI	5608	ENSG00000108465	CDK5RAP3	chr17	+	46052879	46053379	46052879	46053004	46053234	46053379	5608	258,539,668	31,56,51	792,434,897	24,17,25	1.81459e-10	8.73726e-08	-0.156
ZRANB2 si1	A5SS	2248	ENSG00000108587	GOSR1	chr17	+	28808160	28808281	28808160	28808275	28811231	28811319	2248	111,144,110	77,147,113	131,69,137	206,133,219	3.13958e-05	0.00307679	0.154
ZRANB2 si2	A5SS	2241	ENSG00000108587	GOSR1	chr17	+	28808160	28808281	28808160	28808275	28811231	28811319	2241	188.163	171.153	131,69,137	206,133,219	2.1047e-05	0.00419942	0.148
ZRANB2 si2	SE	50507	ENSG00000109171	SLAIN2	chr4	+	48396592	48396670	48385694	48385801	48422141	48422506	50507	262.232	361.331	332,229,343	305,158,313	2.7788e-05	0.00545316	-0.12
ZRANB2 si1	SE	17351	ENSG00000109738	GLRB	chr4	+	158005815	158005876	157999147	157999298	158041707	158041814	17351	0,3,0	42,64,47	3,6,8	39,28,22	0.000201968	0.0231105	-0.131
ZRANB2 si1	SE	27904	ENSG00000110756	HPS5	chr11	-	18312988	18313566	18309439	18309560	18314445	18314523	27904	216,333,305	6,10,10	830,497,772	7,6,6	0.000118453	0.0153581	-0.135
ZRANB2 si1	A5SS	1146	ENSG00000110881	ASIC1	chr12	+	50474280	50474510	50474280	50474372	50474884	50474964	1146	44,75,79	15,38,38	38,25,29	63,22,36	3.76997e-06	0.00058461	0.223
ZRANB2 si2	SE	14056	ENSG00000110931	CAMKK2	chr12	-	121686408	121686537	121682942	121683043	121687589	121687677	14056	359.341	83.84	372,241,404	48,25,62	0.000154598	0.0182211	-0.129
ZRANB2 si2	SE	14052	ENSG00000110931	CAMKK2	chr12	-	121682375	121682418	121678349	121678672	121682942	121683043	14052	7.1	105.91	17,9,21	85,58,119	9.58071e-05	0.0135343	-0.131
ZRANB2 si2	MXE	3995	ENSG00000111206	FOXM1	chr12	-	2974520	2974565	2975558	2975687	2973848	2973918	2977728	2977920	3995	1897.16	185.159	3.14196e-05	0.0101264	0.103
ZRANB2 si2	SE	37717	ENSG00000111206	FOXM1	chr12	-	2974520	2974565	2973848	2973918	2975558	2975687	37717	626.512	416.349	688,405,741	161,91,167	0	0	-0.201
ZRANB2 si1	SE	16964	ENSG00000112414	GPR126	chr6	+	142704896	142704980	142703087	142703156	142711394	142711480	16964	157,245,192	42,54,59	353,200,442	53,27,47	4.37761e-06	0.00144601	-0.145
ZRANB2 si2	SE	16639	ENSG00000112414	GPR126	chr6	+	142762044	142762090	142759348	142759501	142764473	142767385	16639	295.279	97.95	491,297,488	5,7,12	0	0	-0.216
ZRANB2 si2	SE	30661	ENSG00000112701	SENP6	chr6	+	76350402	76350420	76344422	76344527	76357446	76357517	30661	21.26	179.169	48,27,43	151,75,116	6.44236e-06	0.00165577	-0.231
ZRANB2 si2	RI	5222	ENSG00000112739	PRPF4B	chr6	+	4061888	4062533	4061888	4061934	4062446	4062533	5222	739.699	56.57	960,687,970	39,38,43	0.00120309	0.0446912	-0.131
ZRANB2 si2	SE	3187	ENSG00000112851	ERBB2IP	chr5	+	65364704	65364848	65349233	65350779	65367996	65368122	3187	34.58	86.84	10,8,16	95,44,74	1.5963e-06	0.000517008	0.114
ZRANB2 si1	SE	37994	ENSG00000114026	OGG1	chr3	+	9798154	9798305	9793453	9793633	9807492	9808421	37994	89,147,139	3,5,0	106,83,129	17,4,16	7.80515e-05	0.0113477	0.162
ZRANB2 si1	RI	3564	ENSG00000114026	OGG1	chr3	+	9798450	9798875	9798450	9798500	9798727	9798875	3564	323,606,544	11,20,18	383,170,372	30,10,23	0.000851428	0.027576	0.116
ZRANB2 si2	SE	39567	ENSG00000114316	USP4	chr3	-	49348946	49349087	49348052	49348170	49362134	49362196	39567	266.258	30.35	250,173,267	70,36,57	0.000456634	0.0395455	0.143
ZRANB2 si1	SE	45557	ENSG00000114346	ECT2	chr3	+	172473272	172473365	172473084	172473164	172474772	172474920	45557	357,395,420	328,243,262	710,398,574	293,135,250	1.13932e-06	0.000475177	-0.144
ZRANB2 si2	SE	44725	ENSG00000114346	ECT2	chr3	+	172473272	172473365	172473084	172473164	172474772	172474920	44725	273.25	362.349	710,398,574	293,135,250	0	0	-0.286
ZRANB2 si1	SE	9554	ENSG00000115317	HTRA2	chr2	+	74759745	74759841	74758982	74759052	74759946	74760472	9554	813,1464,1366	85,146,125	1186,842,1472	52,29,67	6.19302e-11	1.50418e-07	-0.1
ZRANB2 si2	SE	52642	ENSG00000115414	FN1	chr2	-	216257653	216257926	216256354	216256537	216259250	216259442	52642	1253.13	3007.29	2642,1545,3003	2538,1586,2933	0	0	-0.104
ZRANB2 si1	SE	27900	ENSG00000116791	CRYZ	chr1	-	75172786	75172888	75172582	75172678	75175781	75175931	27900	381,539,535	292,405,333	1183,798,1099	175,130,193	0	0	-0.343
ZRANB2 si2	SE	26538	ENSG00000117000	RLF	chr1	+	40697188	40697330	40688245	40688382	40701463	40706593	26538	126.126	6.8	132,70,158	0,0,0	0.000259126	0.0262394	-0.121
ZRANB2 si1	SE	54060	ENSG00000117054	ACADM	chr1	+	76194073	76194173	76190464	76190502	76198328	76198426	54060	322,550,497	54,83,67	604,385,674	149,115,148	3.43107e-05	0.00626853	0.126
ZRANB2 si2	MXE	3146	ENSG00000117143	UAP1	chr1	+	162560112	162560301	162562524	162562572	162558482	162558623	162567581	162567648	3146	6533.62	367.302	6.4615e-14	2.16856e-10	0.142
ZRANB2 si2	MXE	3147	ENSG00000117143	UAP1	chr1	+	162560112	162560301	162562521	162562572	162558482	162558623	162567581	162567648	3147	6533.62	371.304	7.91589e-14	2.16856e-10	0.135
ZRANB2 si2	SE	30163	ENSG00000117143	UAP1	chr1	+	162562521	162562572	162560112	162560301	162567581	162567648	30163	1153.99	1670.15	1908,1415,2054	533,429,698	0	0	-0.365
ZRANB2 si2	SE	30159	ENSG00000117143	UAP1	chr1	+	162562524	162562572	162560112	162560301	162567581	162567648	30159	615.524	1670.15	998,772,1189	533,429,698	0	0	-0.382
ZRANB2 si2	SE	30186	ENSG00000117448	AKR1A1	chr1	+	46034156	46034356	46033653	46033849	46034598	46034671	30186	775.719	88.98	1410,959,1566	90,65,108	5.66878e-06	0.00149832	-0.119
ZRANB2 si1	SE	17103	ENSG00000117475	BLZF1	chr1	+	169351299	169351519	169349718	169349847	169356234	169356447	17103	277,384,419	39,37,39	877,461,734	37,16,34	5.33934e-08	4.40923e-05	-0.148
ZRANB2 si2	RI	3497	ENSG00000117616	C1orf63	chr1	-	25570040	25571792	25570040	25570124	25571640	25571792	3497	919.106	32.25	2584,1014,1632	20,20,25	0.00109831	0.0412029	-0.15
ZRANB2 si2	SE	51224	ENSG00000118260	CREB1	chr2	+	208441833	208441948	208441354	208441417	208442228	208442379	51224	21.17	15.8	23,12,28	2,1,2	0.000178986	0.0202565	-0.434
ZRANB2 si1	SE	15299	ENSG00000118482	PHF3	chr6	+	64356431	64356700	64346015	64346055	64394029	64395812	15299	195,253,209	0,0,0	269,130,235	7,4,10	3.57609e-05	0.00647617	0.223
ZRANB2 si1	SE	15301	ENSG00000118482	PHF3	chr6	+	64356523	64356700	64345740	64346055	64394029	64395812	15301	75,95,87	0,0,0	103,42,90	9,4,10	8.19718e-06	0.00218699	0.22
ZRANB2 si2	SE	14967	ENSG00000118482	PHF3	chr6	+	64356523	64356700	64345740	64346055	64394029	64395812	14967	108.12	0	103,42,90	9,4,10	6.12319e-06	0.00158396	0.22
ZRANB2 si2	SE	14965	ENSG00000118482	PHF3	chr6	+	64356431	64356700	64345740	64346055	64394029	64396225	14965	285.317	0	281,143,254	9,4,10	7.19905e-06	0.00182668	0.116
ZRANB2 si2	SE	20095	ENSG00000119397	CNTRL	chr9	+	123933685	123933826	123931888	123932094	123935520	123935787	20095	161.121	48.41	207,109,174	34,16,19	6.0176e-05	0.00972054	-0.184
ZRANB2 si2	SE	19385	ENSG00000120910	PPP3CC	chr8	+	22396981	22397011	22390433	22390531	22398127	22398569	19385	43.31	82.94	15,15,28	154,107,155	9.55095e-06	0.00233424	0.233
ZRANB2 si2	SE	18927	ENSG00000120913	PDLIM2	chr8	+	22449063	22449181	22447108	22447254	22451245	22451801	18927	221.174	139.13	233,161,227	93,70,94	0.000460192	0.0397672	-0.124
ZRANB2 si1	SE	19971	ENSG00000121931	LRIF1	chr1	-	111493909	111495437	111492472	111492745	111506242	111506701	19971	1749,2115,1905	189,246,240	2394,1378,2190	519,324,509	3.80596e-12	1.05025e-08	0.125
ZRANB2 si1	A5SS	3719	ENSG00000122390	NAA60	chr16	+	3534698	3535083	3534698	3535061	3535466	3536952	3719	83,111,110	114,145,120	99,47,98	172,118,197	0.000540074	0.0228481	0.112
ZRANB2 si1	SE	30503	ENSG00000122417	ODF2L	chr1	-	86822126	86822285	86820456	86820542	86824469	86824574	30503	392,498,481	40,54,66	530,317,508	112,69,97	2.42198e-05	0.00478487	0.123
ZRANB2 si1	SE	30495	ENSG00000122417	ODF2L	chr1	-	86851140	86851273	86850358	86850484	86852597	86852769	30495	186,264,266	95,101,100	415,290,424	110,65,82	3.8746e-06	0.00132217	-0.149
ZRANB2 si1	SE	37455	ENSG00000122591	FAM126A	chr7	-	22986651	22986866	22985601	22985782	22999874	23000034	37455	245,252,288	158,222,220	664,368,596	245,154,257	7.20497e-09	9.19179e-06	-0.141
ZRANB2 si1	SE	37458	ENSG00000122591	FAM126A	chr7	-	22986570	22986866	22984127	22985782	22999874	23000034	37458	450,497,552	158,222,220	1246,668,1131	245,154,257	6.65101e-09	8.85871e-06	-0.147
ZRANB2 si2	SE	36763	ENSG00000122591	FAM126A	chr7	-	22986651	22986866	22985601	22985782	22999874	23000034	36763	132.109	471.387	664,368,596	245,154,257	0	0	-0.347
ZRANB2 si2	SE	36765	ENSG00000122591	FAM126A	chr7	-	22986570	22986866	22984127	22985782	22999874	23000034	36765	249.221	471.387	1246,668,1131	245,154,257	0	0	-0.404
ZRANB2 si1	A5SS	2312	ENSG00000122786	CALD1	chr7	+	134617738	134618828	134617738	134618141	134620438	134620516	2312	377,519,440	133,102,111	570,252,555	101,31,69	6.80374e-05	0.00526395	-0.136
ZRANB2 si2	SE	49588	ENSG00000123159	GIPC1	chr19	-	14593500	14593818	14591404	14591590	14602467	14602555	49588	2319.21	233.206	3114,1874,3049	190,99,172	1.44995e-06	0.000481349	-0.109
ZRANB2 si2	SE	45796	ENSG00000123191	ATP7B	chr13	-	52532446	52532680	52531651	52531743	52534283	52534458	45796	97.72	6.8	97,47,98	0,0,0	0.000421453	0.0375745	-0.234
ZRANB2 si1	SE	24590	ENSG00000124074	ENKD1	chr16	-	67697839	67697965	67697559	67697723	67699973	67700177	24590	160,318,287	24,47,39	290,211,346	23,7,24	2.54674e-05	0.00498364	-0.129
ZRANB2 si2	SE	30857	ENSG00000124155	PIGT	chr20	+	44045156	44045294	44044783	44044983	44047934	44048035	30857	688.668	138.108	811,595,938	88,45,105	1.15775e-05	0.00269716	-0.113
ZRANB2 si2	SE	30852	ENSG00000124155	PIGT	chr20	+	44045156	44045334	44044716	44044983	44047934	44048035	30852	803.774	138.108	959,701,1098	88,45,105	6.96131e-06	0.00177768	-0.116
ZRANB2 si2	A5SS	3939	ENSG00000124275	MTRR	chr5	+	7869216	7869328	7869216	7869302	7870882	7871036	3939	246.248	38.4	237,140,223	59,49,68	0.000336892	0.0276444	0.107
ZRANB2 si1	SE	29944	ENSG00000124596	OARD1	chr6	-	41036579	41036692	41032516	41035176	41037814	41037873	29944	212,242,227	57,61,50	393,206,329	63,33,39	0.000489057	0.0426016	-0.12
ZRANB2 si2	SE	30940	ENSG00000125319	C17orf53	chr17	+	42232220	42232306	42231920	42232032	42232653	42232779	30940	139.134	33.16	183,88,200	0,12,13	0.000487186	0.0412368	-0.14
ZRANB2 si2	SE	19027	ENSG00000125354	SEPT6	chrX	-	118759297	118759342	118750910	118754014	118763280	118763471	19027	68.65	33.39	21,28,19	85,55,83	8.26894e-13	1.17646e-09	0.413
ZRANB2 si2	SE	19024	ENSG00000125354	SEPT6	chrX	-	118759297	118759359	118753271	118754014	118763280	118763471	19024	46.37	33.39	10,8,9	85,55,83	5.55112e-16	1.1057e-12	0.386
ZRANB2 si2	SE	19026	ENSG00000125354	2006-09-01	chrX	-	118759297	118759342	118752675	118752749	118763280	118763471	19026	25.28	98.86	11,20,10	160,99,139	0.000100526	0.0139117	0.139
ZRANB2 si1	SE	48666	ENSG00000125458	NT5C	chr17	-	73127139	73127200	73126426	73126737	73127275	73127376	48666	108,157,138	9,16,21	204,133,192	5,0,5	1.06227e-07	7.25306e-05	-0.102
ZRANB2 si2	A5SS	2638	ENSG00000125826	RBCK1	chr20	+	401514	401675	401514	401650	402770	402882	2638	63.49	6.5	68,60,85	0,0,0	0.000270457	0.0228457	-0.107
ZRANB2 si1	SE	31779	ENSG00000126453	BCL2L12	chr19	+	50170278	50170418	50169941	50170056	50172107	50172194	31779	450,754,678	118,155,147	840,606,949	111,72,142	7.78427e-06	0.00212493	-0.114
ZRANB2 si1	MXE	3454	ENSG00000126453	BCL2L12	chr19	+	50170278	50170418	50172107	50172194	50169941	50170056						5.13914e-05	0.0148984	-0.12
ZRANB2 si1	RI	3593	ENSG00000126456	IRF3	chr19	-	50167930	50169114	50167930	50168103	50168740	50169114	3593	314,429,399	9,8,14	488,254,434	0,6,2	0.0015549	0.0399298	-0.116
ZRANB2 si1	SE	38260	ENSG00000126456	IRF3	chr19	-	50167809	50167930	50166444	50166515	50168887	50169045	38260	9,20,18	21,43,35	25,26,20	15,12,25	0.000633392	0.0493152	-0.205
ZRANB2 si1	SE	8207	ENSG00000127586	CHTF18	chr16	+	841850	841948	841160	841370	842223	842347	8207	226,366,366	45,42,36	485,345,614	30,20,34	1.40546e-05	0.00329724	-0.107
ZRANB2 si1	RI	3931	ENSG00000128699	ORMDL1	chr2	-	190647147	190647849	190647147	190647328	190647739	190647849	3931	98,195,187	75,132,127	268,143,300	92,74,120	5.37042e-05	0.00376124	-0.1
ZRANB2 si2	RI	3915	ENSG00000128699	ORMDL1	chr2	-	190647147	190647849	190647147	190647328	190647739	190647849	3915	190.15	179.169	268,143,300	92,74,120	6.00122e-11	1.13693e-07	-0.155
ZRANB2 si2	SE	33745	ENSG00000128891	C15orf57	chr15	-	40845793	40846326	40823529	40824501	40849414	40849571	33745	459.464	28.2	1475,930,1353	16,17,27	1.69513e-07	7.5875e-05	-0.164
ZRANB2 si1	SE	28093	ENSG00000129187	DCTD	chr4	-	183837571	183837692	183836613	183836728	183838463	183838596	28093	148,191,238	269,352,299	381,273,422	285,279,310	1.25918e-09	2.2605e-06	-0.134
ZRANB2 si1	SE	16289	ENSG00000129473	BCL2L2	chr14	+	23778024	23778141	23777149	23777408	23780181	23780353	16289	174,259,245	22,77,64	327,224,364	18,33,40	0.000364457	0.0350779	-0.143
ZRANB2 si1	SE	10809	ENSG00000130731	C16orf13	chr16	-	685611	685774	684718	684797	686093	686302	10809	657,825,895	216,264,284	757,862,928	159,165,201	1.7088e-05	0.00375301	-0.11
ZRANB2 si1	SE	10811	ENSG00000130731	C16orf13	chr16	-	685517	685774	684736	684797	686093	686260	10811	574,667,780	216,264,284	674,758,803	159,165,201	4.55001e-06	0.00149103	-0.112
ZRANB2 si2	SE	10579	ENSG00000130731	C16orf13	chr16	-	685517	685774	684736	684797	686093	686358	10579	755.547	242.232	674,758,803	159,165,201	0.000124839	0.0162523	-0.106
ZRANB2 si2	SE	53771	ENSG00000131626	PPFIA1	chr11	+	70197099	70197129	70196028	70196145	70200406	70200558	53771	29.31	106.145	3,5,13	155,84,186	1.05836e-08	6.91177e-06	0.228
ZRANB2 si1	SE	14965	ENSG00000132424	PNISR	chr6	-	99851704	99851758	99850415	99850586	99852478	99852578	14965	232,572,549	175,157,151	592,434,737	87,32,70	6.47422e-09	8.85871e-06	-0.202
ZRANB2 si1	A5SS	1352	ENSG00000132424	PNISR	chr6	-	99851704	99852578	99852478	99852578	99850415	99850586	1352	929,844,973	175,157,151	1268,562,903	87,32,70	8.43769e-15	2.48068e-11	-0.235
ZRANB2 si1	RI	2238	ENSG00000132549	VPS13B	chr8	+	100883012	100883925	100883012	100883115	100883675	100883925	2238	54,62,84	37,80,46	126,69,130	51,21,56	6.03184e-05	0.00414904	-0.114
ZRANB2 si2	A3SS	3450	ENSG00000132680	KIAA0907	chr1	-	155886415	155886528	155886415	155886500	155887289	155887463	3450	227.233	47.63	230,111,224	142,48,92	1.88454e-05	0.0102401	0.147
ZRANB2 si1	SE	7696	ENSG00000133030	MPRIP	chr17	+	17083920	17083983	17083316	17083402	17088136	17088874	7696	775,1304,1147	780,1025,940	1738,1191,1680	848,642,864	6.53402e-09	8.85871e-06	-0.129
ZRANB2 si2	SE	7532	ENSG00000133030	MPRIP	chr17	+	17083920	17083983	17083316	17083402	17088136	17088874	7532	683.714	945.875	1738,1191,1680	848,642,864	0	0	-0.229
ZRANB2 si1	SE	15633	ENSG00000135164	DMTF1	chr7	+	86783705	86783844	86781755	86781871	86792554	86792648	15633	195,251,251	32,32,30	250,132,286	15,6,16	3.97061e-05	0.00706666	-0.134
ZRANB2 si1	RI	971	ENSG00000135473	PAN2	chr12	-	56716398	56716993	56716398	56716542	56716845	56716993	971	15,39,48	32,48,39	74,25,53	37,18,34	0.00154022	0.0398183	-0.115
ZRANB2 si2	SE	13861	ENSG00000135597	REPS1	chr6	-	139247537	139247615	139242173	139242261	139251113	139251134	13861	332.332	81.75	304,187,360	142,114,130	3.34541e-06	0.000936591	0.14
ZRANB2 si2	SE	13870	ENSG00000135597	REPS1	chr6	-	139247537	139247618	139242173	139242261	139251113	139251235	13870	663.611	81.75	567,347,683	142,114,130	3.04275e-06	0.000873661	0.131
ZRANB2 si2	RI	2499	ENSG00000135974	C2orf49	chr2	+	105959304	105959680	105959304	105959431	105959557	105959680	2499	553.475	80	646,463,643	0,0,0	3.32887e-09	2.52262e-06	-0.125
ZRANB2 si1	RI	3574	ENSG00000136003	ISCU	chr12	+	108957835	108958168	108957835	108957931	108958054	108958168	3574	82,127,141	208,250,207	196,92,177	195,98,204	4.08001e-06	0.000561293	-0.105
ZRANB2 si1	SE	55022	ENSG00000136270	TBRG4	chr7	-	45144136	45144308	45142931	45143042	45145039	45145363	55022	519,822,737	82,146,121	905,633,1130	108,49,104	6.1518e-06	0.0018677	-0.108
ZRANB2 si2	SE	53996	ENSG00000136270	TBRG4	chr7	-	45143697	45143855	45142629	45143042	45145039	45145268	53996	928.984	145.145	1266,719,1197	108,49,104	1.42257e-06	0.000480263	-0.113
ZRANB2 si2	SE	53994	ENSG00000136270	TBRG4	chr7	-	45144136	45144308	45142931	45143042	45145039	45145363	53994	789.814	145.145	905,633,1130	108,49,104	1.67463e-06	0.000533699	-0.126
ZRANB2 si2	SE	42590	ENSG00000136444	RSAD1	chr17	+	48560700	48560848	48559451	48559817	48561802	48562003	42590	120.102	8.5	123,74,126	0,0,0	0.000504549	0.0421108	-0.129
ZRANB2 si2	SE	6330	ENSG00000136560	TANK	chr2	+	162017795	162017923	162016859	162016997	162036124	162036272	6330	162.164	169.173	288,154,189	157,92,139	0.000112914	0.0151453	-0.119
ZRANB2 si1	SE	52745	ENSG00000136699	SMPD4	chr2	-	130918758	130918845	130914823	130914969	130921946	130922018	52745	305,542,471	145,280,253	596,319,584	177,110,215	0.00010011	0.0135525	-0.104
ZRANB2 si2	SE	51769	ENSG00000136699	SMPD4	chr2	-	130918758	130918845	130914823	130914969	130921946	130922018	51769	379.429	283.317	596,319,584	177,110,215	1.92917e-11	1.87445e-08	-0.196
ZRANB2 si2	MXE	6352	ENSG00000136754	ABI1	chr10	-	27044583	27044670	27047990	27048164	27040526	27040712	27054146	27054247	6352	339.329	161.16	4.88574e-09	5.3538e-06	0.183
ZRANB2 si2	MXE	6351	ENSG00000136754	ABI1	chr10	-	27044583	27044670	27047990	27048167	27040526	27040712	27054146	27054247	6351	453.447	161.16	5.99923e-07	0.000328698	0.151
ZRANB2 si2	SE	58256	ENSG00000136754	ABI1	chr10	-	27044583	27044670	27040526	27040712	27054146	27054247	58256	161.16	18.19	257,131,253	3,3,6	8.41433e-08	4.08782e-05	-0.142
ZRANB2 si2	SE	58257	ENSG00000136754	ABI1	chr10	-	27044583	27044670	27040526	27040712	27047990	27048167	58257	306.303	139.133	491,232,444	57,37,55	0	0	-0.256
ZRANB2 si2	MXE	2659	ENSG00000137177	KIF13A	chr6	-	17790102	17790141	17794479	17794626	17788006	17788106	17794802	17794935	2659	349.27	54.49	1.38008e-08	1.0802e-05	0.253
ZRANB2 si2	SE	25275	ENSG00000137177	KIF13A	chr6	-	17794479	17794626	17788006	17788106	17794802	17794928	25275	349.27	37.38	215,86,217	6,5,4	1.32573e-06	0.000455284	-0.158
ZRANB2 si2	SE	25280	ENSG00000137177	KIF13A	chr6	-	17790102	17790141	17788006	17788106	17794802	17794935	25280	54.49	37.38	81,56,95	6,5,4	1.11022e-16	2.45711e-13	-0.304
ZRANB2 si2	SE	25281	ENSG00000137177	KIF13A	chr6	-	17790102	17790141	17788006	17788106	17794479	17794626	25281	105.85	139.92	154,81,158	29,15,24	0	0	-0.356
ZRANB2 si2	A5SS	732	ENSG00000137409	MTCH1	chr6	-	36940427	36940572	36940478	36940572	36938422	36938470	732	474.437	318.338	349,237,427	426,281,459	3.19067e-05	0.00539036	0.107
ZRANB2 si2	SE	51862	ENSG00000137497	NUMA1	chr11	-	71723446	71723488	71721831	71721900	71723940	71727306	51862	175.176	201.211	319,179,276	159,100,211	1.30709e-06	0.000452786	-0.157
ZRANB2 si2	SE	36330	ENSG00000137501	SYTL2	chr11	-	85422155	85422275	85420373	85420543	85425455	85425550	36330	71.69	4.6	44,26,41	14,10,26	1.50757e-06	0.000492272	0.35
ZRANB2 si2	RI	4309	ENSG00000137504	CREBZF	chr11	-	85371378	85372793	85371378	85371641	85372680	85372793	4309	1510.14	52.76	2180,1412,2013	26,33,62	0.000626692	0.0286089	-0.139
ZRANB2 si2	SE	45708	ENSG00000138674	SEC31A	chr4	-	83763337	83763634	83750152	83750211	83765538	83765662	45708	1884.18	35.45	1839,888,1717	108,52,99	2.64665e-10	2.10869e-07	0.15
ZRANB2 si2	SE	45706	ENSG00000138674	SEC31A	chr4	-	83763292	83763634	83750152	83750211	83765538	83765662	45706	2199.21	35.45	2189,1078,2004	108,52,99	4.03613e-10	3.09206e-07	0.144
ZRANB2 si2	SE	5419	ENSG00000138738	PRDM5	chr4	-	121737986	121738079	121737607	121737729	121739507	121739682	5419	21.19	18.1	47,16,43	6,0,3	9.23047e-06	0.00226984	-0.464
ZRANB2 si1	SE	49362	ENSG00000138778	CENPE	chr4	-	104084635	104084710	104084293	104084413	104095892	104096060	49362	71,50,54	112,67,62	132,63,103	106,35,67	2.62257e-05	0.00510783	-0.168
ZRANB2 si1	SE	17357	ENSG00000138795	LEF1	chr4	-	109002741	109002825	109000647	109000770	109004511	109004602	17357	4,2,2	24,48,29	12,4,10	17,13,25	7.18495e-05	0.0106332	-0.154
ZRANB2 si2	SE	57978	ENSG00000139116	KIF21A	chr12	-	39724043	39724064	39720065	39720126	39724547	39724713	57978	10.13	102.117	23,16,22	47,45,87	5.56202e-05	0.00919395	-0.288
ZRANB2 si1	SE	15393	ENSG00000139546	TARBP2	chr12	+	53898918	53899046	53898481	53898599	53899432	53899634	15393	175,344,326	53,93,85	490,331,490	67,51,73	3.35181e-06	0.00120925	-0.138
ZRANB2 si2	SE	15059	ENSG00000139546	TARBP2	chr12	+	53898918	53899046	53898481	53898599	53899432	53899634	15059	419.407	111.99	490,331,490	67,51,73	0.000115789	0.0154077	-0.117
ZRANB2 si2	RI	1733	ENSG00000139645	ANKRD52	chr12	-	56631590	56637176	56631590	56631752	56637021	56637176	1733	4988.47	13.13	6137,3635,6536	6,0,5	0.000228859	0.0137642	-0.109
ZRANB2 si1	SE	57827	ENSG00000139880	CDH24	chr14	-	23521178	23521292	23519030	23519152	23521681	23521818	57827	37,74,80	100,116,103	83,53,88	66,48,84	0.000141815	0.0175315	-0.131
ZRANB2 si2	SE	16714	ENSG00000139974	SLC38A6	chr14	+	61510167	61510221	61509864	61509930	61512063	61512143	16714	75.72	6.3	74,44,82	25,8,14	0.000582218	0.0461109	0.142
ZRANB2 si2	SE	43185	ENSG00000140525	FANCI	chr15	+	89788986	89789070	89788425	89788542	89790859	89790962	43185	49.44	46.4	53,32,45	18,9,19	0.000120461	0.0157972	-0.242
ZRANB2 si1	SE	40051	ENSG00000140632	GLYR1	chr16	-	4871547	4871598	4871380	4871454	4872875	4872932	40051	205,350,282	83,93,76	400,248,408	61,26,54	1.28136e-08	1.42993e-05	-0.127
ZRANB2 si2	RI	3773	ENSG00000140632	GLYR1	chr16	-	4853203	4855311	4853203	4854149	4854522	4855311	3773	2152.19	152.174	1712,960,1766	172,143,242	0.000402969	0.020358	0.101
ZRANB2 si2	SE	7987	ENSG00000140750	ARHGAP17	chr16	-	24939004	24939053	24930715	24931581	24942104	24942481	7987	162.147	485.491	206,148,185	339,214,373	7.56612e-07	0.000295502	-0.134
ZRANB2 si1	SE	33119	ENSG00000141127	PRPSAP2	chr17	+	18768781	18768877	18761498	18761574	18769114	18769265	33119	294,355,363	40,44,55	521,361,501	29,26,33	3.1503e-06	0.00115111	-0.109
ZRANB2 si2	SE	58483	ENSG00000142185	TRPM2	chr21	+	45846892	45846994	45846542	45846619	45855013	45855100	58483	50.44	114.104	95,68,62	89,62,97	9.90386e-05	0.0138455	-0.126
ZRANB2 si2	SE	31512	ENSG00000142192	APP	chr21	-	27369674	27369731	27354656	27354790	27372329	27372497	31512	2639.24	1784.16	3017,2254,3725	1254,963,1555	7.12152e-07	0.0002837	-0.112
ZRANB2 si1	SE	24212	ENSG00000142856	ITGB3BP	chr1	-	63913235	63913285	63912476	63912527	63919588	63919645	24212	17,38,39	17,32,33	13,21,20	47,32,42	0.000546785	0.0456096	0.216
ZRANB2 si2	RI	2368	ENSG00000143322	ABL2	chr1	-	179076852	179078576	179076852	179078033	179078342	179078576	2368	252.366	65.72	159,117,237	98,48,111	3.94326e-07	0.000117147	0.185
ZRANB2 si2	SE	23523	ENSG00000143393	PI4KB	chr1	-	151298647	151298849	151297220	151297393	151299746	151300133	23523	99.99	22.33	134,55,127	12,7,15	0.000569038	0.0454708	-0.204
ZRANB2 si1	A5SS	4199	ENSG00000143420	ENSA	chr1	-	150599787	150600068	150599942	150600068	150598954	150599002	4199	47,68,75	39,34,48	103,69,65	23,20,25	0.000305663	0.0169556	-0.174
ZRANB2 si2	SE	50404	ENSG00000143437	ARNT	chr1	-	150814899	150814944	150811916	150812130	150818738	150818783	50404	59.61	16.14	110,38,87	6,2,6	6.57793e-05	0.01044	-0.144
ZRANB2 si2	SE	22402	ENSG00000144810	COL8A1	chr3	+	99404276	99404383	99357318	99357508	99410242	99410412	22402	12.11	16.17	0,0,2	26,5,14	0.000144643	0.0175827	0.23
ZRANB2 si2	SE	20062	ENSG00000145016	KIAA0226	chr3	-	197417944	197418019	197411027	197411088	197420585	197420687	20062	37.48	91.93	52,41,57	63,30,66	0.000514936	0.0427365	-0.149
ZRANB2 si2	SE	45067	ENSG00000145868	FBXO38	chr5	+	147806775	147807285	147805084	147805264	147812986	147813087	45067	398.397	115.1	380,189,394	60,23,56	2.60811e-05	0.00514353	-0.16
ZRANB2 si2	SE	45069	ENSG00000145868	FBXO38	chr5	+	147806775	147807510	147805084	147805264	147812986	147813087	45069	561.526	115.1	575,262,562	60,23,56	3.04949e-06	0.000873661	-0.173
ZRANB2 si2	SE	29832	ENSG00000146282	RARS2	chr6	-	88255333	88255417	88240501	88240660	88265125	88265223	29832	63.59	0	62,40,68	9,4,7	0.000518142	0.0428241	0.171
ZRANB2 si1	A5SS	2576	ENSG00000146414	SHPRH	chr6	-	146254185	146254314	146254192	146254314	146248324	146248413	2576	6,6,3	26,36,29	0,0,0	56,20,73	3.07813e-05	0.00307679	0.141
ZRANB2 si2	SE	34618	ENSG00000147789	ZNF7	chr8	+	146054829	146054989	146054427	146054475	146062775	146062892	34618	523.525	32.3	467,241,481	6,5,15	0.00011039	0.0150089	-0.124
ZRANB2 si2	SE	34616	ENSG00000147789	ZNF7	chr8	+	146054811	146054989	146054427	146054475	146062775	146062892	34616	527.539	32.3	473,241,478	6,5,15	0.00014019	0.0174838	-0.129
ZRANB2 si2	A5SS	3125	ENSG00000147789	ZNF7	chr8	+	146054427	146054989	146054427	146054475	146062775	146062892	3125	964.957	32.3	767,378,868	6,5,15	0.000411698	0.0303178	-0.156
ZRANB2 si2	SE	15911	ENSG00000147804	SLC39A4	chr8	-	145638620	145638773	145638142	145638330	145638896	145638955	15911	2157.19	377.359	1794,1964,2598	158,207,317	3.22366e-07	0.000132393	-0.125
ZRANB2 si2	SE	18390	ENSG00000148019	CEP78	chr9	+	80880774	80880822	80880287	80880459	80881357	80881983	18390	482.416	285.257	349,256,374	395,250,323	2.38653e-05	0.00479895	0.118
ZRANB2 si1	SE	32264	ENSG00000148700	ADD3	chr10	+	111892062	111892158	111890120	111890244	111893083	111893969	32264	49,75,76	137,171,150	96,72,96	140,77,121	4.14579e-05	0.00716333	-0.108
ZRANB2 si1	MXE	1010	ENSG00000148950	IMMP1L	chr11	-	31484718	31484852	31499047	31499306	31455006	31455117						3.11081e-06	0.00200406	-0.106
ZRANB2 si1	SE	9270	ENSG00000148950	IMMP1L	chr11	-	31484718	31484852	31455006	31455117	31531065	31531139	9270	149,161,159	190,232,205	137,109,129	102,81,96	5.53267e-06	0.00175726	-0.113
ZRANB2 si1	MXE	1012	ENSG00000148950	IMMP1L	chr11	-	31482172	31482261	31499047	31499306	31455006	31455117						6.11075e-07	0.000708603	-0.349
ZRANB2 si1	A5SS	3506	ENSG00000148985	PGAP2	chr11	+	3845499	3845685	3845499	3845594	3846249	3846358	3506	21,30,21	13,34,33	9,7,12	30,15,50	0.000544003	0.0228481	0.191
ZRANB2 si2	SE	7059	ENSG00000149657	LSM14B	chr20	+	60702640	60702757	60701359	60701495	60705274	60705352	7059	258.276	32.22	299,203,351	12,11,12	0.000309741	0.0300955	-0.103
ZRANB2 si1	SE	39075	ENSG00000150756	FAM173B	chr5	-	10235322	10235373	10227691	10227759	10236589	10236727	39075	34,101,80	30,38,57	123,79,114	34,27,22	0.000600875	0.0480817	-0.177
ZRANB2 si1	SE	26062	ENSG00000151135	C12orf23	chr12	+	107350859	107350927	107349621	107349843	107360888	107360958	26062	469,486,420	183,127,117	615,388,497	132,68,65	1.01865e-05	0.00253373	-0.112
ZRANB2 si2	SE	19841	ENSG00000151276	MAGI1	chr3	-	65433696	65433732	65428466	65428524	65438932	65439015	19841	22.15	22.13	26,9,36	3,0,3	2.53742e-07	0.000108599	-0.273
ZRANB2 si2	SE	1199	ENSG00000151353	TMEM18	chr2	-	675757	676238	675557	675630	676573	676642	1199	1041.98	54.76	1218,819,1287	28,32,37	6.45205e-05	0.0102812	-0.17
ZRANB2 si1	MXE	5231	ENSG00000152556	PFKM	chr12	+	48529073	48529166	48531503	48531629	48528725	48528821						4.69393e-08	9.0718e-05	-0.101
ZRANB2 si1	SE	47158	ENSG00000152556	PFKM	chr12	+	48529073	48529166	48528725	48528821	48531503	48531629	47158	234,441,385	218,322,291	885,459,823	248,188,329	3.65952e-12	1.05025e-08	-0.198
ZRANB2 si1	SE	33896	ENSG00000152601	MBNL1	chr3	+	152164492	152164546	152163070	152163328	152165408	152165562	33896	122,213,152	223,318,217	238,127,263	223,94,200	3.59168e-08	3.15533e-05	-0.163
ZRANB2 si1	SE	6753	ENSG00000152942	RAD17	chr5	+	68667860	68668044	68665668	68665760	68669656	68669914	6753	115,150,138	4,8,9	186,125,162	0,0,0	7.46239e-06	0.00209463	-0.132
ZRANB2 si1	SE	6736	ENSG00000152942	RAD17	chr5	+	68666861	68666998	68665647	68665760	68669656	68669914	6736	84,131,92	4,8,9	144,99,144	0,0,0	3.95491e-06	0.00133851	-0.142
ZRANB2 si2	MXE	5068	ENSG00000152952	PLOD2	chr3	-	145794568	145794682	145795648	145795711	145791073	145791139	145796902	145797044	5068	302.297	1317.12	3.17315e-06	0.00144881	-0.116
ZRANB2 si2	SE	47265	ENSG00000152952	PLOD2	chr3	-	145795648	145795711	145794568	145794682	145796902	145797044	47265	614.593	607.56	834,616,848	341,325,412	1.77842e-11	1.77117e-08	-0.177
ZRANB2 si2	SE	39778	ENSG00000153707	PTPRD	chr9	-	8497241	8497268	8492861	8492979	8499646	8499840	39778	11.9	42.38	36,18,27	15,7,15	1.01927e-11	1.06855e-08	-0.478
ZRANB2 si1	RI	5490	ENSG00000154134	ROBO3	chr11	+	124747414	124748027	124747414	124747648	124747832	124748027	5490	44,72,87	17,28,14	140,58,133	13,10,12	0.00202022	0.0486367	-0.209
ZRANB2 si1	SE	36191	ENSG00000154380	ENAH	chr1	-	225704897	225705008	225702297	225702602	225706899	225707267	36191	543,1083,758	108,164,76	1023,513,1086	95,24,62	1.55785e-07	9.45936e-05	-0.118
ZRANB2 si1	SE	36192	ENSG00000154380	ENAH	chr1	-	225704897	225705692	225702297	225702602	225706899	225707267	36192	487,872,642	108,164,76	830,384,826	95,24,62	0.000222856	0.0244078	-0.179
ZRANB2 si2	SE	9339	ENSG00000155744	FAM126B	chr2	-	201852087	201852255	201843215	201846594	201852984	201853144	9339	28.42	75.63	68,35,75	54,30,58	1.94706e-05	0.00412007	-0.152
ZRANB2 si2	SE	19331	ENSG00000156504	FAM122B	chrX	-	133906172	133906313	133905125	133905384	133915850	133915947	19331	292.297	6.16	273,170,265	35,16,28	2.10957e-05	0.00437703	0.129
ZRANB2 si2	SE	28409	ENSG00000156990	RPUSD3	chr3	-	9880668	9880855	9879532	9879891	9881867	9881991	28409	887.787	142.127	831,549,929	63,43,92	2.95441e-06	0.000859087	-0.124
ZRANB2 si1	SE	17053	ENSG00000157168	NRG1	chr8	+	32600192	32600251	32599525	32599593	32611889	32611992	17053	18,29,22	41,60,53	42,17,50	39,20,48	0.000168557	0.0201274	-0.176
ZRANB2 si2	SE	53446	ENSG00000157193	LRP8	chr1	-	53740371	53740492	53736898	53737018	53741302	53741425	53446	4.1	48.39	20,5,13	32,15,33	3.92778e-06	0.00107301	-0.142
ZRANB2 si2	RI	5237	ENSG00000158092	NCK1	chr3	+	136664424	136665137	136664424	136664594	136664993	136665137	5237	1170.11	144.113	1006,675,964	209,134,215	8.19463e-07	0.000221782	0.148
ZRANB2 si2	SE	51490	ENSG00000159128	IFNGR2	chr21	+	34783146	34783198	34775771	34775922	34787194	34787327	51490	20.1	104.88	6,3,9	189,220,241	8.27757e-08	4.07103e-05	0.101
ZRANB2 si2	SE	4412	ENSG00000159556	ISL2	chr15	+	76630592	76630855	76629778	76630308	76632616	76632900	4412	64.38	8.12	76,35,76	3,0,0	0.000182226	0.0205066	-0.395
ZRANB2 si1	SE	32418	ENSG00000159596	TMEM69	chr1	+	46156645	46156782	46152885	46153947	46158875	46160115	32418	1051,1621,1530	186,308,226	2213,1153,2028	186,108,171	6.71794e-11	1.54102e-07	-0.119
ZRANB2 si1	SE	29335	ENSG00000160193	WDR4	chr21	-	44283549	44283706	44279771	44279832	44293660	44293801	29335	139,210,241	13,12,14	516,367,574	13,11,18	0.000615556	0.048412	-0.105
ZRANB2 si1	RI	2682	ENSG00000160226	C21orf2	chr21	-	45750345	45751897	45750345	45750799	45751725	45751897	2682	63,93,86	10,13,20	79,36,95	23,15,43	0.000924671	0.0291954	0.148
ZRANB2 si2	A5SS	3199	ENSG00000160299	PCNT	chr21	+	47851442	47852129	47851442	47851892	47855816	47856061	3199	509.44	86.8	674,363,628	75,43,57	0.000683102	0.044588	-0.11
ZRANB2 si1	SE	47236	ENSG00000160310	PRMT2	chr21	+	48078656	48078832	48069486	48069651	48083294	48083466	47236	212,316,281	55,83,73	303,195,322	38,25,51	2.94298e-05	0.00548821	-0.146
ZRANB2 si1	SE	47243	ENSG00000160310	PRMT2	chr21	+	48081711	48081848	48069486	48069651	48083294	48083466	47243	51,116,83	55,83,73	125,69,116	38,25,51	1.18398e-06	0.000488866	-0.21
ZRANB2 si2	SE	3012	ENSG00000160326	SLC2A6	chr9	-	136338536	136338722	136338226	136338372	136339101	136339210	3012	328.341	64.74	580,361,590	52,42,74	5.20617e-05	0.0087142	-0.133
ZRANB2 si2	A5SS	328	ENSG00000160326	SLC2A6	chr9	-	136338536	136339210	136339101	136339210	136338226	136338372	328	204.218	64.74	370,247,369	52,42,74	5.90713e-05	0.0080787	-0.152
ZRANB2 si2	SE	31826	ENSG00000160445	ZER1	chr9	-	131517686	131517938	131516093	131516238	131533859	131534172	31826	181.201	7.6	284,178,296	0,0,0	2.44075e-05	0.00486161	-0.114
ZRANB2 si2	SE	8817	ENSG00000160570	DEDD2	chr19	-	42720831	42721197	42719284	42719404	42721783	42721868	8817	294.267	144.14	426,423,463	111,110,152	9.6295e-06	0.00233909	-0.129
ZRANB2 si1	SE	34539	ENSG00000160752	FDPS	chr1	+	155279543	155279756	155278749	155278867	155279833	155279996	34539	179,248,265	115,152,123	425,307,374	179,78,129	0.000331081	0.0331804	-0.128
ZRANB2 si1	SE	34545	ENSG00000160752	FDPS	chr1	+	155279579	155279756	155278706	155278867	155279833	155279996	34545	188,275,281	115,152,123	456,323,405	179,78,129	0.000285931	0.0296636	-0.13
ZRANB2 si2	SE	8925	ENSG00000160767	FAM189B	chr1	-	155224190	155224247	155223415	155223523	155224443	155225274	8925	71.61	200.181	85,65,94	143,84,131	1.9547e-05	0.00412007	-0.144
ZRANB2 si1	A3SS	2250	ENSG00000160917	CPSF4	chr7	+	99051588	99051759	99051663	99051759	99049990	99050063	2250	14,24,24	45,67,63	94,56,82	109,62,112	1.3507e-05	0.0100132	-0.143
ZRANB2 si1	MXE	3907	ENSG00000161249	DMKN	chr19	-	35996619	35996667	36000812	36000863	35994208	35994349						6.24653e-06	0.00333714	-0.11
ZRANB2 si1	SE	35411	ENSG00000161249	DMKN	chr19	-	35988548	35988583	35988239	35988440	35989499	35989665	35411	14,42,31	100,154,162	51,30,71	112,83,164	0.000137987	0.0171611	-0.156
ZRANB2 si2	SE	24736	ENSG00000161791	FMNL3	chr12	-	50040421	50040536	50038715	50039686	50040668	50040792	24736	145.163	15.34	169,132,202	1,2,7	2.42259e-08	1.46225e-05	-0.21
ZRANB2 si2	SE	33341	ENSG00000161813	LARP4	chr12	+	50806187	50806236	50794738	50794811	50821544	50821692	33341	270.244	272.321	186,116,182	341,183,383	0.000169466	0.0194554	0.111
ZRANB2 si2	SE	34072	ENSG00000161996	WDR90	chr16	+	712672	712844	712219	712331	715678	715801	34072	144.129	18.15	164,92,156	6,0,8	0.00033478	0.0315089	-0.181
ZRANB2 si2	SE	34076	ENSG00000161996	WDR90	chr16	+	712678	712844	712219	712331	715678	715801	34076	115.106	18.15	133,77,137	6,0,8	0.000257252	0.0261433	-0.208
ZRANB2 si1	SE	15080	ENSG00000162910	MRPL55	chr1	-	228296137	228296175	228295935	228296019	228296655	228296732	15080	62,107,129	107,241,240	86,68,77	265,207,345	2.90745e-05	0.00548821	0.138
ZRANB2 si1	SE	15095	ENSG00000162910	MRPL55	chr1	-	228296655	228296722	228295935	228296019	228296849	228297000	15095	242,501,440	125,189,132	589,427,670	139,110,136	0.000157219	0.0192058	-0.11
ZRANB2 si1	MXE	1635	ENSG00000162910	MRPL55	chr1	-	228296137	228296175	228296655	228296722	228295935	228296019						0.000252032	0.0456651	-0.124
ZRANB2 si2	SE	14760	ENSG00000162910	MRPL55	chr1	-	228296137	228296175	228295935	228296019	228296655	228296732	14760	126.105	235.213	86,68,77	265,207,345	8.00182e-05	0.0119389	0.136
ZRANB2 si1	A5SS	1002	ENSG00000162971	TYW5	chr2	-	200813040	200813195	200813059	200813195	200808487	200808557	1002	57,53,70	54,75,65	41,32,42	114,58,88	9.7869e-05	0.00685083	0.161
ZRANB2 si1	SE	51598	ENSG00000163291	PAQR3	chr4	-	79856274	79856330	79851323	79851479	79860193	79860349	51598	126,186,152	28,63,47	277,161,287	32,15,46	6.97643e-07	0.000316546	-0.125
ZRANB2 si1	SE	51599	ENSG00000163291	PAQR3	chr4	-	79856274	79856437	79851323	79851479	79860193	79860557	51599	259,405,346	28,63,47	609,361,594	32,15,46	3.23413e-07	0.000166922	-0.131
ZRANB2 si1	SE	31370	ENSG00000163395	IGFN1	chr1	+	201190571	201190874	201187657	201187786	201194951	201195251	31370	82,279,233	0,5,4	93,87,203	13,7,9	9.21498e-05	0.0127863	0.22
ZRANB2 si2	A5SS	527	ENSG00000163472	TMEM79	chr1	+	156254974	156255774	156254974	156255058	156256050	156256264	527	499.472	4.2	344,245,492	0,0,0	0.000175396	0.0167743	-0.188
ZRANB2 si2	SE	5313	ENSG00000163472	TMEM79	chr1	+	156255315	156255774	156254974	156255058	156256050	156256264	5313	264.262	4.2	165,126,246	0,0,0	0.000578326	0.0459551	-0.217
ZRANB2 si2	RI	543	ENSG00000163472	TMEM79	chr1	+	156254974	156256264	156254974	156255058	156256050	156256264	543	456.43	4.2	319,217,459	0,0,0	0.000539399	0.0252319	-0.248
ZRANB2 si1	SE	36734	ENSG00000163565	IFI16	chr1	+	159015086	159015254	159002313	159002481	159021468	159021888	36734	28,64,64	27,55,56	38,32,52	87,53,68	0.000405052	0.0378413	0.109
ZRANB2 si1	SE	570	ENSG00000163660	CCNL1	chr3	-	156874724	156874872	156870824	156870945	156876654	156876764	570	284,353,333	195,220,244	308,163,298	399,222,324	3.35002e-08	3.01676e-05	0.126
ZRANB2 si1	SE	573	ENSG00000163660	CCNL1	chr3	-	156874795	156874872	156870824	156870945	156876654	156876764	573	156,194,184	195,220,244	174,98,190	399,222,324	1.13998e-05	0.00280177	0.103
ZRANB2 si2	MXE	3683	ENSG00000163681	SLMAP	chr3	+	57850533	57850584	57857362	57857425	57850274	57850443	57882237	57882318	3683	124.119	63.69	0.000104029	0.0247815	-0.121
ZRANB2 si2	SE	34640	ENSG00000163681	SLMAP	chr3	+	57850533	57850584	57850274	57850443	57857362	57857425	34640	133.127	63.69	149,86,165	34,24,36	3.02592e-05	0.00585162	-0.145
ZRANB2 si2	SE	34622	ENSG00000163681	SLMAP	chr3	+	57850968	57851019	57850283	57850443	57857362	57857425	34622	31.43	63.69	38,31,46	34,24,36	0.000427563	0.0377668	-0.193
ZRANB2 si1	MXE	3655	ENSG00000163689	C3orf67	chr3	-	58870270	58870435	58899433	58899590	58855898	58856035						3.01322e-07	0.000436767	-0.144
ZRANB2 si2	SE	44829	ENSG00000163697	APBB2	chr4	-	40937093	40937156	40936630	40936716	40946881	40947087	44829	389.358	118.1	428,200,375	37,19,35	5.14699e-13	7.5941e-10	-0.171
ZRANB2 si2	SE	38123	ENSG00000163703	CRELD1	chr3	+	9979245	9979356	9976518	9976601	9982533	9982710	38123	94.77	21.15	131,88,156	8,4,7	5.89639e-06	0.00153526	-0.219
ZRANB2 si1	RI	1954	ENSG00000163728	TTC14	chr3	+	180326488	180327791	180326488	180326598	180327417	180327791	1954	431,379,489	172,181,229	891,471,747	173,122,194	2.52891e-09	9.74136e-07	-0.113
ZRANB2 si1	SE	47127	ENSG00000163818	LZTFL1	chr3	-	45879418	45879539	45877081	45877276	45883480	45883608	47127	61,77,80	0,0,0	132,60,115	11,5,7	0.000587362	0.0474027	0.145
ZRANB2 si1	SE	47213	ENSG00000163932	PRKCD	chr3	+	53207542	53207624	53195256	53195444	53212419	53212553	47213	20,28,19	64,51,56	40,23,36	37,30,48	0.000452316	0.0406003	-0.145
ZRANB2 si2	SE	26382	ENSG00000163939	PBRM1	chr3	-	52588739	52588895	52584762	52584833	52595782	52595984	26382	366.408	33.21	267,149,304	133,78,150	0	0	0.436
ZRANB2 si2	SE	26380	ENSG00000163939	PBRM1	chr3	-	52592264	52592429	52584762	52584833	52595782	52595984	26380	175.145	33.21	206,140,269	133,78,150	2.42251e-12	3.11308e-09	0.305
ZRANB2 si2	SE	26383	ENSG00000163939	PBRM1	chr3	-	52588739	52588895	52584762	52584833	52592264	52592429	26383	237.248	2.3	160,97,189	11,9,23	5.99154e-08	3.14059e-05	0.199
ZRANB2 si2	SE	26379	ENSG00000163939	PBRM1	chr3	-	52592264	52592429	52588739	52588895	52595782	52595984	26379	215.189	171.207	231,152,294	143,73,163	0.00010843	0.0147929	-0.118
ZRANB2 si2	MXE	2774	ENSG00000163939	PBRM1	chr3	-	52588739	52588895	52592264	52592429	52584762	52584833	52595782	52595984	2774	175.145	366.408	7.12992e-09	6.5108e-06	-0.169
ZRANB2 si2	RI	104	ENSG00000164011	ZNF691	chr1	+	43314961	43315413	43314961	43315084	43315235	43315413	104	17.15	19.17	30,15,23	7,6,9	0.000949476	0.0374746	-0.281
ZRANB2 si2	RI	4133	ENSG00000164050	PLXNB1	chr3	-	48454477	48455227	48454477	48454578	48455078	48455227	4133	6.1	19.19	28,13,15	15,3,15	0.00100638	0.0385168	-0.189
ZRANB2 si2	SE	44115	ENSG00000164088	PPM1M	chr3	+	52280989	52281244	52280710	52280828	52281697	52281810	44115	171.152	55.57	260,139,346	32,27,57	1.83058e-05	0.00394189	-0.193
ZRANB2 si2	SE	46558	ENSG00000164211	STARD4	chr5	-	110837659	110837786	110836699	110836814	110842027	110842077	46558	300.27	28.27	730,455,641	28,16,21	3.36201e-06	0.000936591	-0.146
ZRANB2 si2	RI	5107	ENSG00000164620	RELL2	chr5	+	141016516	141017976	141016516	141017308	141017736	141017976	5107	151.149	59.44	153,113,152	110,71,97	5.77294e-05	0.00531995	0.13
ZRANB2 si1	SE	10449	ENSG00000164896	FASTK	chr7	-	150774187	150774323	150773712	150773919	150774396	150774488	10449	160,326,276	27,47,38	421,277,411	29,32,24	0.000341282	0.033658	-0.104
ZRANB2 si1	SE	10448	ENSG00000164896	FASTK	chr7	-	150773999	150774323	150773712	150773919	150774396	150774867	10448	300,526,491	27,47,38	688,494,708	29,32,24	0.000353925	0.0344472	-0.107
ZRANB2 si1	SE	10446	ENSG00000164896	FASTK	chr7	-	150773999	150774114	150773712	150773919	150774396	150774488	10446	110,180,183	27,47,38	238,187,270	29,32,24	0.000467313	0.0416747	-0.126
ZRANB2 si1	SE	14408	ENSG00000165233	C9orf89	chr9	+	95872849	95873003	95869955	95870109	95874160	95874220	14408	114,194,164	5,6,4	189,132,193	0,0,0	0.000575015	0.0468292	-0.107
ZRANB2 si1	SE	684	ENSG00000165304	MELK	chr9	+	36657237	36657360	36651742	36651874	36665346	36665578	684	1082,1325,1155	231,297,243	1428,872,1177	168,101,147	1.78379e-08	1.84131e-05	-0.115
ZRANB2 si1	A5SS	3991	ENSG00000165533	TTC8	chr14	+	89307380	89307858	89307380	89307540	89310149	89310194	3991	12,11,10	13,17,19	23,10,39	13,8,10	0.000723114	0.0291227	-0.124
ZRANB2 si2	SE	53178	ENSG00000165629	ATP5C1	chr10	+	7848936	7848973	7844720	7844817	7849621	7849764	53178	1269.11	85.7	1103,874,1195	632,410,544	0	0	0.214
ZRANB2 si1	MXE	3370	ENSG00000165996	PTPLA	chr10	-	17641288	17641410	17645928	17646046	17636203	17636382						3.47842e-05	0.0106147	0.13
ZRANB2 si2	SE	2853	ENSG00000166796	LDHC	chr11	+	18436730	18436848	18434255	18434390	18451283	18451457	2853	163.162	38.25	168,102,173	59,44,66	0.000595365	0.0468127	0.164
ZRANB2 si1	SE	11160	ENSG00000167081	PBX3	chr9	+	128711656	128711719	128697750	128697886	128722962	128723128	11160	100,176,147	255,298,305	195,163,299	284,217,338	6.39506e-05	0.00974362	-0.101
ZRANB2 si2	SE	10937	ENSG00000167081	PBX3	chr9	+	128711656	128711719	128697750	128697886	128722962	128723128	10937	174.178	439.424	195,163,299	284,217,338	1.77701e-07	7.86564e-05	-0.133
ZRANB2 si2	SE	39132	ENSG00000167123	CERCAM	chr9	+	131196688	131196892	131191208	131191315	131197931	131198184	39132	759.713	99.73	842,665,914	49,41,62	3.34814e-05	0.00638181	-0.104
ZRANB2 si2	SE	39136	ENSG00000167123	CERCAM	chr9	+	131193449	131193582	131191208	131191315	131197931	131198034	39136	493.479	99.73	545,367,652	49,41,62	9.33811e-05	0.0132858	-0.105
ZRANB2 si1	SE	32908	ENSG00000167515	TRAPPC2L	chr16	+	88925752	88925851	88925026	88925197	88926300	88926380	32908	16,28,41	86,115,113	48,36,62	92,55,96	9.22532e-06	0.00236576	-0.11
ZRANB2 si2	SE	30784	ENSG00000167766	ZNF83	chr19	-	53119970	53120128	53117917	53118050	53122188	53122315	30784	62.55	67.81	75,48,73	58,24,43	0.0004772	0.0407945	-0.151
ZRANB2 si2	SE	30776	ENSG00000167766	ZNF83	chr19	-	53119970	53120068	53117870	53118050	53122188	53122315	30776	48.41	67.81	59,36,59	58,24,43	0.000465287	0.0399475	-0.158
ZRANB2 si2	SE	40250	ENSG00000167842	MIS12	chr17	+	5391515	5391909	5389704	5390004	5392142	5394134	40250	698.604	260.229	1070,643,1039	213,153,222	1.44084e-06	0.000481349	-0.131
ZRANB2 si1	SE	38781	ENSG00000168101	NUDT16L1	chr16	+	4743984	4744239	4743761	4743880	4744958	4745293	38781	227,283,346	13,14,9	336,352,406	0,4,3	1.42244e-06	0.00057022	-0.12
ZRANB2 si1	SE	38780	ENSG00000168101	NUDT16L1	chr16	+	4743978	4744309	4743707	4743880	4744958	4745860	38780	246,354,376	13,14,9	367,381,473	0,4,3	2.10027e-06	0.000810468	-0.126
ZRANB2 si1	RI	4222	ENSG00000168488	ATXN2L	chr16	+	28847253	28848558	28847253	28847806	28848048	28848558	4222	262,494,464	71,119,94	462,213,490	165,123,201	5.75069e-06	0.000714569	0.151
ZRANB2 si1	SE	44817	ENSG00000168488	ATXN2L	chr16	+	28847646	28847811	28847253	28847497	28848048	28848558	44817	103,209,141	51,60,49	207,138,229	25,19,33	2.86208e-07	0.000153474	-0.233
ZRANB2 si2	A5SS	3959	ENSG00000168488	ATXN2L	chr16	+	28847253	28847806	28847253	28847443	28848048	28848558	3959	530.524	244.24	624,403,668	155,117,179	5.85161e-06	0.00168058	-0.123
ZRANB2 si1	SE	22656	ENSG00000168781	PPIP5K1	chr15	-	43856300	43856363	43850992	43851130	43857064	43857190	22656	3,10,7	10,31,25	25,11,17	18,9,18	8.51021e-05	0.0120338	-0.286
ZRANB2 si1	SE	42618	ENSG00000169241	SLC50A1	chr1	+	155109303	155109427	155108774	155108852	155110454	155110574	42618	246,445,337	217,343,279	361,234,368	218,106,186	3.99756e-05	0.00708408	-0.11
ZRANB2 si2	SE	44284	ENSG00000169398	PTK2	chr8	-	141679825	141679834	141678367	141678523	141684396	141684503	44284	110.69	2051.18	24,11,38	2206,1365,2202	6.33127e-12	7.20625e-09	0.292
ZRANB2 si2	SE	20807	ENSG00000169764	UGP2	chr2	+	64069672	64069733	64069035	64069338	64083439	64083567	20807	68.61	140.13	47,40,40	201,135,211	3.64719e-05	0.00682128	0.116
ZRANB2 si1	SE	33558	ENSG00000171055	FEZ2	chr2	-	36787927	36788008	36785580	36785656	36788480	36788641	33558	215,292,314	28,30,38	396,276,476	99,61,112	3.60943e-06	0.00126299	0.126
ZRANB2 si2	SE	32928	ENSG00000171055	FEZ2	chr2	-	36787927	36788008	36785580	36785656	36788480	36788641	32928	677.651	52.51	396,276,476	99,61,112	1.35558e-13	2.16009e-10	0.181
ZRANB2 si2	SE	32929	ENSG00000171055	FEZ2	chr2	-	36787927	36788008	36785580	36785656	36805739	36806008	32929	501.463	324.322	288,233,332	414,304,453	3.83617e-10	2.9965e-07	0.162
ZRANB2 si2	MXE	3499	ENSG00000171055	FEZ2	chr2	-	36785580	36785656	36787927	36788008	36782825	36782891	36788480	36788641	3499	251.254	697.633	2.63583e-07	0.000160464	0.102
ZRANB2 si1	RI	3774	ENSG00000171163	ZNF692	chr1	-	249149756	249150145	249149756	249149834	249149923	249150145	3774	65,143,146	40,96,69	126,86,154	113,76,169	0.000468511	0.0186052	0.118
ZRANB2 si2	SE	1890	ENSG00000171603	CLSTN1	chr1	-	9816538	9816568	9815171	9815367	9833329	9833452	1890	31.32	399.355	120,48,94	293,165,329	4.77396e-15	8.64455e-12	-0.242
ZRANB2 si2	SE	1892	ENSG00000171603	CLSTN1	chr1	-	9797555	9797612	9795942	9796100	9801151	9801314	1892	441.429	608.583	899,529,941	83,74,151	0	0	-0.483
ZRANB2 si2	SE	54218	ENSG00000171634	BPTF	chr17	+	65871671	65871860	65870932	65871136	65882243	65882432	54218	174.169	46.47	266,99,242	23,9,21	4.66664e-08	2.51223e-05	-0.241
ZRANB2 si1	RI	3392	ENSG00000172732	MUS81	chr11	+	65632190	65632616	65632190	65632286	65632487	65632616	3392	84,138,170	112,201,172	104,59,119	320,238,417	4.44089e-16	8.55316e-13	0.12
ZRANB2 si2	SE	21192	ENSG00000173041	ZNF680	chr7	-	64004683	64004810	64004084	64004180	64023302	64023419	21192	143.108	9.6	217,81,164	0,0,0	9.97479e-06	0.00237944	-0.121
ZRANB2 si2	A5SS	663	ENSG00000173171	MTX1	chr1	+	155180338	155182010	155180338	155180418	155182175	155182358	663	1177.11	327.291	1269,866,1467	155,109,204	5.62542e-11	1.61562e-07	-0.116
ZRANB2 si2	SE	7117	ENSG00000173171	MTX1	chr1	+	155181917	155182010	155180338	155180418	155182175	155182358	7117	1498.13	327.291	1536,1071,1800	155,109,204	1.20522e-10	1.02154e-07	-0.137
ZRANB2 si2	SE	940	ENSG00000173230	GOLGB1	chr3	-	121438492	121438600	121437234	121437348	121441108	121441225	940	42.38	26.28	85,28,77	15,9,15	4.16878e-05	0.00741391	-0.265
ZRANB2 si2	SE	939	ENSG00000173230	GOLGB1	chr3	-	121438492	121438615	121437234	121437348	121441108	121441225	939	48.5	26.28	102,36,100	15,9,15	1.30323e-05	0.00298373	-0.266
ZRANB2 si1	RI	3568	ENSG00000173801	JUP	chr17	-	39910855	39912147	39910855	39911684	39911981	39912147	3568	117,210,197	45,98,83	153,96,161	90,76,113	0.000840757	0.027576	0.102
ZRANB2 si1	A5SS	5014	ENSG00000174093	RP11-1407O15,2	chr17	-	36365054	36365176	36365110	36365176	36361696	36361804	5014	14,21,22	10,16,11	4,2,9	19,6,22	4.69597e-05	0.00413246	0.311
ZRANB2 si1	RI	5347	ENSG00000174093	RP11-1407O15,2	chr17	-	36361696	36365176	36361696	36361804	36365054	36365176	5347	301,337,360	14,21,22	513,206,451	4,2,9	6.14062e-06	0.000734933	-0.37
ZRANB2 si1	RI	3936	ENSG00000175197	DDIT3	chr12	-	57911051	57911536	57911051	57911207	57911488	57911536	3936	117,222,254	13,23,23	129,94,189	19,23,49	0.000511688	0.0191819	0.179
ZRANB2 si2	SE	36238	ENSG00000175309	PHYKPL	chr5	-	177639973	177640104	177638890	177638971	177641796	177641886	36238	140.125	25.26	201,97,197	15,8,15	0.000240335	0.0248037	-0.167
ZRANB2 si1	SE	13801	ENSG00000175455	CCDC14	chr3	-	123650154	123650373	123649948	123650081	123652519	123652602	13801	540,605,724	26,54,36	881,527,902	14,11,19	7.34631e-09	9.19179e-06	-0.118
ZRANB2 si2	SE	33517	ENSG00000176563	CNTD1	chr17	+	40955637	40955713	40950904	40951036	40956242	40956414	33517	146.111	17.1	51,45,84	0,0,0	0.000226844	0.023781	-0.141
ZRANB2 si1	A5SS	1816	ENSG00000176697	BDNF	chr11	-	27721710	27722035	27721728	27722035	27676439	27680132	1816	305,415,439	95,143,137	593,490,683	89,69,124	3.10991e-09	4.57157e-06	-0.116
ZRANB2 si2	A5SS	1812	ENSG00000176697	BDNF	chr11	-	27721710	27722035	27721728	27722035	27676439	27680132	1812	459.471	135.152	593,490,683	89,69,124	4.00886e-07	0.000262654	-0.107
ZRANB2 si2	MXE	1758	ENSG00000176720	BOK	chr2	+	242498869	242499118	242509539	242509703	242498135	242498408	242511711	242513546	1758	91.48	267.3	8.4325e-05	0.0231008	-0.144
ZRANB2 si1	SE	58012	ENSG00000176731	C8orf59	chr8	-	86127149	86127266	86126790	86126860	86129614	86129731	58012	397,564,586	138,179,173	775,656,801	110,82,132	3.81539e-12	1.05025e-08	-0.183
ZRANB2 si2	SE	31342	ENSG00000178209	PLEC	chr8	-	144996671	145000052	144990344	144996563	145000951	145001050	31342	9641.8	81.54	16562,12051,15820	58,29,91	1.80305e-05	0.00390371	-0.1
ZRANB2 si2	RI	1642	ENSG00000178761	FAM219B	chr15	-	75192332	75195127	75192332	75194404	75194944	75195127	1642	422.38	42.42	780,462,730	38,21,43	9.48181e-05	0.00757194	-0.162
ZRANB2 si1	SE	38217	ENSG00000178826	TMEM139	chr7	+	142983033	142983295	142982046	142982067	142983516	142985141	38217	76,198,158	6,13,9	238,132,231	38,20,35	0.000163819	0.019778	0.188
ZRANB2 si1	SE	20375	ENSG00000179134	SAMD4B	chr19	+	39842456	39843014	39833107	39833216	39844645	39844706	20375	177,234,217	40,47,53	140,65,159	51,40,62	5.04379e-05	0.00829714	0.117
ZRANB2 si2	RI	2640	ENSG00000179832	MROH1	chr8	+	145316016	145316252	145316016	145316119	145316186	145316252	2640	10.6	29.34	3,2,0	38,54,41	0.000523599	0.0247989	0.116
ZRANB2 si2	SE	51987	ENSG00000181038	METTL23	chr17	+	74723051	74723295	74722924	74722961	74725771	74725876	51987	170.131	79.83	171,177,178	50,31,67	0.000628859	0.0487682	-0.129
ZRANB2 si2	SE	55716	ENSG00000181513	ACBD4	chr17	+	43213474	43213599	43213013	43213320	43213866	43213987	55716	97.103	9.7	145,114,161	0,0,0	1.24687e-06	0.000439573	-0.155
ZRANB2 si2	RI	111	ENSG00000182325	FBXL6	chr8	-	145580649	145581162	145580649	145580781	145581116	145581162	111	409.365	61.51	441,265,582	35,23,49	0.00125589	0.0457555	-0.136
ZRANB2 si2	SE	32220	ENSG00000182473	EXOC7	chr17	-	74087223	74087316	74085255	74085401	74090494	74090662	32220	219.214	274.232	181,99,222	395,228,366	2.08656e-05	0.00435194	0.102
ZRANB2 si1	SE	10410	ENSG00000183010	PYCR1	chr17	-	79892201	79892365	79891231	79891252	79892801	79893023	10410	601,1004,963	37,54,38	1141,679,1085	25,17,29	5.53645e-05	0.00886047	-0.151
ZRANB2 si2	A5SS	1546	ENSG00000184014	DENND5A	chr11	-	9164268	9165032	9164949	9165032	9163486	9163655	1546	456.402	11.14	570,366,513	0,0,7	3.75445e-05	0.00567515	-0.183
ZRANB2 si2	A3SS	5982	ENSG00000184584	TMEM173	chr5	-	138860374	138861289	138860374	138860483	138861794	138861887	5982	495.516	12.15	604,409,754	0,3,8	0.000105183	0.0381027	-0.158
ZRANB2 si2	SE	18366	ENSG00000184916	JAG2	chr14	-	105617327	105617441	105617201	105617248	105617619	105617733	18366	482.45	15.21	381,219,440	46,27,47	1.47484e-07	6.91215e-05	0.171
ZRANB2 si2	A5SS	2070	ENSG00000185024	BRF1	chr14	-	105766782	105781926	105781658	105781926	105752632	105752713	2070	227.192	14.19	224,188,236	3,2,3	1.39956e-07	0.000200976	-0.228
ZRANB2 si1	SE	46212	ENSG00000185619	PCGF3	chr4	+	726188	726287	724758	724899	727460	727578	46212	74,109,109	141,205,178	169,97,180	191,106,181	6.55662e-05	0.00989762	-0.1
ZRANB2 si1	SE	39396	ENSG00000186174	BCL9L	chr11	-	118780622	118780724	118778978	118779364	118789534	118789613	39396	193,280,207	32,38,32	287,179,305	21,10,19	2.1468e-05	0.00440248	-0.128
ZRANB2 si2	SE	43069	ENSG00000186594	MIR22HG	chr17	-	1617664	1617747	1617149	1617308	1619423	1619504	43069	273.258	62.59	423,185,426	49,25,58	0.000545905	0.0443454	-0.105
ZRANB2 si2	SE	14034	ENSG00000187079	TEAD1	chr11	+	12900435	12900447	12886384	12886447	12901254	12901389	14034	0.4	96.121	9,3,8	38,23,63	0.00057071	0.0454708	-0.501
ZRANB2 si2	SE	4942	ENSG00000187239	FNBP1	chr9	-	132686122	132686275	132671168	132671278	132687238	132687436	4942	458.45	39.47	476,238,455	14,16,11	1.08476e-05	0.00255703	-0.105
ZRANB2 si1	A5SS	4705	ENSG00000187838	TMEM256-PLSCR3	chr17	-	7296919	7297586	7297422	7297586	7296785	7296828	4705	247,404,342	40,34,39	383,255,447	6,12,23	0.000130882	0.00874528	-0.285
ZRANB2 si2	SE	3038	ENSG00000188732	FAM221A	chr7	+	23737810	23737918	23731008	23731215	23740404	23740487	3038	385.26	98.97	263,181,262	145,97,137	0.000388597	0.0356861	0.136
ZRANB2 si1	SE	12431	ENSG00000188811	NHLRC3	chr13	+	39616241	39616442	39613700	39613848	39618226	39618318	12431	106,182,192	44,57,48	207,124,161	31,4,22	8.8581e-05	0.0123983	-0.265
ZRANB2 si1	SE	44804	ENSG00000188917	TRMT2B	chrX	-	100292905	100293040	100291962	100292062	100296305	100296360	44804	187,269,281	8,29,15	300,155,356	5,1,6	6.21305e-06	0.00187253	-0.144
ZRANB2 si1	RI	5145	ENSG00000189077	TMEM120A	chr7	-	75617400	75617659	75617400	75617466	75617569	75617659	5145	49,77,56	40,95,59	45,19,36	87,50,85	4.02009e-05	0.00302218	0.13
ZRANB2 si1	SE	10938	ENSG00000189212	DPY19L2P1	chr7	-	35129931	35130057	35119600	35121352	35131458	35131558	10938	48,100,105	42,88,79	132,89,124	54,35,70	0.000341553	0.033658	-0.149
ZRANB2 si1	SE	20350	ENSG00000196074	SYCP2	chr20	-	58443467	58443623	58442765	58442902	58443889	58443980	20350	95,167,147	26,53,61	203,166,170	34,23,39	0.000634206	0.0493152	-0.149
ZRANB2 si1	A5SS	3168	ENSG00000196498	NCOR2	chr12	-	124811954	124812179	124812092	124812179	124810736	124810916	3168	99,164,130	50,60,55	191,111,221	36,21,38	5.34124e-07	0.000157032	-0.203
ZRANB2 si2	SE	42558	ENSG00000196535	MYO18A	chr17	-	27412621	27412666	27409333	27409456	27413455	27413595	42558	70.61	168.142	126,65,136	41,35,62	0	0	-0.399
ZRANB2 si1	SE	44690	ENSG00000197008	ZNF138	chr7	+	64275949	64276031	64275295	64275422	64291828	64293705	44690	38,56,63	13,14,23	68,35,59	7,3,5	0.000165875	0.0199678	-0.219
ZRANB2 si2	SE	48356	ENSG00000197111	PCBP2	chr12	+	53861588	53861627	53861004	53861077	53862560	53862616	48356	779.695	508.478	627,469,753	861,605,767	1.49733e-08	9.46814e-06	0.118
ZRANB2 si1	SE	14318	ENSG00000197275	RAD54B	chr8	-	95444838	95444884	95423348	95423543	95470495	95470664	14318	13,34,20	62,85,68	43,13,42	47,27,54	0.000405387	0.0378413	-0.191
ZRANB2 si1	SE	34605	ENSG00000197694	SPTAN1	chr9	+	131355261	131355321	131353755	131353904	131356453	131356652	34605	285,480,477	374,555,450	680,437,832	542,245,552	9.75058e-07	0.000423791	-0.13
ZRANB2 si1	A5SS	1478	ENSG00000197808	ZNF461	chr19	-	37149200	37149327	37149237	37149327	37147349	37147445	1478	34,32,25	6,10,7	54,23,40	0,0,0	3.6303e-06	0.00058461	-0.256
ZRANB2 si2	A5SS	1473	ENSG00000197808	ZNF461	chr19	-	37149200	37149327	37149237	37149327	37147349	37147445	1473	39.28	5.7	54,23,40	0,0,0	0.000579625	0.0391661	-0.202
ZRANB2 si2	SE	4613	ENSG00000197965	MPZL1	chr1	+	167745300	167745403	167742472	167742605	167757056	167757990	4613	1214.11	294.223	1319,940,1417	145,96,164	4.72595e-10	3.55222e-07	-0.134
ZRANB2 si1	RI	4834	ENSG00000198830	HMGN2	chr1	+	26800193	26800626	26800193	26800308	26800575	26800626	4834	327,356,415	27,32,31	680,355,538	31,15,26	0.00149322	0.0391285	-0.123
ZRANB2 si2	SE	48610	ENSG00000198901	PRC1	chr15	-	91512308	91512350	91509269	91510432	91512753	91512853	48610	185.153	418.317	233,123,207	325,154,282	0.000153943	0.0181977	-0.117
ZRANB2 si2	SE	39386	ENSG00000204371	EHMT2	chr6	-	31856745	31856847	31856375	31856524	31857004	31857119	39386	527.457	163.142	514,359,625	90,73,135	0.000602718	0.0471719	-0.1
ZRANB2 si1	SE	52373	ENSG00000204410	MSH5	chr6	+	31726309	31726397	31725941	31726070	31726542	31726652	52373	76,112,131	7,15,4	108,67,152	3,0,0	0.000186752	0.0217824	-0.118
ZRANB2 si1	SE	58328	ENSG00000213066	FGFR1OP	chr6	+	167426995	167427055	167424300	167424381	167435896	167436123	58328	274,458,400	162,193,166	462,336,533	142,81,139	8.0552e-06	0.00217385	-0.12
ZRANB2 si2	SE	57238	ENSG00000213066	FGFR1OP	chr6	+	167426995	167427055	167424300	167424381	167435896	167436123	57238	477.49	252.251	462,336,533	142,81,139	1.01428e-07	4.86816e-05	-0.143
ZRANB2 si2	SE	18529	ENSG00000213742	ZNF337-AS1	chr20	+	25612793	25612924	25604680	25604771	25614684	25614806	18529	3.1	39.39	7,4,6	23,9,19	0.00056314	0.045238	-0.108
ZRANB2 si1	SE	12892	ENSG00000213762	ZNF134	chr19	+	58130159	58130245	58125623	58125871	58130779	58130876	12892	0,0,0	30,35,35	8,6,12	46,21,44	1.95169e-05	0.00409063	-0.117
ZRANB2 si1	A5SS	5214	ENSG00000215041	NEURL4	chr17	-	7226266	7226442	7226272	7226442	7226053	7226185	5214	76,136,104	17,24,16	134,68,124	45,26,44	0.000843859	0.0330793	0.108
ZRANB2 si2	SE	34678	ENSG00000218510	LINC00339	chr1	+	22353906	22354027	22352003	22352132	22356772	22357293	34678	9.15	13.17	1,1,6	20,12,22	0.00064526	0.0494633	0.204
ZRANB2 si1	SE	22905	ENSG00000221988	PPT2	chr6	+	32121972	32122181	32121217	32121413	32123464	32123560	22905	264,349,320	20,40,29	503,285,424	13,13,10	6.77511e-08	5.3797e-05	-0.139
ZRANB2 si1	SE	22901	ENSG00000221988	PPT2	chr6	+	32121775	32122181	32121353	32121413	32123464	32123560	22901	461,577,539	20,40,29	780,457,717	13,13,10	7.2473e-07	0.000325262	-0.175
ZRANB2 si1	SE	21428	ENSG00000223705	NSUN5P1	chr7	+	75039888	75040009	75039645	75039743	75044162	75044301	21428	0,6,7	43,59,45	8,6,5	18,7,25	0.000354566	0.0344472	-0.138
ZRANB2 si1	SE	21429	ENSG00000223705	NSUN5P1	chr7	+	75042066	75042210	75039644	75039743	75044162	75044301	21429	52,96,83	43,59,45	87,42,81	18,7,25	1.53468e-05	0.00346267	-0.262
ZRANB2 si1	RI	2067	ENSG00000223705	NSUN5P1	chr7	+	75044869	75045469	75044869	75045056	75045258	75045469	2067	98,151,200	58,80,69	234,126,228	37,17,15	4.76401e-10	2.039e-07	-0.332
ZRANB2 si1	SE	5760	ENSG00000224078	SNHG14	chr15	+	25247871	25248035	25245391	25245521	25264173	25264295	5760	111,127,170	26,42,46	254,176,264	28,17,26	5.83184e-08	4.72151e-05	-0.213
ZRANB2 si1	SE	25373	ENSG00000225077	LINC00337	chr1	+	6297025	6297210	6296299	6296396	6297304	6297405	25373	39,47,50	11,11,10	20,23,27	13,13,23	0.000191344	0.0221305	0.254
ZRANB2 si2	SE	3825	ENSG00000226174	TEX22	chr14	+	105915695	105915746	105911754	105911848	105916394	105916443	3825	16.14	117.119	35,29,48	134,86,170	0.000595779	0.0468127	-0.111
ZRANB2 si1	SE	33892	ENSG00000228106	RP11-452F19,3	chr1	+	223000769	223000943	222997197	222997287	223008460	223008557	33892	41,36,43	112,157,137	98,66,94	129,107,128	2.38029e-08	2.28563e-05	-0.1
ZRANB2 si1	SE	3348	ENSG00000231074	HCG18	chr6	-	30282045	30282259	30263908	30264014	30293785	30294111	3348	99,135,152	0,0,4	184,132,234	13,7,14	0.000560681	0.0462086	0.142
ZRANB2 si1	RI	1114	ENSG00000234608	MAPKAPK5-AS1	chr12	-	112279130	112279514	112279130	112279274	112279487	112279514	1114	260,420,399	10,11,6	544,359,577	0,0,0	4.94203e-08	1.58639e-05	-0.22
ZRANB2 si2	SE	21881	ENSG00000243156	MICAL3	chr22	-	18309219	18309282	18305712	18305826	18314619	18314693	21881	27.18	84.9	106,41,102	51,29,76	2.22045e-16	4.65557e-13	-0.375
ZRANB2 si2	SE	37027	ENSG00000243452	NBPF15	chr1	+	148556691	148556810	148555978	148556272	148558168	148558286	37027	184.184	19.11	224,140,279	0,4,9	8.72303e-05	0.0126825	-0.11
ZRANB2 si1	A3SS	4575	ENSG00000244486	SCARF2	chr22	-	20783511	20783642	20783511	20783627	20783822	20783940	4575	50,45,56	53,78,81	15,14,19	56,44,72	2.68833e-05	0.0149471	0.193
ZRANB2 si1	A5SS	2867	ENSG00000244754	N4BP2L2	chr13	-	33101544	33101669	33101594	33101669	33096318	33096407	2867	120,194,195	20,18,24	314,182,311	17,7,10	5.69481e-06	0.000797273	-0.11
ZRANB2 si2	A5SS	2856	ENSG00000244754	N4BP2L2	chr13	-	33101544	33101669	33101594	33101669	33096318	33096407	2856	256.232	33.3	314,182,311	17,7,10	3.06635e-06	0.00110082	-0.113
ZRANB2 si2	SE	28648	ENSG00000247137	RP11-727A23,5	chr11	-	82903165	82903239	82902104	82902210	82903469	82903583	28648	5.7	20.13	0,0,0	18,14,30	0.00064309	0.0494633	0.198
ZRANB2 si1	SE	4154	ENSG00000253352	TUG1	chr22	+	31368033	31368158	31367424	31367765	31368909	31369587	4154	54,94,76	57,117,79	107,51,104	58,33,75	0.00032691	0.0330028	-0.126
ZRANB2 si1	SE	48147	ENSG00000255717	SNHG1	chr11	-	62622359	62622410	62621990	62622023	62622604	62622688	48147	500,746,746	287,352,288	823,573,885	264,143,223	1.42138e-06	0.00057022	-0.133
ZRANB2 si1	SE	41956	ENSG00000257103	LSM14A	chr19	+	34710295	34710478	34706500	34706566	34710610	34710782	41956	1220,1484,1433	96,142,116	1905,1326,1835	36,38,56	0	0	-0.156
ZRANB2 si2	SE	39508	ENSG00000259431	THTPA	chr14	+	24025951	24026243	24025479	24025552	24027903	24028107	39508	182.155	99.84	238,124,179	58,33,61	4.52024e-05	0.00786343	-0.145
ZRANB2 si2	SE	39506	ENSG00000259431	THTPA	chr14	+	24025951	24026248	24025479	24025552	24027903	24028068	39506	180.159	99.84	236,131,178	58,33,61	4.88907e-05	0.00832333	-0.147
ZRANB2 si2	SE	39507	ENSG00000259431	THTPA	chr14	+	24025951	24026513	24025215	24025552	24027903	24028783	39507	347.33	99.84	446,233,378	58,33,61	3.46545e-05	0.00657396	-0.151
ZRANB2 si1	A5SS	5068	ENSG00000261040	CTD-2319I12,1	chr17	-	58162463	58162564	58162473	58162564	58160926	58161127	5068	181,265,262	122,155,165	293,217,346	96,95,146	0.000125313	0.00856793	-0.105
ZRANB2 si1	SE	9284	ENSG00000262481	C17orf61-PLSCR3	chr17	-	7296919	7297155	7296785	7296828	7297422	7297586	9284	359,655,575	40,34,39	584,316,680	6,12,23	7.0043e-05	0.0104407	-0.188
ZRANB2 si1	RI	4505	ENSG00000265681	RPL17	chr18	-	47017901	47018203	47017901	47017954	47018105	47018203	4505	528,826,724	84,124,118	893,637,906	92,50,79	7.54373e-06	0.000825771	-0.123
ZRANB2 si2	RI	4488	ENSG00000265681	RPL17	chr18	-	47017901	47018203	47017901	47017954	47018105	47018203	4488	964.866	153.158	893,637,906	92,50,79	1.35546e-06	0.00034239	-0.142
ZRANB2 si1	SE	35226	ENSG00000268119	CTD-2561J22,5	chr19	-	21636351	21636579	21631930	21632179	21637184	21637274	35226	160,270,244	11,15,16	378,214,414	7,7,8	0.000185569	0.0217058	-0.107

## Sheet: method 2 (FARLINE)
siRNA	type	gene_symbol	regulated exon	exon coordinates	delta PSI (siZRANB2 - siCTRL)	pvalue	pvalue_corrected
ZRANB2 si2	SE	ABCD4	8	14:74759857-74759951	0.116229	0.000434196	0.0347122
ZRANB2 si2	Multi Skip	ABHD11	5:6	7:73151551-73151721;7:73151259-73151440	0.113229	1.40326e-09	3.65479e-06
ZRANB2 si2	SE	ABHD12	13	20:25280850-25281520	0.134906	1.79202e-09	8.82512e-07
ZRANB2 si2	SE	ABI1	10	10:27044584-27044670	0.242201	1.11022e-16	1.414e-13
ZRANB2 si2	Multi Skip	ABI1	8:9:10	10:27052809-27052889;10:27047991-27048167;10:27044584-27044670	0.142578	4.30051e-06	0.00245668
ZRANB2 si1	A5SS	AC004410.1	15	19:2351432-2351655	0.173734	7.748e-05	0.00994272
ZRANB2 si1	A5SS	AC004410.1	15	19:2351432-2351655	-0.173734	3.14375e-05	0.00494456
ZRANB2 si1	A5SS	AC004463.1	2	22:19263146-19263353	0.111111	0.000290477	0.0262307
ZRANB2 si1	A5SS	AC004463.1	2	22:19263146-19263353	-0.111111	0.000286012	0.0258854
ZRANB2 si1	A5SS	AC021054.1	1	12:752114-753003	0.180835	0.000314678	0.0277332
ZRANB2 si1	A5SS	ACCN2	12	12:50474144-50474510	0.208791	3.49975e-05	0.00535348
ZRANB2 si1	A5SS	ACCN2	12	12:50474144-50474510	-0.208791	3.49974e-05	0.00535348
ZRANB2 si1	SE	ACIN1	10	14:23540334-23540395	0.119437	0.000265248	0.0279554
ZRANB2 si2	A3SS	ADAMTSL5	3	19:1510844-1511159	0.211778	1.29332e-06	0.00131031
ZRANB2 si2	A3SS	ADAMTSL5	3	19:1510844-1511159	-0.211778	1.2933e-06	0.00131031
ZRANB2 si2	SE	AF205589.2	10	8:145638621-145638773	0.118414	0.000126135	0.0148843
ZRANB2 si2	SE	AGAP3	11	7:150819812-150820725	0.110652	9.48551e-06	0.00204882
ZRANB2 si1	Multi Skip	AGAP3	15:16	7:150835230-150835400;7:150837066-150837203	0.107395	0.000259789	0.0449609
ZRANB2 si1	A5SS	AGPAT1	2	6:32144287-32145119	0.235169	9.15502e-07	0.000308793
ZRANB2 si1	A5SS	AGPAT1	2	6:32144287-32145119	-0.235169	9.15502e-07	0.000308793
ZRANB2 si2	A5SS	AGTRAP	5	1:11808472-11808667	0.105657	2.24687e-05	0.00388207
ZRANB2 si2	A5SS	AGTRAP	5	1:11808472-11808667	-0.105657	2.24687e-05	0.00388207
ZRANB2 si2	SE	AGXT2L2	15	5:177639974-177640104	0.188279	2.79058e-05	0.00485177
ZRANB2 si2	A3SS	AGXT2L2	12	5:177649356-177649581	-0.105769	6.34079e-05	0.0235867
ZRANB2 si1	A3SS	AHDC1	5	1:27879585-27879801	0.1301	5.05014e-05	0.0208318
ZRANB2 si2	SE	AHRR	5	5:376725-376831	0.167718	0.000144462	0.0163645
ZRANB2 si1	SE	AKAP11	12	13:42887183-42887266	0.126941	1.83217e-05	0.00443816
ZRANB2 si2	SE	AKR1A1	7	1:46034157-46034356	0.103572	9.93575e-09	4.41152e-06
ZRANB2 si2	Multi Skip	AKR1E2	5:6:7	10:4879651-4879773;10:4881921-4882018;10:4883977-4884049	0.364429	8.76163e-08	9.92159e-05
ZRANB2 si1	SE	AKR1E2	7	10:4883977-4884049	0.259259	7.4121e-05	0.01165
ZRANB2 si2	Multi Skip	AL592307.2	13:14	1:145290781-145290850;1:145292806-145293272	0.170447	0.000183935	0.0384949
ZRANB2 si1	Multi Skip	ALG13	4:5	X:110929365-110929402;X:110931115-110933623	0.20945	8.58118e-07	0.000742558
ZRANB2 si2	A5SS	ANLN	10	7:36458853-36459088	0.201246	0	0
ZRANB2 si2	A5SS	ANLN	10	7:36458853-36459088	-0.201246	0	0
ZRANB2 si2	A5SS	ANUBL1	2	10:46167698-46167946	0.140374	0.000639414	0.0450309
ZRANB2 si2	SE	AP1G2	4	14:24035771-24035895	0.112594	4.7542e-12	3.73609e-09
ZRANB2 si2	A5SS	AP2B1	2	17:33914534-33914682	0.109584	0.00010412	0.0122656
ZRANB2 si2	SE	APBB2	9	4:40937094-40937156	0.20363	0	0
ZRANB2 si2	SE	APP	11	21:27369675-27369731	0.124405	0	0
ZRANB2 si2	SE	ARHGAP17	20	16:24940934-24940981	-0.100097	8.24589e-06	0.00183471
ZRANB2 si1	Multi Skip	ARHGEF10	2:3	8:1774213-1774301;8:1791519-1791602	-0.184615	0.000156486	0.0332821
ZRANB2 si1	A5SS	ARHGEF2	29	1:155920060-155920273	0.110218	3.06045e-05	0.00488875
ZRANB2 si1	A5SS	ARHGEF2	29	1:155920060-155920273	-0.110218	3.06045e-05	0.00488875
ZRANB2 si2	SE	ARHGEF25	14	12:58009020-58009097	-0.157395	0.000290075	0.0271239
ZRANB2 si2	SE	ARMC2	4	6:109190027-109190198	0.102352	0.000195844	0.0205497
ZRANB2 si2	SE	ARMCX2	2	X:100914405-100914487	0.109198	2.27614e-08	9.34101e-06
ZRANB2 si1	A3SS	ARMCX3	3	X:100878776-100878883	0.102035	7.08693e-11	3.24818e-07
ZRANB2 si1	A3SS	ARMCX3	3	X:100878776-100878883	-0.102035	1.93417e-10	7.97844e-07
ZRANB2 si2	A5SS	ASB3	3	2:54013422-54014079	-0.100099	0.000312725	0.0274392
ZRANB2 si1	A5SS	ASB9	6	X:15266805-15267057	-0.142344	0.000567256	0.0395418
ZRANB2 si2	A5SS	ASTE1	1	3:130745351-130745698	0.177851	0.000279223	0.0251267
ZRANB2 si2	SE	ATP5C1	9	10:7848937-7848973	-0.202322	0	0
ZRANB2 si1	SE	ATP5S	6	14:50790663-50790834	0.126303	0.000109098	0.0149258
ZRANB2 si1	SE	ATP9A	7	20:50310547-50310641	0.114286	0.000170347	0.0206785
ZRANB2 si2	SE	ATXN2L	23	16:28847647-28847811	0.130098	7.36894e-11	4.61308e-08
ZRANB2 si1	SE	ATXN2L	23	16:28847647-28847811	0.164975	0	0
ZRANB2 si2	A5SS	B3GNT3	2	19:17905919-17906015	-0.1225	0.000707872	0.0483273
ZRANB2 si2	A5SS	B3GNT3	2	19:17905919-17906015	0.1225	0.000716916	0.0487041
ZRANB2 si1	A5SS	B3GNT3	2	19:17905919-17906015	0.142857	0.000301719	0.0268224
ZRANB2 si1	A5SS	B3GNT3	2	19:17905919-17906015	-0.142857	0.000296219	0.026487
ZRANB2 si1	Multi Skip	B4GALT4	2:3:4	3:118959208-118959485;3:118955700-118955917;3:118953992-118954074	-0.145455	0.00021407	0.0401729
ZRANB2 si1	A3SS	BAG2	3	6:57039001-57039193	-0.166667	9.97757e-05	0.031905
ZRANB2 si2	SE	BAIAP2L2	8	22:38489719-38489968	0.33	0.000561392	0.0407161
ZRANB2 si2	A5SS	BBS7	6	4:122776644-122776716	-0.102728	0.000451128	0.0352159
ZRANB2 si2	A5SS	BBS7	6	4:122776644-122776716	0.102728	0.000451111	0.0352159
ZRANB2 si2	A5SS	BCAT2	3	19:49311013-49311493	-0.1875	0.000418903	0.0336264
ZRANB2 si2	A5SS	BCAT2	3	19:49311013-49311493	0.1875	0.000422463	0.0336346
ZRANB2 si2	MXE	BCS1L	3:4	2:219524760-219524968;2:219525030-219525144	0.130928	7.45824e-06	0.000750796
ZRANB2 si2	A5SS	BDNF	7	11:27721711-27722035	0.10541	8.65974e-15	1.66245e-11
ZRANB2 si2	A5SS	BDNF	7	11:27721711-27722035	-0.102763	3.69704e-14	5.80693e-11
ZRANB2 si1	A5SS	BDNF	7	11:27721711-27722035	0.106841	0	0
ZRANB2 si1	A5SS	BDNF	7	11:27721711-27722035	-0.101526	0	0
ZRANB2 si1	SE	BLZF1	6	1:169351300-169351519	0.143588	5.96412e-13	1.63735e-09
ZRANB2 si2	SE	BPTF	6	17:65871672-65871860	0.266384	4.01528e-07	0.000132414
ZRANB2 si1	A5SS	BRCA1	1	17:41277199-41277500	-0.210418	0.000681861	0.0451677
ZRANB2 si1	SE	BRD9	11	5:883447-883565	-0.130985	4.10632e-05	0.00782861
ZRANB2 si2	MXE	BRE	13:14	2:28532949-28533020;2:28550141-28550314	0.144862	0.000130093	0.00392881
ZRANB2 si1	A3SS	BRPF3	6	6:36177978-36178305	0.100836	0.000173393	0.0445637
ZRANB2 si1	A3SS	BUB3	8	10:124923336-124924886	0.160882	0	0
ZRANB2 si1	A3SS	BUB3	8	10:124923336-124924886	-0.160882	0	0
ZRANB2 si1	A5SS	C10orf119	10	10:121602760-121602938	0.116959	8.66874e-08	4.18694e-05
ZRANB2 si1	A5SS	C10orf119	10	10:121602760-121602938	-0.116959	8.66873e-08	4.18694e-05
ZRANB2 si1	A5SS	C10orf2	5	10:102750626-102750811	0.10897	7.01965e-06	0.0015378
ZRANB2 si1	A5SS	C10orf2	5	10:102750626-102750811	-0.10897	7.01964e-06	0.0015378
ZRANB2 si2	SE	C10orf28	7	10:99971064-99971105	0.112604	0.000215134	0.0220722
ZRANB2 si2	A5SS	C11orf74	1	11:36616050-36616311	-0.100458	0.000245858	0.0229005
ZRANB2 si1	A5SS	C11orf74	1	11:36616050-36616311	-0.107977	2.38573e-07	0.0001015
ZRANB2 si1	A5SS	C11orf74	1	11:36616050-36616311	0.105738	1.03492e-05	0.00213027
ZRANB2 si2	Multi Skip	C14orf153	19:20:21:22:23	14:104151323-104151373;14:104151975-104152568;14:104153418-104153548;14:104158696-104158762;14:104159890-104160290	-0.117364	3.97142e-06	0.00239577
ZRANB2 si1	A5SS	C17orf90	1	17:79633104-79633619	0.140806	8.45742e-06	0.00177057
ZRANB2 si1	SE	C19orf2	3	19:30462100-30462134	0.189191	2.15254e-11	4.02917e-08
ZRANB2 si2	SE	C19orf57	8	19:13994121-13994213	0.185538	8.92215e-05	0.0117274
ZRANB2 si1	SE	C1orf103	2	1:111493910-111495437	-0.164899	4.68315e-08	3.62851e-05
ZRANB2 si2	SE	C1orf9	13	1:172546679-172546699	-0.303403	0	0
ZRANB2 si1	SE	C1orf9	4	1:172522400-172522510	-0.154579	0.000102649	0.0143817
ZRANB2 si2	SE	C1RL	2	12:7260847-7261075	0.167108	0.000156971	0.0174106
ZRANB2 si2	A5SS	C21orf57	2	21:47706368-47706651	-0.205492	3.48685e-07	0.000117361
ZRANB2 si2	A5SS	C21orf57	2	21:47706368-47706651	0.205492	3.48689e-07	0.000117361
ZRANB2 si1	A5SS	C21orf57	2	21:47706368-47706651	0.15793	3.83329e-07	0.000147883
ZRANB2 si1	A5SS	C21orf57	2	21:47706368-47706651	-0.15793	3.83304e-07	0.000147883
ZRANB2 si1	A5SS	C2orf60	2	2:200813041-200813195	0.140998	2.39932e-07	0.0001015
ZRANB2 si1	A5SS	C2orf60	2	2:200813041-200813195	-0.140998	2.39932e-07	0.0001015
ZRANB2 si2	SE	C5orf44	8	5:64951463-64951480	-0.179238	1.42678e-08	6.12771e-06
ZRANB2 si1	SE	C6orf167	11	6:97706541-97709850	0.123341	4.37695e-05	0.00806906
ZRANB2 si1	SE	C6orf70	10	6:170166734-170166763	0.118919	2.17966e-06	0.000831098
ZRANB2 si1	SE	C8orf59	4	8:86127150-86127266	0.223672	6.51479e-13	1.67674e-09
ZRANB2 si2	SE	C8orf83	6	8:93933731-93933888	0.219376	0.000657326	0.0450433
ZRANB2 si2	A3SS	CACNA2D1	18	7:81626495-81626566	0.418445	3.01e-10	1.00237e-06
ZRANB2 si2	A3SS	CACNA2D1	18	7:81626495-81626566	-0.418445	3.00999e-10	1.00237e-06
ZRANB2 si2	SE	CACNB3	9	12:49218732-49218751	0.125204	0.000650421	0.0448603
ZRANB2 si2	SE	CAMKK2	15	12:121686409-121686537	0.114501	0.000228427	0.0229889
ZRANB2 si2	A3SS	CAMSAP1L1	10	1:200816338-200816420	-0.119036	1.19108e-05	0.00757236
ZRANB2 si2	A3SS	CAMSAP1L1	10	1:200816338-200816420	0.119036	1.19108e-05	0.00757236
ZRANB2 si2	A5SS	CASP8	1	2:202098166-202098345	-0.130512	0.000108951	0.012662
ZRANB2 si2	A5SS	CASP8	1	2:202098166-202098345	0.129075	0.000126683	0.0140909
ZRANB2 si1	A5SS	CASP8	1	2:202098166-202098345	0.131624	1.30672e-06	0.000411047
ZRANB2 si1	A5SS	CASP8	1	2:202098166-202098345	-0.131624	1.50211e-06	0.000458406
ZRANB2 si2	SE	CCDC150	9	2:197537069-197537161	-0.22305	0.000438171	0.034804
ZRANB2 si1	A5SS	CCDC18	1	1:93645920-93646439	0.229167	0.000505389	0.0373398
ZRANB2 si1	SE	CCDC66	4	3:56594890-56595040	-0.103402	6.4673e-05	0.0105825
ZRANB2 si1	SE	CCNL1	4	3:156874800-156874872	-0.10807	1.61776e-11	3.17235e-08
ZRANB2 si2	Multi Skip	CD44	11:12:13:14	11:35227659-35227790;11:35229652-35229753;11:35231512-35231601;11:35232793-35232996	0.137152	2.54626e-07	0.000242514
ZRANB2 si1	A3SS	CDC27	7	17:45234279-45234490	0.114441	1.27676e-14	8.7777e-11
ZRANB2 si1	A3SS	CDC27	7	17:45234279-45234490	-0.106976	1.19904e-13	6.59472e-10
ZRANB2 si1	SE	CDH24	10	14:23521179-23521508	0.136824	1.42901e-05	0.00363252
ZRANB2 si2	A5SS	CDK10	1	16:89753076-89753205	0.140814	6.66134e-16	1.81725e-12
ZRANB2 si2	A5SS	CDK10	1	16:89753076-89753205	-0.13916	1.55431e-15	3.83641e-12
ZRANB2 si1	A3SS	CENPQ	2	6:49437872-49437991	0.12069	9.95989e-05	0.031905
ZRANB2 si1	A3SS	CENPQ	2	6:49437872-49437991	-0.12069	9.95984e-05	0.031905
ZRANB2 si2	SE	CEP110	41	9:123933686-123933826	0.165924	0.000565516	0.0407161
ZRANB2 si2	SE	CEP192	13	18:13038369-13038578	0.134888	0.000527873	0.0393084
ZRANB2 si2	A5SS	CEP250	3	20:34043221-34043572	0.267071	0.000141888	0.0151327
ZRANB2 si2	A5SS	CEP250	3	20:34043221-34043572	-0.267071	0.000141888	0.0151327
ZRANB2 si2	SE	CEP350	8	1:179975589-179975702	-0.117578	0.000373381	0.0320717
ZRANB2 si1	SE	CEP70	15	3:138219577-138219723	0.116581	9.77549e-08	6.59926e-05
ZRANB2 si1	Multi Skip	CEP97	9:10:11	3:101476478-101477267;3:101481329-101481404;3:101481953-101482030	0.268306	4.17599e-09	1.62613e-05
ZRANB2 si1	A3SS	CEP97	12	3:101483691-101489405	0.21073	1.15033e-09	3.27249e-06
ZRANB2 si1	A3SS	CEP97	12	3:101483691-101489405	-0.208897	2.20198e-08	4.22472e-05
ZRANB2 si1	Multi Skip	CFLAR	8:9	2:202006097-202006323;2:202007368-202007485	0.124865	6.28735e-06	0.00356115
ZRANB2 si2	A5SS	CHAC2	2	2:53999044-53999079	-0.106461	7.35464e-10	5.15274e-07
ZRANB2 si2	A5SS	CHAC2	2	2:53999044-53999079	0.106461	7.35638e-10	5.15274e-07
ZRANB2 si1	A5SS	CHAC2	2	2:53999044-53999079	0.113497	7.10543e-15	1.67633e-11
ZRANB2 si1	A5SS	CHAC2	2	2:53999044-53999079	-0.113497	7.10543e-15	1.67633e-11
ZRANB2 si1	A5SS	CHEK1	2	11:125496124-125496537	-0.128152	5.53367e-06	0.00129555
ZRANB2 si2	A5SS	CHKB	15	22:51015753-51015892	0.269529	0.000233124	0.0222124
ZRANB2 si2	A5SS	CHKB	15	22:51015753-51015892	-0.269529	0.000233123	0.0222124
ZRANB2 si1	A5SS	CHN1	1	2:175869622-175870170	0.147521	0.000211454	0.0207721
ZRANB2 si1	A5SS	CHN1	1	2:175869622-175870170	-0.147521	0.00021145	0.0207721
ZRANB2 si2	A5SS	CHSY1	2	15:101775287-101775782	-0.188922	4.70424e-08	2.1389e-05
ZRANB2 si2	A5SS	CHSY1	2	15:101775287-101775782	0.188922	4.70413e-08	2.1389e-05
ZRANB2 si1	A5SS	CKAP2	2	13:53030107-53030314	0.166667	0.000151468	0.0163
ZRANB2 si2	SE	CLASP1	30	2:122166600-122166623	-0.14394	1.62259e-06	0.000437447
ZRANB2 si1	A3SS	CLCN6	20	1:11897400-11897556	0.100312	9.50873e-05	0.0315048
ZRANB2 si1	A3SS	CLCN6	20	1:11897400-11897556	-0.100312	0.000191729	0.0467978
ZRANB2 si2	SE	CLIP1	10	12:122835658-122835690	0.153409	5.55534e-05	0.00811014
ZRANB2 si2	SE	CLSTN1	11	1:9797556-9797612	0.504494	0	0
ZRANB2 si2	SE	CLSTN1	3	1:9816539-9816568	0.148144	5.30687e-14	5.15813e-11
ZRANB2 si1	A5SS	CNOT6	7	5:179991489-179991593	0.145507	6.81738e-08	3.3724e-05
ZRANB2 si1	A5SS	CNOT6	7	5:179991489-179991593	-0.145507	6.81734e-08	3.3724e-05
ZRANB2 si2	A3SS	COL12A1	66	6:75794042-75796273	0.10238	3.21264e-05	0.0151814
ZRANB2 si2	A3SS	COL12A1	66	6:75794042-75796273	-0.10238	3.21286e-05	0.0151814
ZRANB2 si1	A3SS	COL12A1	66	6:75794042-75796273	0.107825	1.5e-05	0.00865387
ZRANB2 si1	A3SS	COL12A1	66	6:75794042-75796273	-0.107825	1.49997e-05	0.00865387
ZRANB2 si2	SE	COL25A1	23	4:109774058-109774079	0.31461	1.32601e-05	0.0027209
ZRANB2 si2	SE	CPNE7	15	16:89657535-89657668	0.106553	0.00075506	0.0484386
ZRANB2 si1	A3SS	CPSF4	9	7:99051589-99051759	0.195112	8.61594e-08	0.000142163
ZRANB2 si1	A3SS	CPSF4	9	7:99051589-99051759	-0.124199	6.83105e-05	0.0252718
ZRANB2 si2	A5SS	CPT1B	12	22:51015753-51015892	-0.269529	0.000233123	0.0222124
ZRANB2 si2	A5SS	CPT1B	12	22:51015753-51015892	0.269529	0.000233124	0.0222124
ZRANB2 si2	Multi Skip	CRELD1	4:5	3:9979246-9979356;3:9979699-9979790	0.157547	8.59554e-06	0.00456879
ZRANB2 si1	SE	CRYZ	8	1:75172787-75172888	0.37067	0	0
ZRANB2 si1	SE	CRYZ	2	1:75196066-75196104	0.103231	9.51461e-14	2.79865e-10
ZRANB2 si2	Multi Skip	CSNK1D	9:10	17:80203852-80203915;17:80202853-80203317	0.115462	3.21411e-05	0.0121321
ZRANB2 si2	A5SS	CSNK1G3	11	5:122930733-122930828	-0.15299	4.72386e-05	0.00682039
ZRANB2 si2	A5SS	CSNK1G3	11	5:122930733-122930828	0.15299	4.72335e-05	0.00682039
ZRANB2 si2	SE	CSNK1G3	13	5:122941033-122941056	0.124257	2.17842e-09	1.05868e-06
ZRANB2 si1	A5SS	CTBS	1	1:85039599-85040163	0.171569	0.000342889	0.0291717
ZRANB2 si1	A5SS	CTBS	1	1:85039599-85040163	-0.171569	0.000342889	0.0291717
ZRANB2 si2	A5SS	CTNS	12	17:3563530-3563644	0.248672	1.87428e-09	1.19939e-06
ZRANB2 si2	A5SS	CTNS	12	17:3563530-3563644	-0.248672	1.8743e-09	1.19939e-06
ZRANB2 si2	A3SS	CYB561D2	2	3:50388774-50388991	0.146369	2.40387e-10	8.84803e-07
ZRANB2 si2	A3SS	CYB561D2	2	3:50388774-50388991	-0.146369	2.40391e-10	8.84803e-07
ZRANB2 si2	SE	CYB561D2	3	3:50389440-50389477	0.100151	5.33282e-05	0.00787871
ZRANB2 si2	SE	DBF4B	7	17:42809546-42809633	-0.164777	6.53609e-05	0.0091791
ZRANB2 si1	SE	DBF4B	7	17:42809546-42809633	-0.14553	0.000101993	0.0143817
ZRANB2 si2	A5SS	DCAF17	3	2:172290729-172291213	0.196927	1.29806e-09	8.51676e-07
ZRANB2 si2	A5SS	DCAF17	3	2:172290729-172291213	-0.191133	4.64503e-09	2.61702e-06
ZRANB2 si1	SE	DCUN1D2	5	13:114117055-114117206	0.200601	0.000487369	0.0408755
ZRANB2 si2	SE	DGKQ	13	4:959716-959866	-0.161125	0.000565283	0.0407161
ZRANB2 si2	SE	DIAPH1	2	5:140967791-140967817	0.102925	1.90964e-05	0.0035904
ZRANB2 si2	Multi Skip	DLG1	24:25:26	3:196802708-196802741;3:196796090-196796131;3:196795373-196795408	-0.27877	1.55737e-07	0.000162247
ZRANB2 si2	SE	DLG1	24	3:196802708-196802741	-0.109122	1.11022e-16	1.414e-13
ZRANB2 si1	SE	DMPK	14	19:46274608-46274654	0.271429	0.000186012	0.0220749
ZRANB2 si2	A5SS	DNAJB12	9	10:74094810-74095689	-0.115046	3.17672e-06	0.000815144
ZRANB2 si1	A5SS	DNAJB12	9	10:74094810-74095689	-0.11616	2.64725e-08	1.58924e-05
ZRANB2 si1	A5SS	DNAJB12	9	10:74094810-74095689	0.102731	1.3515e-05	0.00260695
ZRANB2 si1	Multi Skip	DNAJB14	3:4	4:100849699-100849774;4:100848874-100848995	0.191244	4.73593e-05	0.014994
ZRANB2 si1	SE	DNAJB4	2	1:78470618-78471005	0.121245	1.10354e-05	0.00304991
ZRANB2 si1	A5SS	DNASE1	11	16:3707721-3707817	0.310345	4.14666e-05	0.00607055
ZRANB2 si1	A5SS	DNASE1	11	16:3707721-3707817	-0.173913	0.000195455	0.0197191
ZRANB2 si2	SE	DNM1L	16	12:32890799-32890876	0.111717	4.56299e-07	0.000146551
ZRANB2 si2	SE	DNM1L	17	12:32891198-32891230	-0.105919	8.26072e-05	0.0109358
ZRANB2 si2	MXE	DNM2	12:13	19:10906737-10906875;19:10908056-10908194	-0.139912	0.00117995	0.0184033
ZRANB2 si2	SE	DNM2	13	19:10908056-10908194	-0.106716	0	0
ZRANB2 si2	A5SS	EBAG9	2	8:110552310-110552690	-0.1031	0.00013489	0.0147195
ZRANB2 si2	SE	ECT2	5	3:172473273-172473365	0.306747	0	0
ZRANB2 si1	Multi Skip	EFCAB2	2:3	1:245165423-245165534;1:245180544-245180628	-0.142303	0.000104589	0.0262755
ZRANB2 si2	SE	EHMT1	8	9:140646783-140646860	-0.134115	5.38471e-08	2.11579e-05
ZRANB2 si2	SE	EIF4H	5	7:73604577-73604636	-0.141966	5.21545e-08	2.07132e-05
ZRANB2 si1	A5SS	EIF5A	1	17:7210318-7210434	0.133872	0.00029308	0.0263214
ZRANB2 si1	A5SS	EIF5A	1	17:7210318-7210434	-0.133872	0.000745776	0.0478514
ZRANB2 si1	SE	ELF1	2	13:41593364-41593508	0.18961	2.2849e-05	0.00510192
ZRANB2 si2	SE	ELF4	3	X:129215230-129215513	-0.146287	5.09636e-05	0.00769752
ZRANB2 si1	Multi Skip	ELP2	5:6	18:33718758-33718835;18:33719382-33719576	0.182437	2.38494e-05	0.00940453
ZRANB2 si2	Multi Skip	EPB41L1	24:25	20:34796223-34796330;20:34797410-34797820	0.374126	3.52844e-09	6.12654e-06
ZRANB2 si2	Multi Skip	EPB41L2	15:16:17:18:19:20	6:131201741-131204234;6:131201594-131201629;6:131201284-131201346;6:131199244-131199390;6:131197814-131197915;6:131191468-131191521	0.296104	0	0
ZRANB2 si2	Multi Skip	EPB41L2	15:16:17	6:131201741-131204234;6:131201594-131201629;6:131201284-131201346	0.126425	2.98945e-10	9.45244e-07
ZRANB2 si2	SE	EPB41L3	28	18:5394676-5394792	0.121291	2.22045e-16	2.73374e-13
ZRANB2 si1	Multi Skip	EPB41L3	6:7	18:5489000-5489193;18:5478240-5478437	-0.165217	5.04667e-05	0.0154131
ZRANB2 si1	SE	ERC1	6	12:1221381-1221473	0.108408	0.000554075	0.0437104
ZRANB2 si2	A5SS	ERI3	1	1:44820564-44820944	0.106368	0.000157296	0.0164047
ZRANB2 si2	A5SS	ERI3	1	1:44820564-44820944	-0.103108	0.000171719	0.0175211
ZRANB2 si2	A5SS	ERO1LB	14	1:236384132-236384265	0.131119	0.000304904	0.0270155
ZRANB2 si2	A5SS	ERO1LB	14	1:236384132-236384265	-0.119215	0.000634971	0.0449624
ZRANB2 si2	SE	EVC	21	4:5812066-5812177	0.117468	0.000406957	0.0337794
ZRANB2 si2	Multi Skip	EVI5	12:13	1:93128977-93129009;1:93128276-93128422	0.218186	7.61976e-05	0.0218084
ZRANB2 si2	SE	EXOC1	11	4:56755054-56755098	-0.229635	1.23783e-05	0.00256469
ZRANB2 si1	Multi Skip	EXOSC8	2:3	13:37575886-37575938;13:37576410-37576446	0.144267	3.50718e-10	2.30167e-06
ZRANB2 si1	MXE	EYA4	22:23	6:133846153-133846253;6:133846292-133846392	0.102376	7.36602e-09	8.49547e-07
ZRANB2 si2	A5SS	EZH2	4	7:148543562-148543690	0.117408	5.84817e-10	4.26941e-07
ZRANB2 si2	A5SS	EZH2	4	7:148543562-148543690	-0.116478	8.76137e-10	6.05504e-07
ZRANB2 si2	A5SS	FAM104B	2	X:55187298-55187535	-0.118165	0.000673391	0.046663
ZRANB2 si2	SE	FAM126A	11	7:22986571-22986866	0.441632	0	0
ZRANB2 si1	SE	FAM126A	11	7:22986571-22986866	0.148232	3.21965e-15	1.47317e-11
ZRANB2 si2	SE	FAM126B	13	2:201852088-201852255	0.234685	1.50417e-05	0.00297094
ZRANB2 si1	SE	FAM13B	19	5:137281917-137282000	0.109556	4.15201e-05	0.00783371
ZRANB2 si1	A5SS	FAM149B1	11	10:74994575-74994698	-0.333333	1.32263e-06	0.000413929
ZRANB2 si1	A5SS	FAM149B1	11	10:74994575-74994698	0.242424	1.29368e-05	0.00251919
ZRANB2 si2	SE	FAM168A	4	11:73136067-73136093	-0.110057	7.51022e-06	0.00168115
ZRANB2 si2	A5SS	FAM173A	3	16:771801-772083	0.101356	1.82473e-08	9.27267e-06
ZRANB2 si2	A5SS	FAM173A	3	16:771801-772083	-0.100042	2.94315e-08	1.45288e-05
ZRANB2 si2	A5SS	FAM185A	1	7:102389399-102390105	-0.146964	0.000143281	0.0152186
ZRANB2 si2	MXE	FAM192A	2:3	16:57212414-57212444;16:57209451-57209502	0.206834	8.00705e-05	0.00302266
ZRANB2 si1	MXE	FAM192A	2:3	16:57212414-57212444;16:57209451-57209502	0.153804	0.000292317	0.0072244
ZRANB2 si1	SE	FAM3A	7	X:153736142-153736192	0.108728	0.000575262	0.0446126
ZRANB2 si2	A5SS	FAM46A	1	6:82462093-82462429	0.25988	1.64732e-05	0.00308252
ZRANB2 si2	A5SS	FAM46A	1	6:82462093-82462429	-0.162687	0.000274174	0.0248381
ZRANB2 si2	Multi Skip	FAM54B	2:3:4	1:26146682-26146905;1:26147319-26147494;1:26149510-26149619	0.167869	3.85904e-05	0.0137683
ZRANB2 si1	Multi Skip	FAM54B	2:3:4	1:26146682-26146905;1:26147319-26147494;1:26149510-26149619	0.187141	1.65402e-07	0.00023421
ZRANB2 si2	SE	FANCI	2	15:89788426-89788542	-0.276613	0.000781078	0.0495233
ZRANB2 si1	Multi Skip	FASTK	8:9	7:150774188-150774323;7:150774000-150774114	0.110088	2.06876e-07	0.000279128
ZRANB2 si1	SE	FBXL4	5	6:99365250-99365595	0.155091	3.80827e-05	0.00744429
ZRANB2 si2	Multi Skip	FBXO18	3:4:5:6:7	10:5932982-5933079;10:5936349-5936474;10:5937019-5937150;10:5941848-5942515;10:5944983-5945138	-0.256165	1.10368e-05	0.00563632
ZRANB2 si1	SE	FBXO4	6	5:41939543-41939718	0.155587	2.29203e-05	0.00510192
ZRANB2 si2	A5SS	FBXO48	2	2:68693276-68693602	0.272294	0.000406541	0.033071
ZRANB2 si2	A5SS	FBXO48	2	2:68693276-68693602	-0.272294	0.000406536	0.033071
ZRANB2 si1	A5SS	FBXW8	1	12:117348761-117349160	0.299769	0.000547285	0.0385425
ZRANB2 si1	A5SS	FBXW8	1	12:117348761-117349160	-0.299769	0.000547285	0.0385425
ZRANB2 si2	SE	FEZ2	8	2:36787928-36788008	-0.176127	0	0
ZRANB2 si1	A5SS	FGFR1	8	8:38285864-38285962	0.10331	2.37588e-14	5.20487e-11
ZRANB2 si1	A5SS	FGFR1	8	8:38285864-38285962	-0.102525	1.56541e-14	3.55639e-11
ZRANB2 si2	SE	FGFR1OP	7	6:167426996-167427055	0.176688	0	0
ZRANB2 si1	SE	FGFR1OP	7	6:167426996-167427055	0.133321	3.85247e-14	1.22035e-10
ZRANB2 si2	A5SS	FHL3	1	1:38471029-38471243	-0.154608	0.000263343	0.0241164
ZRANB2 si2	A5SS	FHL3	1	1:38471029-38471243	0.154608	0.000263343	0.0241164
ZRANB2 si2	MXE	FKBP7	2:3	2:179341789-179341940;2:179337756-179337869	-0.244268	0.00121876	0.0184033
ZRANB2 si2	A5SS	FLNB	33	3:58127585-58127656	0.28	8.19718e-08	3.34555e-05
ZRANB2 si2	A5SS	FLNB	33	3:58127585-58127656	-0.28	8.28848e-08	3.35638e-05
ZRANB2 si2	SE	FMNL3	26	12:50040422-50040536	0.151494	9.16519e-08	3.41936e-05
ZRANB2 si2	SE	FN1	25	2:216257047-216257926	0.122594	1.04498e-09	5.36063e-07
ZRANB2 si1	A3SS	FNBP1	10	9:132686123-132686305	0.111031	4.34948e-06	0.0036993
ZRANB2 si2	SE	FOXA1	2	14:38063281-38063467	0.209524	0.000480929	0.0370065
ZRANB2 si2	SE	FOXM1	6	12:2974521-2974565	0.177733	0	0
ZRANB2 si2	SE	FOXRED2	4	22:36900145-36900414	0.101749	3.84424e-08	1.54334e-05
ZRANB2 si1	Multi Skip	FRMD8	4:5	11:65156832-65156999;11:65161044-65161145	0.113794	0.000177554	0.0367568
ZRANB2 si1	MXE	FYN	11:12	6:112021307-112021471;6:112020718-112020873	0.146152	0	0
ZRANB2 si1	SE	G2E3	12	14:31074711-31075018	0.170032	0.000105192	0.0145362
ZRANB2 si1	A5SS	GAPVD1	10	9:128083712-128083841	0.104347	0.000584687	0.0403936
ZRANB2 si1	A5SS	GAPVD1	10	9:128083712-128083841	-0.104347	0.000584766	0.0403936
ZRANB2 si2	SE	GATAD2A	4	19:19546940-19547028	0.109662	0.000626063	0.0439613
ZRANB2 si2	A3SS	GBA	3	1:155210877-155210971	-0.150871	2.0295e-05	0.0115024
ZRANB2 si2	A3SS	GBA2	15	9:35738229-35738371	-0.151289	8.23296e-05	0.0282233
ZRANB2 si2	A5SS	GBA2	14	9:35738523-35738629	-0.141657	9.41392e-05	0.0114009
ZRANB2 si2	A5SS	GBA2	14	9:35738523-35738629	0.141657	9.41408e-05	0.0114009
ZRANB2 si1	A3SS	GBA2	15	9:35738229-35738371	0.171152	7.28092e-06	0.00550925
ZRANB2 si2	A5SS	GGNBP2	7	17:34934413-34934616	0.155584	2.24876e-12	2.64909e-09
ZRANB2 si2	A5SS	GGNBP2	7	17:34934413-34934616	-0.153612	4.41858e-12	4.67404e-09
ZRANB2 si1	A5SS	GGNBP2	7	17:34934413-34934616	0.116811	3.37413e-11	4.4036e-08
ZRANB2 si1	A5SS	GGNBP2	7	17:34934413-34934616	-0.116811	3.37413e-11	4.4036e-08
ZRANB2 si1	A3SS	GGT7	8	20:33447772-33447880	0.106434	0.000126989	0.0368895
ZRANB2 si2	SE	GIT2	17	12:110383065-110383154	0.105971	9.22952e-07	0.000274913
ZRANB2 si2	SE	GLYCTK	2	3:52324320-52324735	0.206262	0.000338156	0.0299425
ZRANB2 si1	SE	GLYR1	9	16:4871548-4871598	0.118841	1.01662e-08	9.34185e-06
ZRANB2 si1	A5SS	GORAB	4	1:170508351-170508712	0.106019	0.000533345	0.0380411
ZRANB2 si1	A5SS	GORAB	4	1:170508351-170508712	-0.106019	0.000533345	0.0380411
ZRANB2 si2	A5SS	GOSR1	3	17:28807862-28808281	0.134881	1.95364e-07	7.08134e-05
ZRANB2 si2	A5SS	GOSR1	3	17:28807862-28808281	-0.134881	1.95364e-07	7.08134e-05
ZRANB2 si1	A5SS	GOSR1	3	17:28807862-28808281	0.127469	3.68678e-10	3.64753e-07
ZRANB2 si1	A5SS	GOSR1	3	17:28807862-28808281	-0.127469	3.68678e-10	3.64753e-07
ZRANB2 si2	SE	GPR126	25	6:142762045-142762090	0.216846	0	0
ZRANB2 si1	SE	GPR126	6	6:142704897-142704980	0.126979	9.44855e-09	9.04863e-06
ZRANB2 si2	A5SS	HEATR5B	4	2:37304054-37304162	-0.101826	0.000497047	0.0374073
ZRANB2 si2	A5SS	HEATR5B	4	2:37304054-37304162	0.101826	0.000497244	0.0374073
ZRANB2 si1	A5SS	HELQ	6	4:84364657-84364767	0.123377	4.46598e-05	0.00640054
ZRANB2 si1	A5SS	HELQ	6	4:84364657-84364767	-0.123377	4.46591e-05	0.00640054
ZRANB2 si2	A3SS	HLA-C	4	6:31237987-31238262	0.323296	0.000168068	0.0466409
ZRANB2 si1	A5SS	HM13	12	20:30155881-30156083	0.19948	1.24788e-06	0.000394564
ZRANB2 si1	A5SS	HM13	12	20:30155881-30156083	-0.19948	1.24789e-06	0.000394564
ZRANB2 si2	MXE	HMGA1	5:6	6:34206568-34206734;6:34207070-34207163	-0.10054	0.00266117	0.0326886
ZRANB2 si2	SE	HMMR	5	5:162894707-162894754	-0.174315	4.49594e-06	0.00104439
ZRANB2 si2	A5SS	HMSD	5	18:61637263-61637421	-0.145354	0.000620935	0.0441497
ZRANB2 si1	A3SS	HOXB2	2	17:46620021-46621109	0.194187	1.0423e-05	0.00693463
ZRANB2 si1	A3SS	HOXB2	2	17:46620021-46621109	-0.194187	1.04229e-05	0.00693463
ZRANB2 si1	Multi Skip	HPS4	14:15	22:26854411-26854543;22:26853825-26853933	0.102529	0.00028809	0.0482504
ZRANB2 si1	Multi Skip	HSD17B14	7:8	19:49316920-49316987;19:49316713-49316809	0.111879	2.60444e-05	0.00982502
ZRANB2 si2	A5SS	HSPA12A	8	10:118443302-118443473	0.220238	9.00245e-05	0.0111538
ZRANB2 si2	A5SS	HSPA12A	8	10:118443302-118443473	-0.220238	9.07836e-05	0.0111772
ZRANB2 si2	SE	HSPA14	4	10:14884133-14884845	0.341488	1.50042e-06	0.000410505
ZRANB2 si2	A5SS	HTATIP2	1	11:20385231-20385458	0.116853	2.84002e-08	1.41545e-05
ZRANB2 si2	A5SS	HTATIP2	1	11:20385231-20385458	-0.113588	3.77426e-09	2.22308e-06
ZRANB2 si1	A5SS	HTATIP2	1	11:20385231-20385458	-0.123277	4.51195e-13	8.64884e-10
ZRANB2 si2	A5SS	HUS1	1	7:48019007-48019246	0.126794	1.70507e-06	0.000490994
ZRANB2 si1	SE	ICOSLG	2	21:45658331-45658371	0.157895	2.84158e-05	0.0059399
ZRANB2 si1	Multi Skip	IFI16	9:10	1:159015087-159015254;1:159019222-159019389	-0.151431	2.61773e-05	0.00982502
ZRANB2 si2	SE	IL7R	6	5:35874551-35874644	-0.151813	7.20848e-10	3.91537e-07
ZRANB2 si1	SE	IL7R	6	5:35874551-35874644	-0.104794	8.95426e-08	6.24977e-05
ZRANB2 si1	Multi Skip	IMMP1L	2:3:4:5:6	11:31495271-31495333;11:31484719-31484852;11:31482173-31482261;11:31477807-31477933;11:31473745-31474639	0.133375	3.68704e-08	7.40169e-05
ZRANB2 si2	A5SS	INPP4A	17	2:99172016-99172271	-0.146033	0.000295103	0.0261919
ZRANB2 si2	A5SS	INPP4A	17	2:99172016-99172271	0.146033	0.000295101	0.0261919
ZRANB2 si1	SE	IPP	8	1:46179918-46180138	0.1	2.04755e-05	0.00473696
ZRANB2 si2	SE	IQSEC3	14	12:280278-280327	0.15687	7.65878e-05	0.010324
ZRANB2 si1	A5SS	IRF3	1	19:50168741-50169132	0.152445	0.00023124	0.0223727
ZRANB2 si2	SE	ITGA6	27	2:173366500-173366629	0.100567	6.68937e-11	4.3346e-08
ZRANB2 si2	SE	JAG2	10	14:105617328-105617441	-0.114883	1.16918e-07	4.2337e-05
ZRANB2 si2	SE	KIAA0226	14	3:197417945-197418019	0.209681	6.98622e-08	2.68788e-05
ZRANB2 si2	Multi Skip	KIAA0528	26:27	12:22612426-22612476;12:22611418-22611519	0.114319	1.59251e-05	0.0071512
ZRANB2 si1	SE	KIAA0528	27	12:22611418-22611519	-0.146467	0.000205399	0.0236928
ZRANB2 si2	A5SS	KIAA0895	3	7:36406313-36406878	0.315412	7.78756e-05	0.00989345
ZRANB2 si2	A5SS	KIAA0895	3	7:36406313-36406878	-0.283588	0.000291993	0.0261396
ZRANB2 si2	A3SS	KIAA0907	12	1:155886416-155886528	-0.130808	1.74641e-05	0.0101776
ZRANB2 si2	A3SS	KIAA0907	12	1:155886416-155886528	0.129113	2.39152e-05	0.0125749
ZRANB2 si1	SE	KIAA1731	17	11:93435942-93436085	0.120254	0.000228816	0.0255356
ZRANB2 si2	A5SS	KIAA1826	1	11:105891689-105892954	0.127458	0.000637625	0.044966
ZRANB2 si2	SE	KIF13A	27	6:17790103-17790141	0.335071	0	0
ZRANB2 si2	Multi Skip	KIF13A	26:27	6:17794480-17794626;6:17790103-17790141	0.205338	6.43929e-15	3.35423e-11
ZRANB2 si2	SE	KIF17	11	1:21011302-21011513	0.2	1.15877e-05	0.00244567
ZRANB2 si2	SE	KIF21A	24	12:39724044-39724064	0.228508	3.23377e-11	2.21184e-08
ZRANB2 si1	SE	KIF21A	24	12:39724044-39724064	0.143594	9.92601e-05	0.0142256
ZRANB2 si2	SE	KITLG	7	12:88909311-88909394	0.232258	0.000638358	0.0443191
ZRANB2 si1	A5SS	KLHL17	10	1:899487-899560	0.167237	0.000525348	0.0379116
ZRANB2 si1	A5SS	KLHL17	10	1:899487-899560	-0.167237	0.000525348	0.0379116
ZRANB2 si1	Multi Skip	KRIT1	3:4	7:91874216-91874485;7:91873316-91873463	0.230515	6.87186e-06	0.00375726
ZRANB2 si1	SE	KRIT1	4	7:91873316-91873463	0.220408	2.58377e-05	0.00557066
ZRANB2 si1	A5SS	LAMA4	1	6:112575644-112575913	0.143363	0.000246373	0.0235398
ZRANB2 si2	Multi Skip	LCLAT1	2:3:4	2:30682418-30682588;2:30699268-30699501;2:30748453-30748621	-0.169417	3.13181e-05	0.0120863
ZRANB2 si2	SE	LDHC	3	11:18436731-18436848	-0.17054	0.000139782	0.0161845
ZRANB2 si2	Multi Skip	LIMCH1	14:16:17:18:19:20:21	4:41622441-41622707;4:41631509-41631751;4:41633165-41633494;4:41634766-41634884;4:41634994-41635102;4:41635565-41635825;4:41640949-41640984	0.357504	1.5522e-07	0.000162247
ZRANB2 si2	SE	LIN37	8	19:36243789-36243900	-0.118665	2.79796e-05	0.00485177
ZRANB2 si1	SE	LIN7B	4	19:49619520-49619729	0.219697	0.000153954	0.0191536
ZRANB2 si1	A5SS	LIPE	6	19:42911758-42911943	0.114055	0.000712595	0.0466053
ZRANB2 si1	A5SS	LIPE	6	19:42911758-42911943	-0.114055	0.00071268	0.0466053
ZRANB2 si1	SE	LMBR1L	6	12:49498502-49498668	0.105263	0.000235991	0.0260539
ZRANB2 si2	Multi Skip	LPHN1	15:16:17	19:14267737-14267957;19:14267470-14267536;19:14266922-14267013	0.128032	8.14883e-05	0.0228211
ZRANB2 si2	A5SS	LPHN1	14	19:14268063-14268272	0.11577	3.02368e-05	0.0049597
ZRANB2 si2	SE	LPIN2	11	18:2928589-2928658	-0.131923	0.000102601	0.0129412
ZRANB2 si2	Multi Skip	LRRFIP2	9:10:11:12:13:14:15:16:17	3:37156545-37156586;3:37154406-37154471;3:37152482-37152556;3:37151144-37151194;3:37151018-37151062;3:37150128-37150175;3:37149564-37149620;3:37146946-37147014;3:37144415-37144504	0.190416	0.00019106	0.0391823
ZRANB2 si2	SE	LRRFIP2	20	3:37132958-37133029	0.110956	4.07452e-14	4.18034e-11
ZRANB2 si1	SE	LRRFIP2	13	3:37151018-37151062	-0.159184	0.000307168	0.0304067
ZRANB2 si1	SE	LSM14A	7	19:34710296-34710478	0.123094	3.28626e-14	1.12773e-10
ZRANB2 si2	SE	MAGI1	15	3:65433697-65433732	0.252986	1.59094e-11	1.1087e-08
ZRANB2 si2	SE	MALT1	7	18:56378153-56378185	0.112584	1.24294e-05	0.00256469
ZRANB2 si2	Multi Skip	MAP2K7	2:3	19:7969336-7969433;19:7970693-7970740	0.170903	0.000150065	0.0331225
ZRANB2 si1	SE	MAP3K10	3	19:40710392-40710540	0.151544	0.000292183	0.0298583
ZRANB2 si2	SE	MAP3K9	11	14:71202678-71202746	0.256422	0.000386808	0.032981
ZRANB2 si1	SE	MAP4K2	9	11:64568372-64568503	0.117299	0.000112189	0.0151972
ZRANB2 si1	SE	MAP4K4	17	2:102477287-102477448	0.193407	7.86315e-12	1.70424e-08
ZRANB2 si1	SE	MAP4K4	18	2:102480283-102480513	-0.115372	9.48515e-06	0.0027702
ZRANB2 si1	Multi Skip	MAPK12	6:7:8	22:50695778-50696374;22:50695511-50695622;22:50695217-50695393	0.101082	2.03862e-06	0.00135122
ZRANB2 si2	A5SS	MAPKAPK5	12	12:112326689-112326810	0.108064	1.22018e-06	0.000367708
ZRANB2 si2	A5SS	MAPKAPK5	12	12:112326689-112326810	-0.108064	1.22018e-06	0.000367708
ZRANB2 si2	SE	MARK3	17	14:103966493-103966537	-0.217918	1.03503e-05	0.00220977
ZRANB2 si2	SE	MARK3	16	14:103964839-103964865	0.107188	0.000190725	0.0203009
ZRANB2 si2	SE	MAST2	13	1:46466631-46466651	0.474339	0	0
ZRANB2 si1	SE	MAST2	13	1:46466631-46466651	0.151566	2.0669e-06	0.000802971
ZRANB2 si1	SE	MBNL1	10	3:152164493-152164546	0.17409	0.00064552	0.0480696
ZRANB2 si2	SE	MBNL2	8	13:98009050-98009103	-0.153297	0.000720343	0.04709
ZRANB2 si2	SE	MCAT	3	22:43533087-43533304	0.118576	7.85972e-11	4.83832e-08
ZRANB2 si1	SE	MCOLN3	11	1:85491622-85491771	0.170599	0.000427009	0.0374133
ZRANB2 si1	A5SS	MDM2	11	12:69229607-69229764	0.117094	0.00011005	0.0129816
ZRANB2 si1	A5SS	MDM2	11	12:69229607-69229764	-0.117094	0.000110039	0.0129816
ZRANB2 si2	SE	MED24	7	17:38191169-38191225	-0.102718	9.97802e-05	0.0126645
ZRANB2 si1	SE	MED31	3	17:6553302-6553398	0.123069	3.1255e-11	5.596e-08
ZRANB2 si2	A5SS	MEI1	30	22:42174693-42174937	-0.15856	2.03439e-05	0.00357452
ZRANB2 si2	A5SS	MEI1	30	22:42174693-42174937	0.131231	0.000419089	0.0336264
ZRANB2 si2	Multi Skip	MEIS3	5:6	19:47918308-47918358;19:47917974-47918123	-0.103269	0.000216027	0.0422182
ZRANB2 si1	SE	MELK	14	9:36657238-36657360	0.128001	6.59101e-07	0.000321314
ZRANB2 si1	A5SS	METTL4	2	18:2566820-2567653	0.140237	5.26375e-07	0.000195684
ZRANB2 si1	A5SS	METTL4	2	18:2566820-2567653	-0.140237	5.26356e-07	0.000195684
ZRANB2 si1	A5SS	MIB2	2	1:1551245-1551480	0.263158	0.000401804	0.0325629
ZRANB2 si1	A5SS	MIB2	2	1:1551245-1551480	-0.137829	4.19099e-05	0.00609183
ZRANB2 si2	SE	MLL3	37	7:151880059-151880241	-0.112836	0.000298183	0.0276718
ZRANB2 si1	SE	MON2	29	12:62959794-62959811	0.159093	0.000163693	0.020122
ZRANB2 si2	A3SS	MOV10	4	1:113230950-113231760	-0.131888	9.97647e-06	0.00652047
ZRANB2 si2	A3SS	MOV10	4	1:113230950-113231760	0.131888	9.97656e-06	0.00652047
ZRANB2 si2	SE	MPHOSPH9	10	12:123687661-123687922	-0.148943	9.09635e-06	0.00197632
ZRANB2 si2	SE	MPRIP	24	17:17083921-17083983	0.246106	0	0
ZRANB2 si1	SE	MPRIP	24	17:17083921-17083983	0.119892	0	0
ZRANB2 si2	SE	MPZL1	5	1:167745301-167745403	0.136704	0	0
ZRANB2 si2	A5SS	MRPL18	2	6:160211700-160211819	-0.105905	8.70119e-06	0.00186367
ZRANB2 si1	SE	MST1R	11	3:49933394-49933540	0.117855	0.00058498	0.0451067
ZRANB2 si2	A5SS	MTCH1	8	6:36940428-36940572	0.105686	1.11022e-16	3.19701e-13
ZRANB2 si2	A5SS	MTCH1	8	6:36940428-36940572	-0.105686	1.11022e-16	3.19701e-13
ZRANB2 si1	A5SS	MTRF1	1	13:41837411-41837742	0.293981	1.95319e-06	0.000554669
ZRANB2 si1	A5SS	MTRF1	1	13:41837411-41837742	-0.293981	1.95318e-06	0.000554669
ZRANB2 si2	A5SS	MTRR	1	5:7869217-7869328	0.105031	4.23283e-06	0.00101579
ZRANB2 si2	A5SS	MTRR	1	5:7869217-7869328	-0.105031	4.23302e-06	0.00101579
ZRANB2 si2	SE	MTX1	4	1:155181918-155182010	0.124371	0	0
ZRANB2 si1	A5SS	MUDENG	1	14:57735606-57736106	0.116189	1.23756e-06	0.000394564
ZRANB2 si1	A5SS	MUM1	5	19:1358587-1358699	0.369565	2.19269e-07	9.587e-05
ZRANB2 si1	A5SS	MUM1	5	19:1358587-1358699	-0.369565	2.1927e-07	9.587e-05
ZRANB2 si1	SE	MYL6	7	12:56554410-56554454	0.128145	6.65878e-06	0.00204633
ZRANB2 si2	SE	MYO18A	47	17:27412622-27412666	0.337727	0	0
ZRANB2 si1	Multi Skip	MYO1B	24:25	2:192265475-192265561;2:192267358-192267444	-0.102346	1.31511e-06	0.00100511
ZRANB2 si1	A5SS	N4BP2L2	3	13:33101545-33101669	0.145516	2.56251e-12	4.49097e-09
ZRANB2 si1	A5SS	N4BP2L2	3	13:33101545-33101669	-0.141742	2.14018e-12	3.86113e-09
ZRANB2 si2	SE	NAA16	9	13:41910786-41910892	0.110958	0.000632708	0.0441018
ZRANB2 si1	A5SS	NAT15	8	16:3534691-3535083	0.139727	1.05978e-05	0.00215255
ZRANB2 si1	A5SS	NAT15	8	16:3534691-3535083	-0.139727	1.05978e-05	0.00215255
ZRANB2 si1	Multi Skip	NBN	3:4	8:90994181-90994230;8:90993603-90993751	0.106889	3.69425e-10	2.30167e-06
ZRANB2 si2	A5SS	NBPF15	25	1:148594397-148596267	0.175466	0.000614703	0.0439474
ZRANB2 si2	SE	NBPF3	3	1:21779884-21779923	0.24369	0.000614568	0.0433188
ZRANB2 si1	SE	NCK2	5	2:106497784-106498505	0.102975	7.61942e-05	0.0117958
ZRANB2 si1	A5SS	NCOR2	47	12:124811955-124812179	0.182029	5.4231e-08	2.8432e-05
ZRANB2 si1	A5SS	NCOR2	47	12:124811955-124812179	-0.182029	5.42313e-08	2.8432e-05
ZRANB2 si1	SE	NDOR1	5	9:140108419-140108520	0.111726	8.12729e-05	0.0122594
ZRANB2 si2	A3SS	NEK2	8	1:211836115-211836994	-0.10168	0.000128044	0.0386686
ZRANB2 si2	A3SS	NEK2	8	1:211836115-211836994	0.10168	0.000128049	0.0386686
ZRANB2 si2	A5SS	NEURL4	15	17:7226267-7226442	-0.124733	0.00016173	0.0167995
ZRANB2 si2	A5SS	NEURL4	15	17:7226267-7226442	0.124733	0.000161727	0.0167995
ZRANB2 si1	A5SS	NEURL4	15	17:7226267-7226442	0.113167	0.000299795	0.0266905
ZRANB2 si1	A5SS	NEURL4	15	17:7226267-7226442	-0.113167	0.0002998	0.0266905
ZRANB2 si1	Multi Skip	NF1	31:32	17:29576973-29579821;17:29579956-29580018	0.302564	2.18574e-05	0.00925732
ZRANB2 si1	A5SS	NFIB	12	9:14116207-14116345	0.1327	0.000731721	0.0472959
ZRANB2 si1	A5SS	NFIB	12	9:14116207-14116345	-0.1327	0.000731722	0.0472959
ZRANB2 si1	Multi Skip	NFIB	12:13:14	9:14116207-14116345;9:14112998-14113080;9:14102416-14102509	-0.112782	0.000198277	0.0390525
ZRANB2 si2	SE	NFYA	4	6:41048550-41048636	0.294818	1.26565e-14	1.37077e-11
ZRANB2 si1	SE	NHLRC3	4	13:39616242-39616442	0.183442	3.58379e-06	0.00126137
ZRANB2 si1	A3SS	NIF3L1	4	2:201755929-201757102	0.116696	0.000200769	0.048253
ZRANB2 si1	A3SS	NIF3L1	4	2:201755929-201757102	-0.115982	9.4631e-05	0.0314801
ZRANB2 si2	SE	NISCH	15	3:52514895-52515053	0.212355	2.09522e-06	0.000544979
ZRANB2 si1	SE	NLRP11	12	19:56300595-56300765	-0.125	3.42338e-05	0.00691818
ZRANB2 si1	A3SS	NMT2	16	10:15147771-15151214	0.222136	3.27183e-13	1.5878e-09
ZRANB2 si1	A3SS	NMT2	16	10:15147771-15151214	-0.222136	3.27183e-13	1.5878e-09
ZRANB2 si1	A5SS	NOD1	11	7:30486583-30486764	0.137107	0.000106136	0.0126171
ZRANB2 si1	A5SS	NOD1	11	7:30486583-30486764	-0.137107	0.000106136	0.0126171
ZRANB2 si2	SE	NPHP3	15	3:132418197-132418294	0.284143	5.14766e-05	0.00769752
ZRANB2 si2	A5SS	NR1D1	8	17:38249037-38249535	-0.130252	0.000131258	0.0144448
ZRANB2 si2	A5SS	NR1D1	8	17:38249037-38249535	0.130252	0.000129494	0.0143115
ZRANB2 si2	SE	NRD1	3	1:52303159-52303292	0.222058	0.000221705	0.0224723
ZRANB2 si1	SE	NRD1	3	1:52303159-52303292	0.14245	0.000430693	0.0376559
ZRANB2 si2	SE	NUMA1	20	11:71723447-71723488	0.170094	5.10663e-05	0.00769752
ZRANB2 si2	SE	OCEL1	2	19:17337502-17337678	0.118121	6.12051e-06	0.00138688
ZRANB2 si1	SE	ODF2L	3	1:86851141-86851273	0.142887	1.58586e-07	0.00010349
ZRANB2 si1	Multi Skip	ODF2L	14:15	1:86822127-86822285;1:86821028-86821066	-0.117098	3.34601e-05	0.0114544
ZRANB2 si2	A3SS	ORC3L	3	6:88304260-88304331	-0.136613	2.77808e-08	5.55083e-05
ZRANB2 si2	A3SS	ORC3L	3	6:88304260-88304331	0.136613	2.77807e-08	5.55083e-05
ZRANB2 si2	SE	OSBP2	18	22:31289804-31289988	0.212314	0.000309869	0.0282592
ZRANB2 si2	SE	PALM	9	19:740352-740483	0.217087	0.000664255	0.0450997
ZRANB2 si1	A5SS	PANK2	5	20:3888573-3888925	-0.142853	1.33227e-15	3.7146e-12
ZRANB2 si1	A5SS	PANK2	5	20:3888573-3888925	0.138821	2.10942e-15	5.62574e-12
ZRANB2 si1	SE	PAQR3	2	4:79856275-79856437	0.154087	9.19032e-12	1.89229e-08
ZRANB2 si2	SE	PATZ1	3	22:31736664-31737669	0.20459	3.15004e-12	2.52927e-09
ZRANB2 si1	SE	PATZ1	3	22:31736664-31737669	0.13121	3.96907e-06	0.00136205
ZRANB2 si2	Multi Skip	PBRM1	31:32	3:52592265-52592429;3:52588740-52588895	-0.397127	0	0
ZRANB2 si2	SE	PBRM1	32	3:52588740-52588895	-0.213705	1.92925e-10	1.13106e-07
ZRANB2 si2	SE	PBX3	10	9:128711657-128711719	0.156587	8.10463e-15	9.35451e-12
ZRANB2 si2	SE	PCBP2	15	12:53861589-53861627	-0.111402	0	0
ZRANB2 si1	SE	PCGF3	4	4:726189-726287	0.113989	1.52335e-06	0.000609046
ZRANB2 si2	A5SS	PCM1	30	8:17849051-17849209	-0.17506	5.45008e-13	7.24344e-10
ZRANB2 si2	A5SS	PCM1	30	8:17849051-17849209	0.17506	5.45008e-13	7.24344e-10
ZRANB2 si1	A5SS	PCM1	30	8:17849051-17849209	0.18646	0	0
ZRANB2 si1	A5SS	PCM1	30	8:17849051-17849209	-0.18646	0	0
ZRANB2 si2	A5SS	PCNT	39	21:47851443-47852129	0.126765	1.9431e-05	0.00347299
ZRANB2 si2	A5SS	PCNT	39	21:47851443-47852129	-0.126765	1.94309e-05	0.00347299
ZRANB2 si2	SE	PDLIM2	9	8:22449064-22449181	0.120579	0.000419566	0.0341336
ZRANB2 si2	SE	PFKM	15	12:48529074-48529166	-0.126708	1.33623e-11	9.4911e-09
ZRANB2 si1	SE	PFKM	15	12:48529074-48529166	0.169467	8.95656e-10	1.1526e-06
ZRANB2 si2	SE	PHACTR4	5	1:28784342-28784370	0.148885	5.9591e-07	0.000183416
ZRANB2 si2	A5SS	PHACTR4	5	1:28784342-28784370	-0.12333	3.88027e-05	0.00589813
ZRANB2 si2	A5SS	PHACTR4	5	1:28784342-28784370	0.120985	0.000111884	0.0129159
ZRANB2 si1	A5SS	PHACTR4	5	1:28784342-28784370	0.151126	7.35928e-08	3.61135e-05
ZRANB2 si1	A5SS	PHACTR4	5	1:28784342-28784370	-0.119095	7.93413e-07	0.000276522
ZRANB2 si1	MXE	PHF14	17:18	7:11142113-11147376;7:11148514-11150178	-0.129859	1.18018e-08	1.02085e-06
ZRANB2 si1	A5SS	PHF8	2	X:54070195-54070607	0.168823	0.000162838	0.0171329
ZRANB2 si1	A5SS	PHOSPHO1	1	17:47307830-47308128	0.216359	0.000249777	0.0237558
ZRANB2 si1	A5SS	PHOSPHO1	1	17:47307830-47308128	-0.216359	0.000249796	0.0237558
ZRANB2 si2	SE	PICALM	19	11:85689113-85689136	0.154906	4.21642e-07	0.000137817
ZRANB2 si1	SE	PICALM	14	11:85701293-85701442	-0.13468	4.40477e-07	0.000238669
ZRANB2 si1	Multi Skip	PIGQ	13:14	16:631199-631341;16:632248-632309	0.12298	0.000283866	0.0478
ZRANB2 si1	SE	PINX1	6	8:10677703-10677779	0.104491	5.28272e-07	0.00027537
ZRANB2 si2	SE	PLAGL1	6	6:144286987-144287422	0.129527	8.37229e-11	5.06935e-08
ZRANB2 si1	Multi Skip	PLDN	4:5:6	15:45890078-45891760;15:45893432-45893605;15:45895298-45895385	0.166002	1.61252e-05	0.00755874
ZRANB2 si1	Multi Skip	PLEC	3:4:5:6:7:8:9	8:145047571-145047697;8:145027894-145028088;8:145024352-145025044;8:145018816-145018905;8:145017947-145018110;8:145016560-145016692;8:145013518-145013758	0.202113	1.62187e-05	0.00755874
ZRANB2 si1	A5SS	PLEKHC1	14	14:53327732-53328902	0.108586	6.77801e-05	0.0090002
ZRANB2 si1	A5SS	PLEKHC1	14	14:53327732-53328902	-0.108586	6.77876e-05	0.0090002
ZRANB2 si2	SE	PLK3	13	1:45270322-45270451	0.128734	0.000367874	0.0317417
ZRANB2 si1	SE	PLK3	13	1:45270322-45270451	0.144737	9.39392e-05	0.0136693
ZRANB2 si2	SE	PLOD2	14	3:145795649-145795711	0.166592	2.04676e-05	0.00377985
ZRANB2 si1	Multi Skip	PLSCR1	2:3:4	3:146258921-146258967;3:146255783-146255831;3:146254327-146254352	0.143241	2.62542e-08	6.29131e-05
ZRANB2 si1	A5SS	PLXNB3	36	X:153044055-153044129	0.168627	0.000557851	0.0390178
ZRANB2 si1	A5SS	PLXNB3	36	X:153044055-153044129	-0.168627	0.000557834	0.0390178
ZRANB2 si2	A3SS	POLK	15	5:74889703-74889874	-0.177886	7.68317e-06	0.00553965
ZRANB2 si2	A3SS	POLK	15	5:74889703-74889874	0.177886	7.68372e-06	0.00553965
ZRANB2 si1	A3SS	POLK	15	5:74889703-74889874	0.20336	2.78046e-05	0.0135067
ZRANB2 si1	A3SS	POLK	15	5:74889703-74889874	-0.168877	4.44674e-05	0.0193062
ZRANB2 si1	SE	POLK	15	5:74889703-74889874	0.110294	2.32775e-05	0.00515353
ZRANB2 si2	A3SS	POLM	9	7:44113730-44113832	0.261902	7.6649e-05	0.0269362
ZRANB2 si1	Multi Skip	POLM	6:7:8:9	7:44117921-44118037;7:44116108-44116228;7:44113997-44114129;7:44113730-44113832	0.237817	2.16011e-05	0.00925732
ZRANB2 si1	A3SS	PPIL2	23	22:22050156-22052550	0.102041	3.34991e-06	0.00301816
ZRANB2 si1	Multi Skip	PPIL3	4:5	2:201749985-201750090;2:201747065-201747158	0.1241	3.80159e-08	7.40169e-05
ZRANB2 si2	SE	PPM1M	4	3:52280990-52281244	0.163175	0.000404107	0.0337685
ZRANB2 si2	SE	PPP1R12A	15	12:80199946-80200113	0.169611	7.44479e-05	0.0101096
ZRANB2 si1	SE	PPP1R16B	5	20:37529224-37529327	0.1	0.000382774	0.0345672
ZRANB2 si2	SE	PPP3CB	16	10:75199630-75199659	-0.179308	5.20694e-07	0.000161612
ZRANB2 si2	SE	PPP3CC	14	8:22396982-22397011	-0.210883	9.04534e-09	4.07427e-06
ZRANB2 si1	Multi Skip	PRMT2	8:9:10:11	21:48071718-48072224;21:48078657-48078832;21:48080745-48080874;21:48081712-48081848	0.159983	1.64231e-07	0.00023421
ZRANB2 si2	SE	PRPF40A	9	2:153535570-153535623	-0.113417	1.29896e-14	1.37077e-11
ZRANB2 si1	SE	PRPSAP2	3	17:18768782-18768877	0.119967	9.57883e-07	0.000443209
ZRANB2 si2	A3SS	PSPC1	11	13:20248896-20249793	0.204686	0.000175807	0.0480261
ZRANB2 si2	A3SS	PSPC1	11	13:20248896-20249793	-0.204686	0.000175807	0.0480261
ZRANB2 si2	SE	PTPRD	12	9:8497242-8497268	0.485037	2.08944e-13	1.92934e-10
ZRANB2 si2	A3SS	PTPRG	32	3:62278836-62280573	0.252753	0	0
ZRANB2 si2	A3SS	PTPRG	32	3:62278836-62280573	-0.252753	0	0
ZRANB2 si2	A5SS	PTPRG	27	3:62262647-62262723	-0.217775	4.08125e-09	2.35048e-06
ZRANB2 si2	A5SS	PTPRG	27	3:62262647-62262723	0.217775	4.08125e-09	2.35048e-06
ZRANB2 si2	A5SS	PUM2	17	2:20457998-20458132	-0.110346	5.94831e-08	2.56395e-05
ZRANB2 si2	A5SS	PUM2	17	2:20457998-20458132	0.110346	5.94861e-08	2.56395e-05
ZRANB2 si1	A5SS	PUM2	17	2:20457998-20458132	0.107299	3.16747e-13	6.2675e-10
ZRANB2 si1	A5SS	PUM2	17	2:20457998-20458132	-0.107299	3.16747e-13	6.2675e-10
ZRANB2 si1	Multi Skip	PXN	10:11:12	12:120654076-120654919;12:120653733-120653893;12:120653363-120653464	0.106683	3.57245e-07	0.000370963
ZRANB2 si2	SE	RAB11FIP3	7	16:541134-541268	0.300436	0	0
ZRANB2 si1	Multi Skip	RAD17	3:4:5:6	5:68665887-68666111;5:68666862-68666998;5:68667281-68667384;5:68667861-68668044	0.21875	0.000118826	0.0278321
ZRANB2 si1	Multi Skip	RAD51L1	4:5	14:68301797-68301913;14:68331505-68331602	0.1	0.000148478	0.0325731
ZRANB2 si2	Multi Skip	RAG1AP1	3:4	1:155109304-155109427;1:155110037-155110198	0.113329	5.02741e-09	8.18367e-06
ZRANB2 si1	Multi Skip	RAG1AP1	3:4	1:155109304-155109427;1:155110037-155110198	0.127925	0	0
ZRANB2 si2	A3SS	RAI1	9	17:17713284-17714767	0.15511	1.66942e-05	0.00989387
ZRANB2 si2	A3SS	RAI1	9	17:17713284-17714767	-0.15511	1.66891e-05	0.00989387
ZRANB2 si1	SE	RALGAPA1	20	14:36157665-36157746	-0.194444	0.00056262	0.0439594
ZRANB2 si1	A5SS	RARS2	1	6:88299419-88299735	0.131335	1.79534e-12	3.33716e-09
ZRANB2 si1	A5SS	RARS2	1	6:88299419-88299735	-0.119337	2.31002e-11	3.22038e-08
ZRANB2 si2	A3SS	RASAL2	15	1:178425835-178426034	-0.256564	8.99281e-15	5.71722e-11
ZRANB2 si2	A3SS	RASAL2	15	1:178425835-178426034	0.256564	8.99281e-15	5.71722e-11
ZRANB2 si1	Multi Skip	RBM6	6:7:8:9	3:50004631-50006181;3:50009492-50009581;3:50012756-50012825;3:50036873-50036946	-0.112652	8.97893e-08	0.000139856
ZRANB2 si2	Multi Skip	RBFOX2	12:13	22:36152152-36152191;22:36146473-36146504	-0.183406	6.52721e-08	8.0953e-05
ZRANB2 si1	SE	RC3H2	20	9:125613602-125613715	0.155772	9.11837e-06	0.0027014
ZRANB2 si2	SE	REPS1	10	6:139246494-139247618	-0.143138	0.000192783	0.0204546
ZRANB2 si1	SE	RFXANK	5	19:19307995-19308060	0.120032	0.000137132	0.0175376
ZRANB2 si1	SE	RHEBL1	3	12:49460751-49460818	0.210751	0.000240682	0.0262204
ZRANB2 si2	SE	RHPN1	9	8:144461999-144462155	-0.108386	0.000524026	0.03918
ZRANB2 si2	Multi Skip	RIMKLB	2:3	12:8850496-8850893;12:8852381-8853210	-0.283103	0.000100092	0.0268751
ZRANB2 si2	A3SS	RNF216	5	7:5778907-5779256	0.140436	3.38491e-06	0.00292243
ZRANB2 si2	A3SS	RNF216	5	7:5778907-5779256	-0.12035	3.20802e-05	0.0151814
ZRANB2 si1	A3SS	RNF216	5	7:5778907-5779256	0.179873	2.76992e-10	1.08818e-06
ZRANB2 si1	A3SS	RNF216	5	7:5778907-5779256	-0.10346	2.48837e-06	0.00230663
ZRANB2 si1	A5SS	RNF220	7	1:45097652-45097884	0.121101	6.46839e-07	0.000233395
ZRANB2 si1	A5SS	RNF220	7	1:45097652-45097884	-0.121101	6.46838e-07	0.000233395
ZRANB2 si1	SE	ROBO3	22	11:124747833-124748027	-0.165751	1.08358e-06	0.0004958
ZRANB2 si1	SE	ROGDI	4	16:4851268-4851322	0.211724	1.05652e-05	0.00297998
ZRANB2 si2	Multi Skip	RPP14	2:3	3:58292247-58292378;3:58296036-58296133	0.12751	0.000105618	0.0273166
ZRANB2 si2	A5SS	RSRC1	1	3:157827861-157828012	-0.102444	6.76122e-05	0.00884985
ZRANB2 si1	A5SS	RSRC1	1	3:157827861-157828012	0.100016	3.01705e-06	0.000811691
ZRANB2 si2	A5SS	SAMD8	1	10:76871393-76871536	0.207819	7.74602e-05	0.00986485
ZRANB2 si1	SE	SAPS2	10	22:50857296-50857408	0.109522	4.52273e-07	0.000241878
ZRANB2 si2	SE	SCARF2	4	22:20785305-20785824	0.189502	0.000181926	0.0196952
ZRANB2 si1	A3SS	SCARF2	9	22:20783512-20783642	0.181237	1.82732e-05	0.00998031
ZRANB2 si1	A3SS	SCARF2	9	22:20783512-20783642	-0.181237	1.82731e-05	0.00998031
ZRANB2 si2	A3SS	SCRIB	36	8:144873836-144873910	0.138134	2.74812e-05	0.0137523
ZRANB2 si2	A3SS	SCRIB	36	8:144873836-144873910	-0.138134	2.70125e-05	0.0136889
ZRANB2 si2	SE	SCRIB	17	8:144889722-144889784	-0.135546	0	0
ZRANB2 si1	A3SS	SCRIB	36	8:144873836-144873910	0.117647	6.80171e-05	0.0252718
ZRANB2 si1	A3SS	SCRIB	36	8:144873836-144873910	-0.117647	6.64804e-05	0.025044
ZRANB2 si1	A5SS	SCYL3	11	1:169831754-169831938	0.169213	0.00015222	0.0163237
ZRANB2 si1	A5SS	SCYL3	11	1:169831754-169831938	-0.169213	0.000152217	0.0163237
ZRANB2 si1	A3SS	SEC13	2	3:10360823-10361000	0.10935	0.000141088	0.0390597
ZRANB2 si1	A3SS	SEC13	2	3:10360823-10361000	-0.10935	0.000141084	0.0390597
ZRANB2 si1	SE	SEC22C	9	3:42594253-42594940	-0.135192	9.84799e-10	1.22891e-06
ZRANB2 si2	Multi Skip	SEC31A	29:30	4:83763293-83763634;4:83752090-83752128	-0.178191	4.33893e-06	0.00245668
ZRANB2 si1	A3SS	SECISBP2	9	9:91949437-91949645	0.115274	3.59127e-07	0.000510827
ZRANB2 si1	A3SS	SECISBP2	9	9:91949437-91949645	-0.108018	6.56956e-06	0.0051618
ZRANB2 si2	A5SS	SENP7	1	3:101231935-101232056	0.173077	6.65735e-05	0.00880282
ZRANB2 si2	A5SS	SENP7	1	3:101231935-101232056	-0.173077	6.57595e-05	0.00873977
ZRANB2 si2	SE	SEPT6	14	X:118759298-118759342	-0.256833	0	0
ZRANB2 si2	Multi Skip	SEPT6	14:15	X:118759298-118759342;X:118752676-118754014	-0.402031	2.87239e-09	5.34368e-06
ZRANB2 si2	A5SS	SERPINB8	2	18:61637263-61637421	-0.145354	0.000620935	0.0441497
ZRANB2 si1	Multi Skip	SETMAR	2:3	3:4345297-4345552;3:4354582-4355445	-0.185185	3.00276e-05	0.0106298
ZRANB2 si1	SE	SETX	27	9:135144790-135144876	-0.130386	1.26301e-07	8.38885e-05
ZRANB2 si1	SE	SFRS18	11	6:99851705-99851758	0.194691	2.97872e-06	0.00109521
ZRANB2 si1	SE	SFT2D2	5	1:168205827-168205862	0.11985	3.69119e-07	0.000202671
ZRANB2 si2	Multi Skip	SH3GLB2	10:11	9:131771732-131771746;9:131771385-131771625	0.121784	0.000110498	0.0274088
ZRANB2 si1	A5SS	SHPRH	15	6:146254186-146254341	0.1311	0.000468902	0.0358188
ZRANB2 si1	A5SS	SHPRH	15	6:146254186-146254341	-0.1311	0.000468815	0.0358188
ZRANB2 si1	Multi Skip	SIM1	8:9	6:100896022-100896128;6:100895144-100895291	0.251521	0.000203399	0.0392805
ZRANB2 si2	A5SS	SIRT3	2	11:236048-236416	-0.105159	0.000235049	0.0223547
ZRANB2 si2	A5SS	SKA1	1	18:47901392-47901609	-0.241236	7.97422e-08	3.33329e-05
ZRANB2 si2	A5SS	SKA1	1	18:47901392-47901609	0.235917	1.37225e-07	5.26873e-05
ZRANB2 si2	A5SS	SLC17A9	6	20:61593976-61594106	0.231448	4.55927e-10	3.37601e-07
ZRANB2 si2	A5SS	SLC17A9	6	20:61593976-61594106	-0.215951	2.33356e-09	1.43995e-06
ZRANB2 si2	A3SS	SLC23A2	3	20:4951439-4951565	0.170507	4.74465e-05	0.019404
ZRANB2 si2	A3SS	SLC23A2	3	20:4951439-4951565	-0.170507	4.74465e-05	0.019404
ZRANB2 si2	Multi Skip	SLC25A23	8:9	19:6453992-6454099;19:6452323-6452490	0.101307	3.37186e-06	0.00212424
ZRANB2 si2	A5SS	SLC26A6	7	3:48669082-48669234	-0.131149	9.12238e-05	0.0111791
ZRANB2 si2	A5SS	SLC26A6	7	3:48669082-48669234	0.131149	9.12305e-05	0.0111791
ZRANB2 si1	A5SS	SLC26A6	8	3:48668657-48668739	0.147479	8.27499e-05	0.0104657
ZRANB2 si1	A5SS	SLC26A6	8	3:48668657-48668739	-0.147479	8.27472e-05	0.0104657
ZRANB2 si2	A5SS	SLC27A1	4	19:17597372-17597766	-0.143333	0.000379976	0.0317154
ZRANB2 si2	A5SS	SLC27A1	4	19:17597372-17597766	0.143333	0.000384685	0.0319542
ZRANB2 si2	SE	SLC2A6	8	9:136338537-136338722	0.112727	0.000416165	0.0339317
ZRANB2 si2	Multi Skip	SLC39A9	10:11	14:69925080-69925310;14:69925416-69926228	-0.161974	0.000194979	0.0396737
ZRANB2 si1	A3SS	SLC4A3	21	2:220505152-220505321	-0.315789	4.17567e-06	0.00358847
ZRANB2 si2	Multi Skip	SLC9A5	4:5:6:7:8:9:10:11:12:13:14:15:16	16:67288924-67289087;16:67289296-67289374;16:67289656-67289833;16:67290372-67290592;16:67290814-67291016;16:67291248-67291337;16:67291434-67291504;16:67292221-67292350;16:67293476-67293564;16:67293723-67293849;16:67296115-67296192;16:67298255-67298425;16:67298943-67299009	0.22864	0.000244984	0.0452526
ZRANB2 si1	Multi Skip	SLC9A5	4:5:6:7:8:9:10:11:12:13:14:15:16	16:67288924-67289087;16:67289296-67289374;16:67289656-67289833;16:67290372-67290592;16:67290814-67291016;16:67291248-67291337;16:67291434-67291504;16:67292221-67292350;16:67293476-67293564;16:67293723-67293849;16:67296115-67296192;16:67298255-67298425;16:67298943-67299009	0.172834	1.94968e-05	0.00867665
ZRANB2 si2	Multi Skip	SLMAP	11:12	3:57850534-57850584;3:57850969-57851019	0.114138	4.79002e-05	0.0162021
ZRANB2 si2	Multi Skip	SMPD4	11:12	2:130918759-130918845;2:130915757-130915838	0.162488	1.38258e-05	0.00631741
ZRANB2 si1	Multi Skip	SMPD4	11:12	2:130918759-130918845;2:130915757-130915838	0.144855	2.96322e-05	0.0106104
ZRANB2 si2	A5SS	SNAPC4	12	9:139281937-139282031	-0.122382	3.41156e-06	0.000858404
ZRANB2 si2	A5SS	SNAPC4	12	9:139281937-139282031	0.122382	3.41155e-06	0.000858404
ZRANB2 si2	SE	SOS1	24	2:39216411-39216455	0.121894	1.4499e-05	0.00290332
ZRANB2 si1	Multi Skip	SPAG4	3:4:5:6:7:8	20:34205442-34205508;20:34205701-34205762;20:34206009-34206052;20:34206372-34206397;20:34206534-34206642;20:34206845-34206920	0.268834	0.000240693	0.0423621
ZRANB2 si2	SE	SPAG9	29	17:49053224-49053262	0.129746	0	0
ZRANB2 si1	SE	SPAG9	29	17:49053224-49053262	-0.121794	5.33043e-05	0.00907053
ZRANB2 si2	SE	SPG20	4	13:36910424-36910495	-0.235384	5.33437e-10	2.98523e-07
ZRANB2 si2	A5SS	SPNS2	12	17:4440195-4440241	-0.628017	3.2155e-10	2.45101e-07
ZRANB2 si2	A5SS	SPNS2	12	17:4440195-4440241	0.628017	3.21548e-10	2.45101e-07
ZRANB2 si1	SE	SPTAN1	24	9:131355262-131355321	0.139209	0.000499854	0.0411459
ZRANB2 si1	A5SS	SRPK3	6	X:153044055-153044129	0.168627	0.000557851	0.0390178
ZRANB2 si1	A5SS	SRPK3	6	X:153044055-153044129	-0.168627	0.000557834	0.0390178
ZRANB2 si2	A5SS	SS18	1	18:23671060-23671164	-0.168646	2.8843e-06	0.00076418
ZRANB2 si2	A5SS	SS18	1	18:23671060-23671164	0.150564	0.000483265	0.0368911
ZRANB2 si2	A5SS	SSB	3	2:170655811-170656026	-0.181083	0.000561485	0.0409419
ZRANB2 si2	A5SS	SSB	3	2:170655811-170656026	0.181083	0.000561605	0.0409419
ZRANB2 si1	SE	SSH1	12	12:109196098-109196144	0.151269	5.2985e-06	0.00171805
ZRANB2 si2	SE	STARD4	4	5:110837660-110837786	0.160219	8.92988e-10	4.69633e-07
ZRANB2 si2	A5SS	STAT2	15	12:56743129-56743293	0.156462	0.000268384	0.0244055
ZRANB2 si2	A5SS	STAT2	15	12:56743129-56743293	-0.156462	0.000268375	0.0244055
ZRANB2 si1	A5SS	STRADA	2	17:61805694-61805773	0.148674	3.72618e-06	0.000929122
ZRANB2 si1	A5SS	STRADA	2	17:61805694-61805773	-0.148674	3.72618e-06	0.000929122
ZRANB2 si2	SE	STX2	10	12:131280540-131280665	-0.150611	7.00101e-05	0.00968473
ZRANB2 si1	Multi Skip	STX3	10:11	11:59563075-59563185;11:59564756-59564869	0.137509	1.75947e-06	0.00124571
ZRANB2 si2	Multi Skip	STXBP5	23:24	6:147660315-147660374;6:147660473-147660520	0.138319	0.000226936	0.0422182
ZRANB2 si1	A5SS	SUGP2	14	19:19103397-19104549	0.118812	8.28305e-06	0.00174599
ZRANB2 si1	A5SS	SUGP2	14	19:19103397-19104549	-0.105705	0.000372999	0.0309186
ZRANB2 si2	A5SS	SUPT7L	1	2:27886191-27886507	0.15543	2.88658e-15	6.50522e-12
ZRANB2 si2	A5SS	SUPT7L	1	2:27886191-27886507	-0.154186	4.66294e-15	1.00706e-11
ZRANB2 si1	A5SS	SUPT7L	1	2:27886191-27886507	0.103541	9.60665e-12	1.51095e-08
ZRANB2 si1	A5SS	SUPT7L	1	2:27886191-27886507	-0.103541	9.60498e-12	1.51095e-08
ZRANB2 si2	Multi Skip	SYCP1	19:20:21:22	1:115454100-115454203;1:115455654-115455775;1:115456596-115456666;1:115466070-115466151	-0.153757	5.91887e-05	0.0185731
ZRANB2 si1	SE	SYCP2	25	20:58467045-58467481	0.108266	0.000319974	0.031224
ZRANB2 si1	SE	SYDE2	4	1:85643829-85643955	0.128632	0.000654937	0.0484207
ZRANB2 si2	SE	SYNE2	117	14:64682004-64682072	0.304015	3.9482e-10	2.27854e-07
ZRANB2 si2	SE	SYTL2	13	11:85422156-85422275	-0.360224	3.00154e-06	0.000746695
ZRANB2 si1	SE	SYTL2	17	11:85415901-85416071	0.157895	0.00030041	0.0301615
ZRANB2 si2	SE	SYTL3	5	6:159084237-159084657	0.233333	0.000551007	0.0404601
ZRANB2 si1	SE	TAF6	7	7:99710972-99711028	0.101813	1.28828e-08	1.15329e-05
ZRANB2 si2	SE	TARBP2	8	12:53898919-53899046	0.140302	7.0889e-07	0.000214614
ZRANB2 si1	SE	TARBP2	8	12:53898919-53899046	0.123745	7.39816e-08	5.44029e-05
ZRANB2 si1	Multi Skip	TAS2R14	2:3:4:5:6	12:11199619-11199787;12:11187381-11187484;12:11126254-11126320;12:11090007-11091176;12:11036753-11036889	0.193548	2.05992e-05	0.0090381
ZRANB2 si2	SE	TBC1D13	3	9:131553014-131553054	-0.111022	9.45714e-05	0.0122133
ZRANB2 si2	SE	TBC1D8	11	2:101648730-101648847	-0.152027	0.000397977	0.0334074
ZRANB2 si1	SE	TBX3	3	12:115117718-115117777	0.179848	0.000150758	0.0189853
ZRANB2 si2	A3SS	TCF19	2	6:31126674-31127484	0.122567	9.43494e-05	0.0314197
ZRANB2 si2	A3SS	TCF19	2	6:31126674-31127484	-0.122567	9.43493e-05	0.0314197
ZRANB2 si1	A3SS	TDRD5	4	1:179564763-179564953	-0.12	7.98228e-05	0.0280836
ZRANB2 si1	A5SS	TDRKH	1	1:151762856-151763010	-0.143174	0.000282037	0.0257693
ZRANB2 si1	A5SS	TGIF1	6	18:3451591-3452380	0.170437	0.000544216	0.0385385
ZRANB2 si2	A3SS	THRA	13	17:38249273-38250118	0.130252	0.000136801	0.0403667
ZRANB2 si2	A3SS	THRA	13	17:38249273-38250118	-0.130252	0.000138649	0.0405696
ZRANB2 si1	Multi Skip	TJAP1	2:3:4	6:43445825-43445970;6:43446397-43446456;6:43457215-43457766	0.196382	0.000182089	0.03724
ZRANB2 si1	A5SS	TMCO6	1	5:140019012-140019197	0.253947	0.00018724	0.0191103
ZRANB2 si1	A5SS	TMCO6	1	5:140019012-140019197	-0.24386	0.000266792	0.0247954
ZRANB2 si1	Multi Skip	TMEM120B	7:8	12:122208813-122208878;12:122209394-122209455	0.101846	2.31307e-05	0.00925732
ZRANB2 si2	A5SS	TMEM5	1	12:64173589-64174242	0.134775	0.000184046	0.0183103
ZRANB2 si2	A5SS	TMEM5	1	12:64173589-64174242	-0.130929	0.000275813	0.0249063
ZRANB2 si1	SE	TMEM69	2	1:46156646-46156782	0.102121	6.26602e-07	0.000310885
ZRANB2 si2	A5SS	TMEM79	3	1:156254975-156255774	0.145567	0.000733439	0.0493719
ZRANB2 si2	A5SS	TMEM79	3	1:156254975-156255774	-0.141172	0.00062892	0.0446559
ZRANB2 si1	A5SS	TMUB2	2	17:42264719-42265111	-0.108321	2.0361e-07	9.05031e-05
ZRANB2 si2	A3SS	TOR1B	5	9:132571621-132573563	0.185812	0	0
ZRANB2 si2	A3SS	TOR1B	5	9:132571621-132573563	-0.185812	0	0
ZRANB2 si2	Multi Skip	TPD52L1	7:8	6:125573168-125574901;6:125578244-125578304	-0.142295	1.20116e-05	0.00582972
ZRANB2 si2	SE	TRIM11	6	1:228588665-228588892	0.111749	3.59104e-06	0.000855709
ZRANB2 si1	Multi Skip	TRIM73	13:14:15:16	7:75039889-75040117;7:75040691-75040857;7:75040938-75041042;7:75042067-75042210	0.265292	2.32588e-06	0.0015095
ZRANB2 si1	A5SS	TRIO	52	5:14488557-14489178	0.266359	1.04542e-06	0.000346626
ZRANB2 si1	A5SS	TRIO	52	5:14488557-14489178	-0.246544	3.66023e-06	0.000920158
ZRANB2 si1	SE	TRMT2B	6	X:100292906-100293040	0.105185	2.00629e-09	2.29498e-06
ZRANB2 si2	Multi Skip	TRPM4	3:4	19:49669298-49669472;19:49671174-49671354	0.206957	7.14711e-05	0.0209153
ZRANB2 si1	A5SS	TSEN34	1	19:54694119-54694301	0.10856	0.000413101	0.0328638
ZRANB2 si1	A5SS	TSEN34	1	19:54694119-54694301	-0.10856	0.000413084	0.0328638
ZRANB2 si1	SE	TTC8	8	14:89307769-89307901	0.16281	0.000583912	0.0451067
ZRANB2 si2	Multi Skip	UBE2I	3:4	16:1359637-1359774;16:1362348-1362668	-0.144949	2.24508e-05	0.00918569
ZRANB2 si2	MXE	UBE2J2	3:4	1:1201478-1201670;1:1200163-1200210	-0.280445	0.000123664	0.00392881
ZRANB2 si1	A5SS	UBFD1	6	16:23575392-23575410	0.322904	5.22256e-07	0.000195684
ZRANB2 si1	A5SS	UBFD1	6	16:23575392-23575410	-0.322904	8.17117e-07	0.000283175
ZRANB2 si1	SE	UGGT2	12	13:96637158-96637591	0.198776	0.000392825	0.0353199
ZRANB2 si1	A3SS	USP16	15	21:30418988-30419642	0.105702	0	0
ZRANB2 si2	SE	USP4	7	3:49348947-49350046	-0.135294	8.97668e-05	0.0117572
ZRANB2 si1	SE	VEZT	7	12:95650326-95650398	-0.101306	2.94727e-09	3.19391e-06
ZRANB2 si1	SE	VPS13A	71	9:79997195-79997919	0.131631	0.000501584	0.0411459
ZRANB2 si2	A5SS	WASH6P	9	X:155254439-155254765	0.147048	1.58983e-05	0.00300766
ZRANB2 si2	A5SS	WASH6P	9	X:155254439-155254765	-0.147048	1.58991e-05	0.00300766
ZRANB2 si2	SE	WDR90	34	16:712673-713064	0.200793	1.82002e-05	0.00348303
ZRANB2 si1	A5SS	WHSC1L1	21	8:38138985-38139101	0.197191	5.34285e-05	0.00733178
ZRANB2 si1	A5SS	WHSC1L1	21	8:38138985-38139101	-0.197191	3.65981e-05	0.00555675
ZRANB2 si1	Multi Skip	XPNPEP3	2:3	22:41256682-41256797;22:41257622-41258683	0.1191	2.60247e-06	0.00165453
ZRANB2 si1	A5SS	YAP1	5	11:102056749-102056868	0.117388	0	0
ZRANB2 si1	A5SS	YAP1	5	11:102056749-102056868	-0.117388	0	0
ZRANB2 si2	A5SS	YDJC	2	22:21983832-21984050	0.122294	1.57293e-06	0.000463238
ZRANB2 si2	A5SS	YDJC	2	22:21983832-21984050	-0.119099	2.88965e-06	0.00076418
ZRANB2 si2	A3SS	ZBTB8A	13	1:33065688-33071542	-0.231974	3.78223e-05	0.0169553
ZRANB2 si2	A3SS	ZBTB8A	13	1:33065688-33071542	0.231974	3.78222e-05	0.0169553
ZRANB2 si1	A5SS	ZC3H11A	1	1:203764751-203764922	0.10529	1.24082e-06	0.000394564
ZRANB2 si2	SE	ZDHHC16	8	10:99213556-99213603	-0.145102	5.8234e-09	2.72263e-06
ZRANB2 si2	SE	ZDHHC21	3	9:14680031-14680160	0.165455	0.000220291	0.0224723
ZRANB2 si2	SE	ZFAND1	3	8:82629484-82629523	-0.111774	9.02774e-10	4.69633e-07
ZRANB2 si1	SE	ZFP62	2	5:180278988-180279060	0.19102	5.21408e-05	0.00894649
ZRANB2 si2	A5SS	ZFYVE27	1	10:99496878-99497082	-0.145453	2.22407e-06	0.000613192
ZRANB2 si2	A5SS	ZFYVE27	1	10:99496878-99497082	0.145111	2.41589e-06	0.000655617
ZRANB2 si1	A5SS	ZFYVE27	1	10:99496878-99497082	-0.128343	1.51818e-06	0.000461016
ZRANB2 si1	A5SS	ZFYVE27	1	10:99496878-99497082	0.121447	1.59629e-06	0.00047764
ZRANB2 si1	A5SS	ZGPAT	2	20:62339380-62339540	0.105138	2.38279e-05	0.00400439
ZRANB2 si2	A5SS	ZMYM3	1	X:70474318-70475047	-0.327704	5.96922e-08	2.56395e-05
ZRANB2 si2	A5SS	ZMYM3	1	X:70474318-70475047	0.284349	9.60933e-06	0.0020394
ZRANB2 si2	A5SS	ZMYND11	1	10:180424-180832	0.225367	0.000493441	0.0373381
ZRANB2 si2	A5SS	ZMYND11	1	10:180424-180832	-0.225367	0.000493442	0.0373381
ZRANB2 si1	SE	ZMYND8	29	20:45841287-45841370	0.106233	1.44548e-05	0.00364583
ZRANB2 si1	Multi Skip	ZNF138	4:6	7:64275950-64276031;7:64291318-64291454	0.246429	6.32557e-05	0.0184813
ZRANB2 si1	SE	ZNF23	10	16:71489975-71490024	-0.151743	0.000445972	0.038745
ZRANB2 si1	A5SS	ZNF260	2	19:37016057-37016275	0.204186	1.14676e-05	0.00228385
ZRANB2 si1	A5SS	ZNF260	2	19:37016057-37016275	-0.192915	3.09806e-05	0.00493228
ZRANB2 si2	A3SS	ZNF41	4	X:47315671-47315837	0.367477	4.19227e-07	0.000505479
ZRANB2 si1	A5SS	ZNF41	1	X:47342523-47342610	0.248507	2.42977e-05	0.00407219
ZRANB2 si1	A5SS	ZNF41	1	X:47342523-47342610	-0.216249	8.72456e-05	0.0108995
ZRANB2 si2	A3SS	ZNF473	2	19:50534149-50534348	-0.15445	4.60815e-05	0.0192238
ZRANB2 si2	A3SS	ZNF473	2	19:50534149-50534348	0.147871	0.000106289	0.0342539
ZRANB2 si1	A3SS	ZNF559	9	19:9452293-9454523	0.136489	5.81687e-05	0.0226419
ZRANB2 si2	Multi Skip	ZNF566	4:5	19:36964234-36964360;19:36963813-36963911	-0.103782	1.00799e-05	0.00525064
ZRANB2 si1	SE	ZNF618	2	9:116731397-116731440	-0.157895	0.000549224	0.0435781
ZRANB2 si2	A5SS	ZNF638	2	2:71558887-71559005	0.139844	6.25913e-05	0.00853763
ZRANB2 si2	A5SS	ZNF638	2	2:71558887-71559005	-0.139844	6.25914e-05	0.00853763
ZRANB2 si2	A3SS	ZNF692	5	1:249151433-249151696	-0.169999	4.28399e-06	0.00352467
ZRANB2 si2	A3SS	ZNF692	5	1:249151433-249151696	0.169999	4.28406e-06	0.00352467
ZRANB2 si2	A3SS	ZNF738	5	19:21560191-21562104	0.135863	8.67249e-09	2.02164e-05
ZRANB2 si2	A3SS	ZNF738	5	19:21560191-21562104	-0.118409	2.59515e-07	0.000342428
ZRANB2 si1	A5SS	ZNF880	3	19:52877552-52877680	-0.139848	1.68119e-10	1.87499e-07
ZRANB2 si1	A5SS	ZNF880	3	19:52877552-52877680	0.128778	3.35693e-10	3.4319e-07
ZRANB2 si1	A5SS	ZSWIM7	1	17:15902820-15903008	0.113656	0.000616893	0.0419467

## Sheet: 78 genes
											AS regulation in the same gene in DoxoR vs MCF-7
gene	exon	event	regulation siRNA vs. Ctl	|Δpsi|	FDR	siRNA #	algorithm	same exon same event both siRNAs	same direction both siRNAs	found by both algorithms	same gene	same exon same event	opposite direction	same exon different event
AKR1E2	7	ASE	down	0.26	0.01165	1	2	no	-	-	yes	yes	yes	-		Same exon, same event, opposite direction
AKR1E2	5:6:7	multi	down	0.36	9.92159e-05	2	2	no	-	-	yes	no	-	yes		Same exon, same event, same direction
ATXN2L	23	ASE	down	0.16	0	1	2	yes	yes	yes	yes	yes	yes	-		Same exon, not same event
ATXN2L	23	ASE	down	0.13	4.61308e-08	2	2	yes	yes	yes	yes	yes	yes	-		Not same exon
ATXN2L	23	ASE	down	0.23	0.000153474	1	1	yes	yes	yes	yes	yes	yes	-		Not common with DoxoR vs. Parental
ATXN2L	22:23:00	IR	down	0.12	0.000714569	1	1	no	-	-	yes	yes	yes	-
ATXN2L	22	A5SS	down	0.12	0.00168058	2	1	no	-	-	yes	yes	yes	-
C11orf74	1	A5SS	up	0.11	0.0001015	1	2	yes	yes	no	yes	yes	no	-
C11orf74	1	A5SS	down	0.11	0.00213027	1	2	yes	no	-	yes	yes	yes	-
C11orf74	1	A5SS	up	0.1	0.0229005	2	2	yes	yes	no	yes	yes	no	-
C16orf13	2	ASE	down	0.11	0.00375301	1	1	yes	yes	no	yes	yes	yes	-
C16orf13	2	ASE	down	0.11	0.0162523	2	1	yes	yes	no	yes	yes	yes	-
C21orf57	2	A5SS	up	0.16	0.000147883	1	2	yes	yes	no	yes	yes	yes	-
C21orf57	2	A5SS	down	0.16	0.000147883	1	2	yes	yes	no	yes	yes	yes	-
C21orf57	2	A5SS	up	0.21	0.000117361	2	2	yes	yes	no	yes	yes	yes	-
C21orf57	2	A5SS	down	0.21	0.000117361	2	2	yes	yes	no	yes	yes	yes	-
CASP8	1	A5SS	up	0.13	0.000458406	1	2	yes	yes	no	yes	yes	yes	-
CASP8	1	A5SS	down	0.13	0.000411047	1	2	yes	yes	no	yes	yes	yes	-
CASP8	1	A5SS	up	0.13	0.012662	2	2	yes	yes	no	yes	yes	yes	-
CASP8	1	A5SS	down	0.13	0.0140909	2	2	yes	yes	no	yes	yes	yes	-
DBF4B	7	ASE	up	0.15	0.0143817	1	2	yes	yes	no	yes	yes	yes	-
DBF4B	7	ASE	up	0.16	0.0091791	2	2	yes	yes	no	yes	yes	yes	-
DNAJB12	9	A5SS	up	0.12	1.58924e-05	1	2	yes	yes	no	yes	yes	yes	-
DNAJB12	9	A5SS	down	0.1	0.00260695	1	2	yes	no	-	yes	yes	yes	-
DNAJB12	9	A5SS	up	0.12	0.000815144	2	2	yes	yes	no	yes	yes	yes	-
ECT2	5	ASE	down	0.14	0.000475177	1	1	yes	yes	yes	yes	yes	yes	-
ECT2	5	ASE	down	0.29	0	2	1	yes	yes	yes	yes	yes	yes	-
ECT2	5	ASE	down	0.31	0	2	2	yes	yes	yes	yes	yes	yes	-
EPB41L1	25	ASE	down	0.3	2.86534e-08	2	1	no	-	-	yes	yes	yes	-
EPB41L1	27	ASE	up	0.24	0.0171611	1	1	no	-	-	yes	no	-	no
EPB41L1	28	ASE	up	0.16	0.0194613	1	1	no	-	-	yes	no	-	no
EPB41L1	24:25	multi	down	0.37	6.12654e-06	2	2	no	-	-	yes	no	-	yes
EZH2	4	A5SS	up	0.11	0.00376516	1	1	yes	yes	yes	yes	yes	yes	-
EZH2	4	A5SS	up	0.13	0.00143149	2	1	yes	yes	yes	yes	yes	yes	-
EZH2	4	A5SS	up	0.12	6.05504e-07	2	2	yes	yes	yes	yes	yes	yes	-
EZH2	4	A5SS	down	0.12	4.26941e-07	2	2	yes	no	-	yes	yes	no	-
FAM126A	11	ASE	down	0.15	1.47317e-11	1	2	yes	yes	yes	yes	yes	yes	-
FAM126A	11	ASE	down	0.44	0	2	2	yes	yes	yes	yes	yes	yes	-
FAM126A	11	ASE	down	0.15	8.85871e-06	1	1	yes	yes	yes	yes	yes	yes	-
FAM126A	11	ASE	down	0.4	0	2	1	yes	yes	yes	yes	yes	yes	-
FAM192A	2:3	MXE	down	0.15	0.0072244	1	2	yes	yes	no	yes	no	-	no
FAM192A	2:3	MXE	down	0.21	0.00302266	2	2	yes	yes	no	yes	no	-	no
FEZ2	8	ASE	up	0.13	0.00126299	1	1	yes	yes	yes	yes	yes	no	-
FEZ2	8	ASE	up	0.18	2.16009e-10	2	1	yes	yes	yes	yes	yes	no	-
FEZ2	8	ASE	up	0.18	0	2	2	yes	yes	yes	yes	yes	no	-
FGFR1	6	ASE	down	0.11	1.06581e-09	1	1	no	-	-	yes	yes	no	-
FGFR1	8	A5SS	up	0.1	0.0106907	2	1	yes	yes	yes	yes	no	-	no
FGFR1	8	A5SS	up	0.1	3.55639e-11	1	2	yes	yes	yes	yes	no	-	no
FGFR1	8	A5SS	down	0.1	5.20487e-11	1	2	yes	no	-	yes	no	-	no
FGFR1OP	7	ASE	down	0.12	0.00217385	1	1	yes	yes	yes	yes	yes	yes	-
FGFR1OP	7	ASE	down	0.14	4.86816e-05	2	1	yes	yes	yes	yes	yes	yes	-
FGFR1OP	7	ASE	down	0.13	1.22035e-10	1	2	yes	yes	yes	yes	yes	yes	-
FGFR1OP	7	ASE	down	0.18	0	2	2	yes	yes	yes	yes	yes	yes	-
FNBP1	10	A3SS	down	0.11	0.0036993	1	2	no	-	-	yes	no	-	yes
FNBP1	10	ASE	down	0.11	0.00255703	2	1	no	-	-	yes	yes	yes	-
GBA2	15	A3SS	down	0.17	0.00550925	1	2	yes	no	-	yes	yes	no	-
GBA2	15	A3SS	up	0.15	0.0282233	2	2	yes	no	-	yes	yes	yes	-
GBA2	14	A5SS	up	0.14	0.0114009	2	2	no	-	-	yes	no	-	no
GBA2	14	A5SS	down	0.14	0.0114009	2	2	no	-	-	yes	no	-	no
GGNBP2	7	A5SS	up	0.12	4.4036e-08	1	2	yes	yes	no	yes	no	-	no
GGNBP2	7	A5SS	down	0.12	4.4036e-08	1	2	yes	yes	no	yes	no	-	no
GGNBP2	7	A5SS	up	0.15	4.67404e-09	2	2	yes	yes	no	yes	no	-	no
GGNBP2	7	A5SS	down	0.16	2.64909e-09	2	2	yes	yes	no	yes	no	-	no
GOSR1	3	A5SS	up	0.13	3.64753e-07	1	2	yes	yes	yes	yes	yes	yes	-
GOSR1	3	A5SS	down	0.13	3.64753e-07	1	2	yes	yes	no	yes	yes	yes	-
GOSR1	3	A5SS	up	0.13	7.08134e-05	2	2	yes	yes	yes	yes	yes	yes	-
GOSR1	3	A5SS	down	0.13	7.08134e-05	2	2	yes	yes	no	yes	yes	yes	-
GOSR1	3	A5SS	up	0.15	0.00307679	1	1	yes	yes	yes	yes	yes	yes	-
GOSR1	3	A5SS	up	0.15	0.00419942	2	1	yes	yes	yes	yes	yes	yes	-
GPR126	6	ASE	down	0.13	9.04863e-06	1	2	no	-	-	yes	yes	no	-
GPR126	25	ASE	down	0.22	0	2	2	no	-	-	yes	no	-	no
GPR126	6	ASE	down	0.15	0.00144601	1	1	no	-	-	yes	yes	no	-
GPR126	25	ASE	down	0.22	0	2	1	no	-	-	yes	no	-	no
HSD17B6	5	ASE	down	0.11	0.01361	1	1	yes	yes	no	yes	yes	yes	-
HSD17B6	5	ASE	down	0.11	0.000373325	2	1	yes	yes	no	yes	yes	yes	-
KCTD17	8	ASE	down	0.11	0.00715761	1	1	yes	yes	no	yes	yes	yes	-
KCTD17	8	ASE	down	0.12	0.00705562	2	1	yes	yes	no	yes	yes	yes	-
KIAA0528	27	ASE	up	0.15	0.0236928	1	2	no	-	-	yes	yes	no	yes
KIAA0528	26:27	multi	down	0.11	0.0071512	2	2	no	-	-	yes	yes	yes	-
KIF21A	24	ASE	down	0.14	0.0142256	1	2	yes	yes	yes	yes	yes	yes	-
KIF21A	24	ASE	down	0.23	2.21184e-08	2	2	yes	yes	yes	yes	yes	yes	-
KIF21A	24	ASE	down	0.29	0.00919395	2	1	yes	yes	yes	yes	yes	yes	-
LRRFIP2	13	ASE	up	0.16	0.0304067	1	2	no	-	-	yes	no	-	no
LRRFIP2	20	ASE	down	0.11	4.18034e-11	2	2	no	-	-	yes	yes	yes	-
LRRFIP2	20	ASE	down	0.12	4.25741e-09	2	1	no	-	-	yes	yes	yes	-
LRRFIP2	9-17	multi	down	0.19	0.0391823	2	2	no	-	-	yes	yes	yes	-
MAST2	13	ASE	down	0.15	0.000802971	1	2	yes	yes	no	yes	yes	yes	-
MAST2	13	ASE	down	0.47	0	2	2	yes	yes	no	yes	yes	yes	-
MPRIP	24	ASE	down	0.12	0	1	2	yes	yes	yes	yes	yes	yes	-
MPRIP	24	ASE	down	0.25	0	2	2	yes	yes	yes	yes	yes	yes	-
MPRIP	24	ASE	down	0.13	8.85871e-06	1	1	yes	yes	yes	yes	yes	yes	-
MPRIP	24	ASE	down	0.23	0	2	1	yes	yes	yes	yes	yes	yes	-
MRPL55	3	ASE	up	0.14	0.00548821	1	1	yes	yes	no	yes	yes	yes	-
MRPL55	3	ASE	up	0.14	0.0119389	2	1	yes	yes	no	yes	yes	yes	-
MRPL55	2:3	multi	down	0.11	0.0192058	1	1	no	-	-	yes	yes	yes	-
N4BP2L2	3	A5SS	up	0.14	3.86113e-09	1	2	yes	no	-	yes	yes	no	-
N4BP2L2	3	A5SS	down	0.15	4.49097e-09	1	2	yes	yes	yes	yes	yes	yes	-
N4BP2L2	3	A5SS	down	0.11	0.000797273	1	1	yes	yes	yes	yes	yes	yes	-
N4BP2L2	3	A5SS	down	0.11	0.00110082	2	1	yes	yes	yes	yes	yes	yes	-
NEURL4	15	A5SS	up	0.11	0.0266905	1	2	yes	yes	yes	yes	no	-	no
NEURL4	15	A5SS	down	0.11	0.0266905	1	2	yes	yes	no	yes	no	-	no
NEURL4	15	A5SS	up	0.12	0.0167995	2	2	yes	yes	yes	yes	no	-	no
NEURL4	15	A5SS	down	0.12	0.0167995	2	2	yes	yes	no	yes	no	-	no
NEURL4	15	A5SS	up	0.11	0.0330793	1	1	yes	yes	yes	yes	no	-	no
NME4	4	IR	down	0.12	0.0364601	1	1	yes	yes	no	yes	yes	yes	-
NME4	4	IR	down	0.12	0.0332766	2	1	yes	yes	no	yes	yes	yes	-
ORMDL1	4	IR	down	0.1	0.00974362	1	1	yes	yes	no	yes	no	-	yes
ORMDL1	4	IR	down	0.16	7.86564e-05	2	1	yes	yes	no	yes	no	-	yes
PATZ1	3	ASE	down	0.13	0.00136205	1	2	yes	yes	no	yes	yes	yes	-
PATZ1	3	ASE	down	0.2	2.52927e-09	2	2	yes	yes	no	yes	yes	yes	-
PBX3	10	ASE	down	0.1	0.00974362	1	1	yes	yes	yes	yes	yes	yes	-
PBX3	10	ASE	down	0.13	7.86564e-05	2	1	yes	yes	yes	yes	yes	yes	-
PBX3	10	ASE	down	0.16	9.35451e-12	2	2	yes	yes	yes	yes	yes	yes	-
PCM1	30	A5SS	down	0.14	7.04623e-05	1	1	yes	yes	yes	yes	yes	yes	-
PCM1	30	A5SS	down	0.14	0.000262654	2	1	yes	yes	yes	yes	yes	yes	-
PCM1	30	A5SS	up	0.19	0	1	2	yes	yes	no	yes	yes	yes	-
PCM1	30	A5SS	down	0.19	0	1	2	yes	yes	yes	yes	yes	yes	-
PCM1	30	A5SS	up	0.18	7.24344e-10	2	2	yes	yes	no	yes	yes	yes	-
PCM1	30	A5SS	down	0.18	7.24344e-10	2	2	yes	yes	yes	yes	yes	yes	-
PFKM	15	ASE	down	0.17	1.1526e-06	1	2	yes	no	-	yes	yes	no	-
PFKM	15	ASE	down	0.2	1.05025e-08	1	1	yes	no	-	yes	yes	no	-
PFKM	15	ASE	up	0.13	9.4911e-09	2	2	yes	no	-	yes	yes	yes	-
PHACTR4	5	A5SS	up	0.12	0.000276522	1	2	yes	yes	no	yes	yes	yes	-
PHACTR4	5	A5SS	down	0.15	3.61135e-05	1	2	yes	yes	no	yes	yes	yes	-
PHACTR4	5	A5SS	up	0.12	0.00589813	2	2	yes	yes	no	yes	yes	yes	-
PHACTR4	5	A5SS	down	0.12	0.0129159	2	2	yes	yes	no	yes	yes	yes	-
PHACTR4	5	ASE	down	0.15	0.000183416	2	2	no	-	-	yes	no	-	yes
PHF3	3	ASE	up	0.22	0.00647617	1	1	yes	yes	no	yes	yes	no	-
PHF3	3	ASE	up	0.12	0.00182668	2	1	yes	yes	no	yes	yes	no	-
PICALM	3	ASE	up	0.29	0.0427519	1	1	no	-	-	yes	yes	no	-
PICALM	14	ASE	up	0.11	6.34988e-07	1	1	no	-	-	yes	yes	yes	-
PICALM	19	ASE	down	0.19	4.16304e-07	2	1	no	-	-	yes	yes	no	-
PICALM	14	ASE	up	0.13	0.000238669	1	2	no	-	-	yes	yes	yes	-
PICALM	19	ASE	down	0.15	0.000137817	2	2	no	-	-	yes	yes	no	-
PLEC	3-9	multi	down	0.2	0.00755874	1	2	no	-	-	yes	yes	yes	-
PLEC	39	ASE	down	0.1	0.00390371	2	1	no	-	-	yes	no	-	no
POLK	15	ASE	down	0.11	0.00515353	1	2	no	-	-	yes	yes	no	-
POLK	15	A3SS	up	0.17	0.0193062	1	2	yes	yes	no	yes	no	-	no
POLK	15	A3SS	down	0.2	0.0135067	1	2	yes	yes	no	yes	no	-	no
POLK	15	A3SS	up	0.18	0.00553965	2	2	yes	yes	no	yes	no	-	no
POLK	15	A3SS	down	0.18	0.00553965	2	2	yes	yes	no	yes	no	-	no
POLM	6-9	multi	down	0.24	0.00925732	1	2	no	-	-	yes	no	-	yes
POLM	9	A3SS	down	0.26	0.0269362	2	2	no	-	-	yes	yes	yes	-
PUM2	17	A5SS	up	0.11	0.000206825	1	1	yes	yes	yes	yes	yes	yes	-
PUM2	17	A5SS	up	0.11	6.2675e-10	1	2	yes	yes	yes	yes	yes	yes	-
PUM2	17	A5SS	down	0.11	6.2675e-10	1	2	yes	yes	no	yes	yes	yes	-
PUM2	17	A5SS	up	0.11	2.56395e-05	2	2	yes	yes	yes	yes	yes	yes	-
PUM2	17	A5SS	down	0.11	2.56395e-05	2	2	yes	yes	no	yes	yes	yes	-
RAG1AP1	3:4	multi	down	0.13	0	1	2	yes	yes	no	yes	yes	no	-
RAG1AP1	3:4	multi	down	0.11	8.18367e-06	2	2	yes	yes	no	yes	yes	no	-
RARS2	1	A5SS	up	0.12	3.22038e-08	1	2	no	-	-	yes	yes	yes	-
RARS2	1	A5SS	down	0.13	3.33716e-09	1	2	no	-	-	yes	yes	yes	-
RARS2	8	ASE	up	0.17	0.0428241	2	1	no	-	-	yes	no	-	no
RNF216	5	A3SS	up	0.1	0.00230663	1	2	yes	yes	no	yes	yes	yes	-
RNF216	5	A3SS	down	0.18	1.08818e-06	1	2	yes	yes	no	yes	yes	yes	-
RNF216	5	A3SS	up	0.12	0.0151814	2	2	yes	yes	no	yes	yes	yes	-
RNF216	5	A3SS	down	0.14	0.00292243	2	2	yes	yes	no	yes	yes	yes	-
RPL17	18:47017901-47018203	IR	down	0.12	0.000825771	1	1	yes	yes	no	yes	no	-	yes
RPL17	18:47017901-47018203	IR	down	0.14	0.00034239	2	1	yes	yes	no	yes	no	-	yes
SCRIB	36	A3SS	up	0.12	0.025044	1	2	yes	yes	no	yes	yes	yes	-
SCRIB	36	A3SS	down	0.12	0.0252718	1	2	yes	yes	no	yes	yes	yes	-
SCRIB	36	A3SS	up	0.14	0.0136889	2	2	yes	yes	no	yes	yes	yes	-
SCRIB	36	A3SS	down	0.14	0.0137523	2	2	yes	yes	no	yes	yes	yes	-
SCRIB	17	ASE	up	0.14	0	2	2	no	-	-	yes	yes	no	-
SLC9A5	4-16	multi	down	0.17	0.00867665	1	2	yes	yes	no	yes	no	-	yes
SLC9A5	4-16	multi	down	0.23	0.0452526	2	2	yes	yes	no	yes	no	-	yes
SPAG9	29	ASE	up	0.11	0.00339384	1	1	yes	no	-	yes	yes	no	-
SPAG9	29	ASE	up	0.12	0.00907053	1	2	yes	no	-	yes	yes	no	-
SPAG9	29	ASE	down	0.17	1.44412e-09	2	1	yes	no	-	yes	yes	yes	-
SPAG9	29	ASE	down	0.13	0	2	2	yes	no	-	yes	yes	yes	-
SYTL2	17	ASE	down	0.16	0.0301615	1	2	no	-	-	yes	no	-	no
SYTL2	13	ASE	up	0.36	0.000746695	2	2	no	-	-	yes	yes	yes	-
SYTL2	13	ASE	up	0.35	0.000492272	2	1	no	-	-	yes	yes	yes	-
TBRG4	4	ASE	down	0.11	0.0018677	1	1	yes	yes	no	yes	yes	yes	-
TBRG4	4	ASE	down	0.13	0.000533699	2	1	yes	yes	no	yes	yes	yes	-
TBRG4	5	ASE	down	0.11	0.000480263	2	1	no	-	-	yes	yes	yes	-
ZFYVE27	1	A5SS	up	0.128343	0.000461016	1	2	yes	yes	no	yes	yes	yes	-
ZFYVE27	1	A5SS	down	0.121447	0.00047764	1	2	yes	yes	no	yes	yes	yes	-
ZFYVE27	1	A5SS	up	0.145453	0.000613192	2	2	yes	yes	no	yes	yes	yes	-
ZFYVE27	1	A5SS	down	0.145111	0.000655617	2	2	yes	yes	no	yes	yes	yes	-
ZNF41	1	A5SS	up	0.22	0.0108995	1	2	no	-	-	yes	no	-	no
ZNF41	1	A5SS	down	0.25	0.00407219	1	2	no	-	-	yes	no	-	no
ZNF41	4	A3SS	down	0.37	0.000505479	2	2	no	-	-	yes	no	-	no
AGAP3	15-16	multi	down	0.11	0.0449609	1	2	no	-	-	no	-	-	-
AGAP3	11	ASE	down	0.11	0.00204882	2	2	no	-	-	no	-	-	-
B3GNT3	2	A5SS	up	0.14	0.026487	1	2	yes	yes	no	no	-	-	-
B3GNT3	2	A5SS	down	0.14	0.0268224	1	2	yes	yes	no	no	-	-	-
B3GNT3	2	A5SS	up	0.12	0.0483273	2	2	yes	yes	no	no	-	-	-
B3GNT3	2	A5SS	down	0.12	0.0487041	2	2	yes	yes	no	no	-	-	-
BDNF	7	A5SS	up	0.1	0	1	2	yes	yes	no	no	-	-	-
BDNF	7	A5SS	down	0.11	0	1	2	yes	yes	yes	no	-	-	-
BDNF	7	A5SS	up	0.1	5.80693e-11	2	2	yes	yes	no	no	-	-	-
BDNF	7	A5SS	down	0.11	1.66245e-11	2	2	yes	yes	yes	no	-	-	-
BDNF	7	A5SS	down	0.11	4.57157e-06	1	1	yes	yes	yes	no	-	-	-
BDNF	7	A5SS	down	0.11	0.000262654	2	1	yes	yes	yes	no	-	-	-
C1orf9	4	ASE	up	0.15	0.0143817	1	2	no	-	-	no	-	-	-
C1orf9	13	ASE	up	0.3	0	2	2	no	-	-	no	-	-	-
CHAC2	2	A5SS	up	0.11	1.67633e-11	1	2	yes	yes	no	no	-	-	-
CHAC2	2	A5SS	down	0.11	1.67633e-11	1	2	yes	yes	no	no	-	-	-
CHAC2	2	A5SS	up	0.11	5.15274e-07	2	2	yes	yes	no	no	-	-	-
CHAC2	2	A5SS	down	0.11	5.15274e-07	2	2	yes	yes	no	no	-	-	-
COL12A1	66	A3SS	up	0.11	0.00865387	1	2	yes	yes	no	no	-	-	-
COL12A1	66	A3SS	down	0.11	0.00865387	1	2	yes	yes	no	no	-	-	-
COL12A1	66	A3SS	up	0.1	0.0151814	2	2	yes	yes	no	no	-	-	-
COL12A1	66	A3SS	down	0.1	0.0151814	2	2	yes	yes	no	no	-	-	-
EPB41L3	6-7	multi	up	0.17	0.0154131	1	2	no	-	-	no	-	-	-
EPB41L3	28	ASE	down	0.12	2.73374e-13	2	2	no	-	-	no	-	-	-
EPB41L3	28	ASE	down	0.11	8.06419e-09	2	1	no	-	-	no	-	-	-
FAM54B	2-4	multi	down	0.19	0.00023421	1	2	yes	yes	no	no	-	-	-
FAM54B	2-4	multi	down	0.17	0.0137683	2	2	yes	yes	no	no	-	-	-
GLYR1	9	ASE	down	0.12	9.34185e-06	1	2	no	-	-	no	-	-	-
GLYR1	9	ASE	down	0.13	1.42993e-05	1	1	no	-	-	no	-	-	-
GLYR1	17	IR	up	0.1	0.020358	2	1	no	-	-	no	-	-	-
HTATIP2	1	A5SS	up	0.12	8.64884e-10	1	2	yes	yes	no	no	-	-	-
HTATIP2	1	A5SS	down	0.12	1.41545e-05	2	2	no	-	-	no	-	-	-
HTATIP2	1	A5SS	up	0.11	2.22308e-06	2	2	yes	yes	no	no	-	-	-
IL7R	6	ASE	up	0.1	6.24977e-05	1	2	yes	yes	no	no	-	-	-
IL7R	6	ASE	up	0.15	3.91537e-07	2	2	yes	yes	no	no	-	-	-
MAPKAPK5	12	A5SS	up	0.11	0.000367708	2	2	no	-	-	no	-	-	-
MAPKAPK5	12	A5SS	down	0.11	0.000367708	2	2	no	-	-	no	-	-	-
MAPKAPK5	12	A5SS	up	0.11	0.00413246	2	1	no	-	-	no	-	-	-
MAPKAPK5	12	A5SS	up	0.11	0.0147894	2	1	no	-	-	no	-	-	-
NRD1	3	ASE	up	0.14	0.0376559	1	2	yes	yes	no	no	-	-	-
NRD1	3	ASE	up	0.22	0.0224723	2	2	yes	yes	no	no	-	-	-
PLK3	13	ASE	down	0.14	0.0136693	1	2	yes	yes	no	no	-	-	-
PLK3	13	ASE	down	0.13	0.0317417	2	2	yes	yes	no	no	-	-	-
RSRC1	1	A5SS	down	0.1	0.000811691	1	2	yes	no	-	no	-	-	-
RSRC1	1	A5SS	up	0.1	0.00884985	2	2	yes	no	-	no	-	-	-
SCARF2	9	A3SS	up	0.18	0.00998031	1	2	no	-	-	no	-	-	-
SCARF2	9	A3SS	down	0.18	0.00998031	1	2	no	-	-	no	-	-	-
SCARF2	9	A3SS	up	0.19	0.0149471	1	1	no	-	-	no	-	-	-
SCARF2	4	ASE	down	0.19	0.0196952	2	2	no	-	-	no	-	-	-
SETX	27	ASE	up	0.13	8.38885e-05	1	2	no	-	-	no	-	-	-
SETX	27	ASE	up	0.12	0.00130763	1	1	no	-	-	no	-	-	-
SLC26A6	8	A5SS	up	0.15	0.0104657	1	2	no	-	-	no	-	-	-
SLC26A6	8	A5SS	down	0.15	0.0104657	1	2	no	-	-	no	-	-	-
SLC26A6	7	A5SS	up	0.13	0.0111791	2	2	no	-	-	no	-	-	-
SLC26A6	7	A5SS	down	0.13	0.0111791	2	2	no	-	-	no	-	-	-
SMPD4	11-12	multi	down	0.14	0.0106104	1	2	yes	yes	yes	no	-	-	-
SMPD4	11-12	multi	down	0.16	0.00631741	2	2	yes	yes	yes	no	-	-	-
SMPD4	11-12	multi	down	0.1	0.0135525	1	1	yes	yes	yes	no	-	-	-
SMPD4	11-12	multi	down	0.19	1.87445e-08	2	1	yes	yes	yes	no	-	-	-
SUPT7L	1	A5SS	up	0.1	1.51095e-08	1	2	yes	yes	no	no	-	-	-
SUPT7L	1	A5SS	down	0.1	1.51095e-08	1	2	yes	yes	no	no	-	-	-
SUPT7L	1	A5SS	up	0.15	1.00706e-11	2	2	yes	yes	no	no	-	-	-
SUPT7L	1	A5SS	down	0.16	6.50522e-12	2	2	yes	yes	no	no	-	-	-
TARBP2	8	ASE	down	0.12	5.44029e-05	1	2	yes	yes	yes	no	-	-	-
TARBP2	8	ASE	down	0.14	0.000214614	2	2	yes	yes	yes	no	-	-	-
TARBP2	8	ASE	down	0.14	0.00120925	1	1	yes	yes	yes	no	-	-	-
TARBP2	8	ASE	down	0.12	0.0154077	2	1	yes	yes	yes	no	-	-	-
ZNF461	3	A5SS	down	0.26	0.00058461	1	2	yes	yes	no	no	-	-	-
ZNF461	3	A5SS	down	0.2	0.0391661	2	2	yes	yes	no	no	-	-	-
ZNF692	5	A3SS	up	0.17	0.00352467	2	2	no	-	-	no	-	-	-
ZNF692	5	A3SS	down	0.17	0.00352467	2	2	no	-	-	no	-	-	-
ZNF692	8	IR	up	0.12	0.0186052	1	1	no	-	-	no	-	-	-
