# Supplementary material for: ZRANB2 and SYF2-mediated splicing programs converging on ECT2 are involved in breast cancer cell resistance to doxorubicin
Source: Nucleic Acids Res. 2020 Jan 16;48(5):2676–93. doi: 10.1093/nar/gkz1213 (PMC7049692; doi:10.1093/nar/gkz1213)
Supplement: gkz1213_Supplemental_Files [file gkz1213_supplemental_files.zip › Suppl Table S6_FINAL FILE.xlsx]

## Sheet: method 1
siRNA #	Type	ID	GeneID	gene symbol	chr	strand	longExonStart_0base	longExonEnd	shortES	shortEE	flankingES	flankingEE	ID,1	IC_SAMPLE_1	SC_SAMPLE_1	IC_SAMPLE_2	SC_SAMPLE_2	P Value	FDR	delta PSI (siSYF2 - siCTRL)
SYF2 si1	A3SS	4786	ENSG00000004487	KDM1A	chr1	+	23399766	23399896	23399784	23399896	23398616	23398690	4786	158,109,72	652,541,377	10,13,11	622,456,646	0	0	0.136
SYF2 si2	A3SS	4802	ENSG00000004487	KDM1A	chr1	+	23399766	23399896	23399784	23399896	23398616	23398690	4802	171,144,105	525,488,341	10,13,11	622,456,646	0	0	0.193
SYF2 si1	SE	12820	ENSG00000005810	MYCBP2	chr13	-	77677343	77677445	77672910	77673148	77692474	77692597	12820	22,11,7	72,42,21	0,0,0	72,30,73	3.72435e-11	3.77072e-07	0.129
SYF2 si2	SE	14567	ENSG00000007392	LUC7L	chr16	-	240539	240569	240120	240134	242925	243014	14567	646,593,482	73,56,35	525,480,681	28,23,36	0.000360985	0.0399943	-0.123
SYF2 si2	SE	36559	ENSG00000008710	PKD1	chr16	-	2147319	2147504	2147148	2147242	2147728	2147781	36559	144,107,111	26,20,24	164,96,169	11,8,10	1.67346e-05	0.00439612	-0.231
SYF2 si1	RI	4722	ENSG00000014914	MTMR11	chr1	-	149905502	149905835	149905502	149905591	149905747	149905835	4722	32,17,20	21,14,13	27,3,16	41,11,35	0.000349633	0.0144327	0.195
SYF2 si1	RI	2122	ENSG00000025434	NR1H3	chr11	+	47283097	47283569	47283097	47283277	47283469	47283569	2122	24,23,22	45,42,20	12,7,13	51,38,57	7.27592e-05	0.00436442	0.122
SYF2 si1	A3SS	116	ENSG00000054148	PHPT1	chr9	+	139744954	139745012	139744957	139745012	139744464	139744589	116	14,13,11	15,16,15	6,5,8	28,32,23	0.000338847	0.0285967	0.255
SYF2 si1	SE	24343	ENSG00000054654	SYNE2	chr14	+	64682003	64682072	64680911	64681188	64682965	64683105	24343	141,96,86	108,79,63	131,78,106	41,31,56	0.000215018	0.0429076	-0.158
SYF2 si2	SE	34997	ENSG00000055483	USP36	chr17	-	76792398	76792576	76783547	76783740	76794481	76794537	34997	107,66,71	15,12,14	69,60,89	27,26,32	0.000241179	0.0304035	0.204
SYF2 si2	A3SS	4120	ENSG00000060237	WNK1	chr12	+	987377	987527	987380	987527	980430	980514	4120	483,433,327	110,125,92	352,190,384	187,70,215	7.67654e-07	0.000126464	0.115
SYF2 si2	SE	30627	ENSG00000060237	WNK1	chr12	+	980430	980514	971339	971436	987377	987527	30627	985,987,705	0,172,101	864,372,920	0,0,0	0	0	-0.147
SYF2 si1	A3SS	6417	ENSG00000063245	EPN1	chr19	+	56204316	56204403	56204319	56204403	56204051	56204162	6417	314,330,238	288,207,178	412,332,488	172,136,262	1.34095e-05	0.00244443	-0.12
SYF2 si2	A3SS	6434	ENSG00000063245	EPN1	chr19	+	56204316	56204403	56204319	56204403	56204051	56204162	6434	376,323,317	281,240,211	412,332,488	172,136,262	2.73409e-05	0.00225208	-0.107
SYF2 si2	SE	41212	ENSG00000064115	TM7SF3	chr12	-	27132716	27132869	27129192	27129290	27133498	27133579	41212	700,665,369	15,17,12	605,374,601	49,34,45	1.44594e-09	1.89922e-06	0.12
SYF2 si1	A3SS	1507	ENSG00000064490	RFXANK	chr19	+	19307771	19307855	19307774	19307855	19304747	19304942	1507	488,509,331	381,414,293	407,255,453	515,342,518	4.23051e-05	0.00638223	0.103
SYF2 si2	A3SS	1509	ENSG00000064490	RFXANK	chr19	+	19307771	19307855	19307774	19307855	19304747	19304942	1509	592,503,393	316,376,304	407,255,453	515,342,518	2.87439e-08	6.25547e-06	0.151
SYF2 si2	SE	11714	ENSG00000064490	RFXANK	chr19	+	19307994	19308060	19307774	19307855	19308329	19308430	11714	512,600,457	387,276,246	821,608,899	202,155,242	2.34326e-10	3.66972e-07	-0.182
SYF2 si2	A3SS	5950	ENSG00000067829	IDH3G	chrX	-	153051220	153051727	153051220	153051428	153051809	153051904	5950	518,457,446	44,31,32	485,339,617	13,18,20	0.000137013	0.00834844	-0.106
SYF2 si2	A3SS	3573	ENSG00000070413	DGCR2	chr22	-	19052360	19052580	19052360	19052571	19055612	19055738	3573	201,162,161	26,31,31	164,97,164	58,38,59	5.24606e-06	0.00059148	0.125
SYF2 si1	A3SS	6271	ENSG00000071794	HLTF	chr3	-	148777504	148777594	148777504	148777591	148778429	148778474	6271	131,100,63	84,69,39	125,74,142	49,29,48	0.000550004	0.0401045	-0.125
SYF2 si2	A3SS	945	ENSG00000075413	MARK3	chr14	+	103934369	103934523	103934417	103934523	103933415	103933528	945	629,566,383	128,125,98	588,311,493	171,154,220	2.65218e-05	0.00222583	0.123
SYF2 si1	RI	2428	ENSG00000077454	LRCH4	chr7	-	100174316	100174628	100174316	100174400	100174524	100174628	2428	34,33,20	45,32,32	26,21,31	79,52,74	0.000622583	0.0221305	0.11
SYF2 si1	A5SS	1030	ENSG00000077463	SIRT6	chr19	-	4175676	4175934	4175838	4175934	4175024	4175148	1030	127,110,58	16,8,7	132,91,166	3,0,6	0.000108284	0.0261867	-0.173
SYF2 si2	A5SS	638	ENSG00000079432	CIC	chr19	+	42798324	42798456	42798324	42798450	42798755	42798887	638	159,120,107	90,84,45	194,131,238	59,38,73	0.000127902	0.0154975	-0.125
SYF2 si1	A3SS	4511	ENSG00000079974	RABL2B	chr22	-	51220615	51220779	51220615	51220775	51221928	51222090	4511	39,38,22	9,7,5	29,19,26	18,9,23	0.000609466	0.0437117	0.215
SYF2 si2	A3SS	4526	ENSG00000079974	RABL2B	chr22	-	51220615	51220779	51220615	51220775	51221928	51222090	4526	43,53,36	8,13,12	29,19,26	18,9,23	0.00118986	0.0437396	0.19
SYF2 si1	SE	11663	ENSG00000080345	RIF1	chr2	+	152336611	152336741	152331370	152331733	152339712	152339849	11663	3,4,2	38,16,18	10,10,10	13,15,21	0.000239647	0.0464762	-0.154
SYF2 si2	A3SS	6879	ENSG00000083544	TDRD3	chr13	+	61147746	61148012	61147749	61148012	61141658	61141784	6879	84,74,61	11,9,17	71,40,62	44,26,40	3.20435e-08	6.38424e-06	0.242
SYF2 si2	SE	12636	ENSG00000087586	AURKA	chr20	-	54963742	54963840	54963211	54963258	54966998	54967351	12636	273,174,155	64,47,45	266,120,179	116,49,90	0.00015078	0.0222444	0.131
SYF2 si1	A3SS	2206	ENSG00000088038	CNOT3	chr19	+	54649330	54649553	54649333	54649553	54647972	54648068	2206	156,116,75	364,306,212	44,15,53	249,111,219	1.52821e-06	0.000477564	0.124
SYF2 si2	A3SS	2210	ENSG00000088038	CNOT3	chr19	+	54649330	54649553	54649333	54649553	54647972	54648068	2210	161,119,97	307,308,216	44,15,53	249,111,219	4.3842e-09	1.02636e-06	0.156
SYF2 si1	SE	39430	ENSG00000089351	GRAMD1A	chr19	+	35504159	35504272	35502377	35502458	35504444	35504595	39430	167,149,111	22,18,11	209,146,265	7,8,14	0.000246738	0.0464762	-0.115
SYF2 si1	RI	1513	ENSG00000089685	BIRC5	chr17	+	76212046	76212862	76212046	76212115	76212744	76212862	1513	186,86,60	54,42,20	63,19,53	59,22,40	1.16226e-06	0.000171612	0.115
SYF2 si2	RI	1515	ENSG00000089685	BIRC5	chr17	+	76212046	76212862	76212046	76212115	76212744	76212862	1515	222,129,66	39,27,26	63,19,53	59,22,40	9.11101e-10	1.75114e-07	0.189
SYF2 si2	SE	37852	ENSG00000090905	TNRC6A	chr16	+	24741573	24741621	24741015	24741167	24762046	24762134	37852	56,58,41	0,0,0	57,22,35	8,9,5	3.21835e-06	0.00126472	0.173
SYF2 si2	SE	15858	ENSG00000091073	DTX2	chr7	+	76092761	76093026	76091013	76091153	76109737	76109901	15858	106,100,76	20,19,22	85,58,96	34,39,51	6.80664e-05	0.0124284	0.21
SYF2 si2	SE	15857	ENSG00000091073	DTX2	chr7	+	76092861	76093026	76091025	76091153	76109737	76110094	15857	284,271,202	20,19,22	216,144,251	34,39,51	3.34021e-06	0.00128308	0.178
SYF2 si2	SE	1613	ENSG00000094631	HDAC6	chrX	+	48676626	48676819	48676447	48676516	48678512	48678662	1613	167,130,144	8,4,7	202,111,202	0,0,0	3.0933e-05	0.00703649	-0.141
SYF2 si1	SE	2023	ENSG00000094975	SUCO	chr1	+	172546678	172546699	172544657	172544763	172546903	172546959	2023	35,17,20	37,30,21	19,13,16	65,40,53	0.000127042	0.0328491	0.217
SYF2 si2	SE	234	ENSG00000099875	MKNK2	chr19	-	2039629	2039855	2037630	2037828	2040132	2040176	234	293,229,220	52,47,54	145,117,176	47,50,62	0.000252657	0.0310806	0.128
SYF2 si2	RI	4049	ENSG00000100167	SEPT3	chr22	+	42390624	42394225	42390624	42390718	42392905	42394225	4049	771,697,437	6,4,3	620,310,541	10,9,11	0.00210561	0.0303145	0.208
SYF2 si1	A3SS	5407	ENSG00000100320	RBFOX2	chr22	-	36155934	36156079	36155934	36156067	36157248	36157341	5407	400,377,236	151,166,100	344,208,395	306,207,355	5.32352e-13	1.16452e-09	0.191
SYF2 si2	A3SS	5425	ENSG00000100320	RBFOX2	chr22	-	36155934	36156079	36155934	36156067	36157248	36157341	5425	504,375,301	147,149,111	344,208,395	306,207,355	0	0	0.224
SYF2 si2	MXE	4277	ENSG00000100320	RBFOX2	chr22	-												9.89925e-05	0.0277426	0.106
SYF2 si2	RI	4312	ENSG00000100359	SGSM3	chr22	+	40804936	40805376	40804936	40805022	40805253	40805376	4312	183,111,123	62,67,61	131,63,156	103,77,106	0.000768494	0.0139344	0.128
SYF2 si1	SE	22321	ENSG00000100379	KCTD17	chr22	+	37456862	37456962	37455352	37455478	37458564	37459430	22321	311,229,154	27,16,16	325,211,344	10,0,6	4.45254e-08	0.000100177	-0.117
SYF2 si1	SE	22319	ENSG00000100379	KCTD17	chr22	+	37457578	37457669	37455352	37455478	37458564	37459414	22319	203,172,139	27,16,16	223,150,212	10,0,6	6.46789e-07	0.000759374	-0.137
SYF2 si2	A3SS	8105	ENSG00000100644	HIF1A	chr14	+	62187096	62187290	62187099	62187290	62162257	62162557	8105	504,459,398	802,802,743	364,230,343	1081,795,1136	9.12397e-11	4.50927e-08	0.13
SYF2 si2	A3SS	5473	ENSG00000100722	ZC3H14	chr14	+	89076055	89076147	89076058	89076147	89075610	89075747	5473	690,571,387	233,229,161	408,254,507	263,152,290	1.59242e-05	0.0015398	0.101
SYF2 si2	A5SS	3252	ENSG00000102030	NAA10	chrX	-	153197523	153197884	153197768	153197884	153196215	153196300	3252	548,507,428	19,22,18	627,526,779	7,2,6	7.65991e-09	5.56876e-06	-0.108
SYF2 si2	RI	2646	ENSG00000103037	SETD6	chr16	+	58549694	58550001	58549694	58549784	58549856	58550001	2646	130,136,121	21,17,16	73,92,80	22,21,23	0.00251246	0.0341268	0.118
SYF2 si2	RI	1902	ENSG00000103168	TAF1C	chr16	-	84214933	84215269	84214933	84215069	84215197	84215269	1902	127,120,91	36,33,46	112,48,138	72,40,71	0.00402035	0.0489057	0.157
SYF2 si2	A3SS	658	ENSG00000103197	TSC2	chr16	+	2129032	2129197	2129035	2129197	2126491	2126586	658	315,286,199	161,143,108	201,125,259	193,104,203	2.43008e-05	0.00207865	0.12
SYF2 si1	SE	11031	ENSG00000104320	NBN	chr8	-	90994180	90994230	90993602	90993751	90994949	90995083	11031	31,27,14	270,198,102	54,41,70	236,136,191	1.82457e-06	0.00164204	-0.114
SYF2 si2	RI	2575	ENSG00000105193	RPS16	chr19	-	39924304	39926348	39924304	39924401	39926297	39926348	2575	3218,2685,2163	96,74,63	2135,1435,2244	100,72,89	0.000306718	0.00658672	0.107
SYF2 si2	A5SS	5140	ENSG00000105221	AKT2	chr19	-	40742163	40743998	40743875	40743998	40741796	40742011	5140	841,600,513	20,14,10	740,401,753	3,0,5	8.35169e-06	0.00173477	-0.248
SYF2 si1	SE	41667	ENSG00000105223	PLD3	chr19	+	40871459	40871492	40854610	40854675	40872325	40872417	41667	135,107,66	115,132,76	155,84,140	86,46,97	0.000113773	0.0315587	-0.112
SYF2 si1	SE	41676	ENSG00000105223	PLD3	chr19	+	40871624	40871837	40854596	40854675	40872325	40872417	41676	242,183,160	115,132,76	290,159,280	86,46,97	7.06588e-05	0.0230769	-0.133
SYF2 si1	SE	41662	ENSG00000105223	PLD3	chr19	+	40871568	40871837	40854606	40854675	40872325	40872417	41662	237,170,169	115,132,76	307,161,306	86,46,97	1.00954e-05	0.00638815	-0.135
SYF2 si1	SE	41661	ENSG00000105223	PLD3	chr19	+	40871459	40871837	40854596	40854675	40872325	40872417	41661	446,339,271	115,132,76	578,306,553	86,46,97	1.0763e-06	0.00109934	-0.158
SYF2 si1	SE	18743	ENSG00000105538	RASIP1	chr19	-	49230041	49230145	49227973	49228217	49232193	49232847	18743	469,428,342	171,159,102	542,419,695	104,111,141	5.03696e-05	0.0184988	-0.104
SYF2 si2	A5SS	3156	ENSG00000105717	PBX4	chr19	-	19680907	19681108	19680917	19681108	19680257	19680393	3156	26,21,19	58,36,45	12,9,9	90,58,68	1.76026e-06	0.000511884	0.198
SYF2 si2	SE	27230	ENSG00000106443	PHF14	chr7	+	11021998	11022786	11014461	11014572	11030329	11030474	27230	3487,3303,2075	48,69,40	3421,2270,3555	123,65,140	1.1973e-07	8.70567e-05	0.105
SYF2 si1	MXE	2717	ENSG00000106976	DNM1	chr9	+												1.71336e-05	0.0316914	0.111
SYF2 si1	A3SS	4154	ENSG00000107758	PPP3CB	chr10	-	75206249	75206334	75206249	75206331	75214169	75214247	4154	247,174,102	133,105,70	159,87,158	161,79,141	0.000532833	0.0395109	0.106
SYF2 si2	A3SS	4168	ENSG00000107758	PPP3CB	chr10	-	75206249	75206334	75206249	75206331	75214169	75214247	4168	204,188,94	112,85,63	159,87,158	161,79,141	7.27287e-05	0.00490147	0.129
SYF2 si2	A3SS	5859	ENSG00000109113	RAB34	chr17	-	27043010	27043079	27043010	27043076	27043920	27044012	5859	83,63,76	286,293,245	40,40,48	389,353,450	2.02498e-10	8.18829e-08	0.112
SYF2 si2	MXE	4598	ENSG00000109113	RAB34	chr17	-												1.35775e-06	0.00126837	-0.162
SYF2 si1	SE	12156	ENSG00000109320	NFKB1	chr4	+	103432036	103432106	103422611	103422945	103446668	103446714	12156	14,4,2	98,50,37	18,7,12	32,33,26	4.25724e-05	0.0170687	-0.123
SYF2 si1	A3SS	3808	ENSG00000110011	DNAJC4	chr11	+	64000172	64000337	64000175	64000337	63999901	64000086	3808	47,37,19	133,135,93	28,14,25	177,131,201	8.29291e-05	0.011338	0.1
SYF2 si2	A3SS	3820	ENSG00000110011	DNAJC4	chr11	+	64000172	64000337	64000175	64000337	63999901	64000086	3820	44,36,22	114,124,81	28,14,25	177,131,201	3.6639e-06	0.000452695	0.124
SYF2 si2	RI	592	ENSG00000110697	PITPNM1	chr11	-	67263648	67264907	67263648	67263816	67264701	67264907	592	51,35,48	16,30,23	35,26,30	52,45,46	7.87203e-07	4.82651e-05	0.105
SYF2 si2	RI	62	ENSG00000110844	PRPF40B	chr12	+	50036017	50036458	50036017	50036155	50036362	50036458	62	61,40,59	6,7,7	38,21,47	14,13,19	0.00014118	0.00339185	0.299
SYF2 si1	A3SS	7103	ENSG00000110888	CAPRIN2	chr12	-	30867892	30868075	30867892	30868015	30869441	30869610	7103	139,82,54	15,10,8	87,49,117	30,17,30	0.00011675	0.0141883	0.168
SYF2 si2	SE	47459	ENSG00000111237	VPS29	chr12	-	110934627	110934807	110933850	110934008	110936624	110936664	47459	117,117,94	50,53,47	80,68,107	65,63,97	3.24903e-05	0.00726889	0.107
SYF2 si2	A3SS	2449	ENSG00000111653	ING4	chr12	-	6761827	6761936	6761827	6761933	6762101	6762216	2449	93,92,59	86,65,58	78,36,55	91,77,100	0.000806405	0.0324682	0.158
SYF2 si2	SE	36671	ENSG00000111665	CDCA3	chr12	-	6958486	6958577	6958317	6958362	6958728	6959022	36671	901,613,371	165,102,80	1263,620,909	82,52,93	3.47572e-11	7.00978e-08	-0.164
SYF2 si2	RI	2641	ENSG00000112146	FBXO9	chr6	+	52957531	52958359	52957531	52957622	52958263	52958359	2641	853,697,480	265,289,225	595,358,546	628,426,723	0	0	0.142
SYF2 si2	RI	5562	ENSG00000112511	PHF1	chr6	+	33382501	33382921	33382501	33382606	33382742	33382921	5562	118,73,77	128,86,103	68,34,53	125,131,163	8.07846e-08	8.09692e-06	0.124
SYF2 si2	RI	5563	ENSG00000112511	PHF1	chr6	+	33382501	33382921	33382501	33382606	33382731	33382921	5563	108,68,64	180,146,138	54,31,45	283,155,284	1.96454e-12	8.39077e-10	0.108
SYF2 si1	SE	34280	ENSG00000112855	HARS2	chr5	+	140075687	140075786	140075322	140075430	140076105	140076199	34280	493,440,290	96,73,46	586,315,607	53,26,31	4.30652e-09	1.93784e-05	-0.127
SYF2 si1	SE	50866	ENSG00000113552	GNPDA1	chr5	-	141391852	141391942	141391476	141391606	141392233	141392538	50866	10,22,8	56,46,39	31,41,42	47,19,40	2.45679e-05	0.0119874	-0.252
SYF2 si1	SE	50864	ENSG00000113552	GNPDA1	chr5	-	141391852	141391904	141391476	141391606	141392233	141392561	50864	11,22,8	56,46,39	35,41,39	47,19,40	4.18119e-05	0.0170687	-0.312
SYF2 si1	A3SS	7973	ENSG00000113645	WWC1	chr5	+	167891715	167891967	167891733	167891967	167887654	167887747	7973	220,262,220	268,296,218	316,259,431	259,166,329	0.000222702	0.0211809	-0.101
SYF2 si2	A3SS	7990	ENSG00000113645	WWC1	chr5	+	167891715	167891967	167891733	167891967	167887654	167887747	7990	250,300,261	340,368,307	316,259,431	259,166,329	9.97229e-07	0.000150124	-0.131
SYF2 si1	SE	45040	ENSG00000114346	ECT2	chr3	+	172473272	172473365	172473084	172473164	172474772	172474920	45040	459,384,235	407,252,154	710,398,574	293,135,250	1.119e-08	3.6852e-05	-0.15
SYF2 si2	SE	45137	ENSG00000114346	ECT2	chr3	+	172473272	172473365	172473084	172473164	172474772	172474920	45137	558,475,312	371,328,161	710,398,574	293,135,250	1.3135e-05	0.00358946	-0.112
SYF2 si2	A3SS	5490	ENSG00000114745	GORASP1	chr3	-	39141795	39142368	39141795	39141945	39142506	39142593	5490	268,262,214	7,4,8	253,147,309	0,0,0	0.000250799	0.0133281	-0.136
SYF2 si2	A3SS	5489	ENSG00000114745	GORASP1	chr3	-	39141795	39141994	39141795	39141945	39142506	39142593	5489	62,79,51	7,4,8	82,30,72	0,0,0	0.000348111	0.0170153	-0.137
SYF2 si1	SE	47717	ENSG00000114770	ABCC5	chr3	-	183703091	183703243	183701540	183702682	183705557	183705705	47717	92,109,57	60,59,37	82,76,115	25,22,28	1.89234e-05	0.00971444	-0.194
SYF2 si1	RI	4510	ENSG00000114770	ABCC5	chr3	-	183701540	183705705	183701540	183702682	183705557	183705705	4510	1784,1389,1047	60,59,37	2021,1140,2307	25,22,28	3.2523e-08	1.24959e-05	-0.229
SYF2 si1	SE	41201	ENSG00000114867	EIF4G1	chr3	+	184033919	184034006	184032440	184032462	184035108	184035285	41201	868,704,574	98,50,84	1050,577,1130	52,36,64	0.000228993	0.0448009	-0.138
SYF2 si2	SE	28150	ENSG00000114956	DGUOK	chr2	+	74184251	74184367	74173845	74174033	74185272	74185372	28150	634,506,434	160,154,97	582,362,675	247,165,273	6.66417e-06	0.00218832	0.122
SYF2 si2	RI	3283	ENSG00000115459	ELMOD3	chr2	+	85582198	85584375	85582198	85582293	85584089	85584375	3283	205,225,171	3,6,2	201,96,200	14,8,8	0.00338831	0.0433192	0.3
SYF2 si2	SE	7135	ENSG00000115504	EHBP1	chr2	+	63215065	63215173	63206322	63206470	63217850	63217975	7135	416,345,245	73,56,47	452,265,420	35,28,36	9.4033e-06	0.00275456	-0.112
SYF2 si2	A3SS	7878	ENSG00000116497	S100PBP	chr1	+	33293593	33293682	33293596	33293682	33291698	33292531	7878	108,99,66	14,15,8	57,43,68	24,17,23	2.05279e-05	0.00190225	0.163
SYF2 si1	A3SS	5672	ENSG00000116514	RNF19B	chr1	-	33413822	33413967	33413822	33413964	33415169	33415375	5672	120,118,63	220,182,128	62,38,84	173,118,230	0.000761538	0.0497273	0.1
SYF2 si1	A3SS	3917	ENSG00000116560	SFPQ	chr1	-	35641980	35642075	35641980	35642072	35642919	35643000	3917	239,219,146	192,181,98	219,204,272	123,86,125	0.000104032	0.0137921	-0.11
SYF2 si2	A3SS	3928	ENSG00000116560	SFPQ	chr1	-	35641980	35642075	35641980	35642072	35642919	35643000	3928	217,174,153	192,150,95	219,204,272	123,86,125	0.000145679	0.00875647	-0.115
SYF2 si2	SE	45295	ENSG00000116731	PRDM2	chr1	+	14104912	14109326	14099572	14099683	14142921	14143065	45295	3128,2760,1940	6,5,0	2519,1290,2492	21,17,14	2.71254e-07	0.000181552	0.253
SYF2 si1	SE	12674	ENSG00000116747	TROVE2	chr1	+	193038163	193038764	193028551	193028906	193044949	193045170	12674	1386,1113,820	75,69,64	1214,778,1306	120,105,123	7.16771e-05	0.0232222	0.124
SYF2 si2	A3SS	5120	ENSG00000116754	SRSF11	chr1	+	70687294	70687522	70687297	70687522	70671406	70671463	5120	143,107,115	196,159,132	118,64,84	228,151,211	8.24005e-05	0.00524704	0.122
SYF2 si2	RI	5243	ENSG00000116871	MAP7D1	chr1	+	36641799	36642182	36641799	36641922	36642018	36642182	5243	332,300,400	67,66,93	162,195,149	72,59,76	8.31114e-05	0.00220331	0.147
SYF2 si2	SE	53612	ENSG00000117054	ACADM	chr1	+	76194073	76194173	76190464	76190502	76198328	76198426	53612	543,606,425	101,76,71	604,385,674	149,115,148	0.000276066	0.0331588	0.115
SYF2 si2	SE	57696	ENSG00000117308	GALE	chr1	-	24122998	24123076	24122640	24122755	24123186	24123272	57696	597,473,367	135,122,99	603,435,673	95,52,101	7.26743e-06	0.00231184	-0.105
SYF2 si2	A5SS	5153	ENSG00000117308	GALE	chr1	-	24122998	24123272	24123186	24123272	24122640	24122755	5153	388,313,240	135,122,99	344,254,415	95,52,101	0.00038375	0.0279078	-0.116
SYF2 si1	SE	42426	ENSG00000117525	F3	chr1	-	95006127	95006622	95005812	95005924	95007092	95007315	42426	1995,1601,1275	563,506,269	3008,1876,2719	1548,1557,1635	0	0	0.169
SYF2 si2	A3SS	4297	ENSG00000117682	DHDDS	chr1	+	26795382	26797785	26795385	26797785	26786527	26786635	4297	123,113,80	228,193,121	86,69,104	270,174,309	5.44394e-05	0.00396961	0.113
SYF2 si2	A3SS	7294	ENSG00000117713	ARID1A	chr1	+	27099302	27099478	27099305	27099478	27098990	27099123	7294	269,261,176	88,90,63	161,64,166	90,42,90	0.000254696	0.0133281	0.114
SYF2 si2	SE	56203	ENSG00000118495	PLAGL1	chr6	-	144269121	144269597	144261436	144263800	144281605	144281679	56203	3371,3004,2337	60,73,48	1890,1172,2520	120,71,112	1.65423e-14	8.41963e-11	0.165
SYF2 si2	MXE	6154	ENSG00000118495	PLAGL1	chr6	-												3.30758e-12	1.8539e-08	-0.133
SYF2 si2	SE	27049	ENSG00000119185	ITGB1BP1	chr2	-	9560118	9560229	9554306	9554385	9563501	9563609	27049	190,189,175	78,79,80	168,150,177	163,145,176	1.70092e-10	2.77033e-07	0.195
SYF2 si1	SE	56462	ENSG00000119688	ABCD4	chr14	-	74759856	74759951	74759450	74759572	74761850	74761901	56462	114,132,92	21,24,15	207,135,230	15,3,15	7.10293e-06	0.00523008	-0.209
SYF2 si1	SE	56473	ENSG00000119688	ABCD4	chr14	-	74759856	74759982	74759450	74759572	74761850	74761901	56473	96,112,70	21,24,15	161,100,169	15,3,15	0.000105954	0.030432	-0.239
SYF2 si1	SE	56471	ENSG00000119688	ABCD4	chr14	-	74759856	74760013	74759450	74759572	74761850	74761901	56471	98,116,74	21,24,15	165,100,173	15,3,15	0.000181031	0.0400374	-0.249
SYF2 si2	A3SS	6432	ENSG00000120539	MASTL	chr10	+	27462046	27462188	27462049	27462188	27458872	27460012	6432	118,100,54	78,79,43	64,45,76	109,70,103	3.95946e-06	0.000475991	0.177
SYF2 si2	SE	27378	ENSG00000122515	ZMIZ2	chr7	+	44799749	44799827	44798879	44799059	44800023	44800192	27378	63,86,81	125,148,138	135,70,175	142,81,173	0.000109657	0.0171731	-0.111
SYF2 si1	SE	36963	ENSG00000122591	FAM126A	chr7	-	22986651	22986866	22985601	22985782	22999874	23000034	36963	570,389,227	410,318,203	664,368,596	245,154,257	8.11782e-11	6.57511e-07	-0.154
SYF2 si1	SE	36965	ENSG00000122591	FAM126A	chr7	-	22986570	22986866	22984127	22985782	22999874	23000034	36965	999,738,446	410,318,203	1246,668,1131	245,154,257	1.33902e-11	2.71138e-07	-0.166
SYF2 si2	A5SS	1158	ENSG00000122779	TRIM24	chr7	+	138239442	138239711	138239442	138239609	138252225	138252399	1158	169,171,105	86,62,34	125,65,157	30,13,26	0.000272259	0.0244733	-0.153
SYF2 si2	SE	12467	ENSG00000123106	CCDC91	chr12	+	28351875	28351989	28343398	28343574	28378727	28378794	12467	0,1,2	33,27,26	12,8,7	20,23,31	6.02479e-05	0.0113461	-0.112
SYF2 si2	SE	58732	ENSG00000123496	IL13RA2	chrX	-	114245206	114245391	114244083	114244229	114248331	114248452	58732	172,533,323	6,22,12	401,866,1051	32,82,85	6.08407e-05	0.0113461	0.102
SYF2 si2	SE	16728	ENSG00000124508	BTN2A2	chr6	+	26385242	26385590	26384019	26384143	26388240	26388517	16728	772,626,449	32,22,14	652,319,585	38,28,41	0.000413551	0.0436242	0.11
SYF2 si1	SE	24997	ENSG00000124615	MOCS1	chr6	-	39876815	39876878	39872033	39874893	39877578	39877699	24997	101,89,80	26,26,18	150,98,132	12,10,17	6.01674e-05	0.0207535	-0.133
SYF2 si2	SE	36393	ENSG00000124920	MYRF	chr11	+	61546969	61547042	61546734	61546895	61547313	61547402	36393	86,58,58	6,6,10	67,39,74	0,0,0	0.00015595	0.0228416	-0.15
SYF2 si1	RI	4675	ENSG00000125731	SH2D3A	chr19	-	6754261	6754742	6754261	6754436	6754626	6754742	4675	37,33,12	30,36,9	25,19,34	70,61,86	4.17412e-07	8.43392e-05	0.17
SYF2 si2	SE	21537	ENSG00000126214	KLC1	chr14	+	104158695	104158762	104153417	104153548	104166991	104167064	21537	290,205,169	34,40,22	235,168,266	78,36,73	0.000102669	0.0167219	0.11
SYF2 si2	A5SS	2062	ENSG00000126746	ZNF384	chr12	-	6798263	6798676	6798533	6798676	6797332	6797392	2062	143,161,111	48,33,32	155,92,167	83,56,86	5.17582e-05	0.00741054	0.151
SYF2 si1	A3SS	2229	ENSG00000127616	SMARCA4	chr19	+	11168930	11169039	11168933	11169039	11151973	11152236	2229	701,597,467	665,498,337	745,546,859	430,263,469	4.43582e-06	0.000973365	-0.106
SYF2 si2	A3SS	2233	ENSG00000127616	SMARCA4	chr19	+	11168930	11169039	11168933	11169039	11151973	11152236	2233	559,553,460	582,515,414	745,546,859	430,263,469	2.11747e-09	6.27899e-07	-0.141
SYF2 si2	RI	3923	ENSG00000128699	ORMDL1	chr2	-	190647147	190647849	190647147	190647328	190647739	190647849	3923	320,230,181	218,160,161	268,143,300	92,74,120	1.54143e-06	8.58735e-05	-0.109
SYF2 si1	A3SS	3403	ENSG00000130695	CEP85	chr1	+	26603623	26605298	26603626	26605298	26603025	26603251	3403	287,241,159	224,197,129	203,102,158	257,144,235	4.44967e-06	0.000973365	0.135
SYF2 si2	A3SS	3416	ENSG00000130695	CEP85	chr1	+	26603623	26605298	26603626	26605298	26603025	26603251	3416	307,288,174	170,163,139	203,102,158	257,144,235	4.09756e-10	1.51883e-07	0.194
SYF2 si2	SE	49966	ENSG00000130939	UBE4B	chr1	+	10166254	10166641	10165573	10165802	10177516	10177658	49966	425,260,188	147,184,137	213,79,165	229,154,182	5.13101e-07	0.000307242	0.128
SYF2 si2	SE	17575	ENSG00000131381	ZFYVE20	chr3	-	15139625	15139781	15138041	15138217	15140541	15140640	17575	205,182,132	11,12,11	159,95,128	34,25,26	5.61034e-08	4.59005e-05	0.223
SYF2 si1	SE	54175	ENSG00000131626	PPFIA1	chr11	+	70197099	70197129	70196028	70196145	70200406	70200558	54175	27,21,12	173,139,92	3,5,13	155,84,186	6.77775e-05	0.0228738	0.13
SYF2 si1	RI	4917	ENSG00000131748	STARD3	chr17	+	37818503	37819737	37818503	37818620	37819056	37819737	4917	13,16,14	27,12,14	0,3,3	15,21,15	6.52174e-05	0.00408687	0.116
SYF2 si2	SE	29489	ENSG00000131791	PRKAB2	chr1	-	146632375	146632412	146630797	146631221	146633290	146633359	29489	55,55,40	170,148,87	16,8,28	166,104,151	1.05035e-07	7.92005e-05	0.23
SYF2 si1	SE	14737	ENSG00000132424	PNISR	chr6	-	99851704	99851758	99850415	99850586	99852478	99852578	14737	436,520,309	260,132,89	592,434,737	87,32,70	3.69939e-11	3.77072e-07	-0.181
SYF2 si1	A5SS	1349	ENSG00000132424	PNISR	chr6	-	99851704	99852578	99852478	99852578	99850415	99850586	1349	1563,892,575	260,132,89	1268,562,903	87,32,70	1.43446e-11	2.08141e-08	-0.208
SYF2 si1	A3SS	884	ENSG00000132466	ANKRD17	chr4	-	74000833	74000982	74000833	74000979	74007457	74007560	884	81,37,33	40,21,8	95,52,104	22,9,12	0.000477736	0.0361829	-0.15
SYF2 si2	SE	7335	ENSG00000132466	ANKRD17	chr4	-	74005247	74006000	74000833	74000982	74007457	74007560	7335	543,495,327	45,49,31	661,315,650	95,52,104	0.000220695	0.0292366	0.131
SYF2 si2	A3SS	885	ENSG00000132466	ANKRD17	chr4	-	74000833	74000982	74000833	74000979	74007457	74007560	885	45,49,31	28,23,19	95,52,104	22,9,12	6.88203e-07	0.000117736	-0.215
SYF2 si1	SE	7583	ENSG00000133030	MPRIP	chr17	+	17083920	17083983	17083316	17083402	17088136	17088874	7583	1072,936,775	905,792,586	1738,1191,1680	848,642,864	2.81099e-07	0.00040657	-0.114
SYF2 si2	A3SS	6511	ENSG00000133216	EPHB2	chr1	+	23222903	23222971	23222906	23222971	23221964	23222073	6511	41,27,21	133,94,70	20,4,13	132,62,110	7.55089e-05	0.00501289	0.126
SYF2 si2	A3SS	5809	ENSG00000133794	ARNTL	chr11	+	13393709	13393956	13393712	13393956	13391164	13391314	5809	91,70,50	25,30,20	59,35,42	46,32,55	4.42738e-06	0.000518236	0.227
SYF2 si2	A3SS	1040	ENSG00000134313	KIDINS220	chr2	-	8952524	8952626	8952524	8952623	8953366	8953465	1040	81,75,38	115,115,68	59,28,44	137,76,139	0.00062295	0.0271655	0.119
SYF2 si2	SE	52673	ENSG00000134452	FBXO18	chr10	+	5932981	5933079	5932242	5932309	5944982	5945138	52673	70,81,52	100,136,130	29,19,29	166,154,202	6.43929e-15	3.74565e-11	0.13
SYF2 si2	A5SS	3866	ENSG00000135018	UBQLN1	chr9	-	86281264	86284242	86284099	86284242	86279944	86280060	3866	1527,1503,987	60,67,38	1598,979,1559	132,90,135	2.70745e-09	2.62442e-06	0.167
SYF2 si2	A3SS	694	ENSG00000135336	ORC3	chr6	+	88366620	88366700	88366623	88366700	88362833	88362967	694	305,285,182	178,178,108	229,143,273	218,185,250	1.15705e-05	0.00119687	0.135
SYF2 si2	A3SS	6002	ENSG00000135945	REV1	chr2	-	100046301	100046410	100046301	100046407	100050793	100050910	6002	65,60,35	31,21,13	64,32,54	48,29,52	0.000320531	0.0158414	0.181
SYF2 si1	RI	2500	ENSG00000135974	C2orf49	chr2	+	105959304	105959680	105959304	105959431	105959557	105959680	2500	696,502,326	0,0,72	646,463,643	0,0,0	2.19358e-05	0.00175441	-0.112
SYF2 si1	A3SS	5708	ENSG00000135976	ANKRD36	chr2	+	97890542	97890616	97890545	97890616	97884910	97884983	5708	105,58,46	36,27,14	45,16,44	41,17,31	0.00020753	0.0206351	0.203
SYF2 si1	A3SS	4604	ENSG00000136279	DBNL	chr7	+	44098027	44098079	44098030	44098079	44097727	44097879	4604	199,145,83	197,161,95	128,90,105	204,210,243	1.36234e-06	0.000477564	0.15
SYF2 si2	A3SS	4620	ENSG00000136279	DBNL	chr7	+	44098027	44098079	44098030	44098079	44097727	44097879	4620	181,184,164	181,170,134	128,90,105	204,210,243	8.37718e-10	2.66155e-07	0.192
SYF2 si2	RI	561	ENSG00000136485	DCAF7	chr17	+	61666361	61671628	61666361	61666599	61671564	61671628	561	11126,8849,6355	42,27,34	7610,4440,6932	44,30,59	0.00085034	0.0150632	0.119
SYF2 si1	SE	52136	ENSG00000136699	SMPD4	chr2	-	130918758	130918845	130914823	130914969	130921946	130922018	52136	465,452,371	271,252,176	596,319,584	177,110,215	1.13803e-05	0.006983	-0.117
SYF2 si1	SE	4460	ENSG00000136717	BIN1	chr2	-	127815048	127815177	127808377	127808488	127816586	127816731	4460	797,662,520	353,275,190	917,727,996	224,205,268	1.75772e-05	0.00949121	-0.106
SYF2 si1	SE	58698	ENSG00000136754	ABI1	chr10	-	27044583	27044670	27040526	27040712	27047990	27048167	58698	479,429,257	113,96,67	491,232,444	57,37,55	9.1808e-06	0.00597842	-0.111
SYF2 si2	SE	9369	ENSG00000136861	CDK5RAP2	chr9	-	123169289	123169526	123166313	123166391	123170624	123170746	9369	649,432,353	47,47,36	560,266,515	87,49,100	6.63601e-06	0.00218832	0.144
SYF2 si2	A3SS	866	ENSG00000137221	TJAP1	chr6	+	43466712	43466838	43466715	43466838	43465618	43465715	866	198,185,165	71,72,71	140,74,169	135,74,137	8.181e-10	2.66155e-07	0.198
SYF2 si2	A3SS	867	ENSG00000137221	TJAP1	chr6	+	43466660	43466838	43466715	43466838	43465618	43465715	867	38,18,25	71,72,71	19,10,23	135,74,137	4.84103e-05	0.00358881	0.106
SYF2 si1	SE	39861	ENSG00000137817	PARP6	chr15	-	72543185	72543295	72542360	72542433	72543547	72543596	39861	192,171,122	42,43,24	198,111,240	22,12,26	0.000179277	0.039892	-0.173
SYF2 si1	SE	39859	ENSG00000137817	PARP6	chr15	-	72543185	72543298	72542360	72542433	72543547	72543596	39859	143,132,81	42,43,24	153,88,201	22,12,26	3.01915e-05	0.0134836	-0.198
SYF2 si2	A3SS	5216	ENSG00000137822	TUBGCP4	chr15	+	43690235	43690377	43690238	43690377	43689411	43689519	5216	44,49,30	65,64,42	26,16,40	92,51,87	0.000441022	0.0208688	0.16
SYF2 si2	RI	470	ENSG00000137841	PLCB2	chr15	-	40583465	40584125	40583465	40583688	40584049	40584125	470	106,109,108	24,29,21	98,61,91	31,24,50	0.0031963	0.0413689	0.131
SYF2 si1	SE	46027	ENSG00000138674	SEC31A	chr4	-	83783686	83783725	83782783	83782861	83784470	83784545	46027	114,85,55	78,53,38	102,75,118	29,22,41	1.81113e-05	0.00965096	-0.128
SYF2 si2	RI	3366	ENSG00000140474	ULK3	chr15	-	75132574	75132982	75132574	75132657	75132838	75132982	3366	119,133,108	60,36,32	114,87,156	81,47,101	0.00174297	0.0259689	0.145
SYF2 si1	RI	3778	ENSG00000140632	GLYR1	chr16	-	4853203	4855311	4853203	4854149	4854522	4855311	3778	1929,1752,1237	171,127,97	1712,960,1766	172,143,242	8.13588e-05	0.00472618	0.105
SYF2 si2	SE	39089	ENSG00000141503	MINK1	chr17	+	4795696	4795807	4795443	4795529	4795950	4796063	39089	274,268,248	51,57,49	313,260,340	21,17,27	3.06627e-09	3.67213e-06	-0.171
SYF2 si2	RI	4757	ENSG00000141577	AZI1	chr17	-	79163396	79163775	79163396	79163643	79163714	79163775	4757	34,23,23	48,63,59	13,8,19	113,62,88	3.81932e-06	0.000193177	0.133
SYF2 si2	A3SS	1438	ENSG00000141994	DUS3L	chr19	-	5786759	5786930	5786759	5786856	5787071	5787182	1438	151,119,155	272,264,305	141,81,173	544,468,778	5.53779e-13	4.92642e-10	0.112
SYF2 si2	A5SS	1053	ENSG00000141994	DUS3L	chr19	-	5786759	5787182	5787071	5787182	5786477	5786553	1053	312,294,343	21,14,27	438,337,622	11,11,19	0.000440733	0.0284811	-0.118
SYF2 si2	A3SS	6543	ENSG00000142186	SCYL1	chr11	+	65305740	65306175	65305912	65306175	65305437	65305653	6543	493,453,399	130,121,99	444,363,546	75,66,82	0.000314064	0.0156961	-0.103
SYF2 si2	MXE	5318	ENSG00000142765	SYTL1	chr1	+												0.000186781	0.0455178	0.142
SYF2 si1	SE	57563	ENSG00000143363	PRUNE	chr1	+	150997990	150998149	150990287	150990380	150999708	150999803	57563	209,165,142	0,0,0	206,109,175	4,8,6	0.000115773	0.031895	0.1
SYF2 si2	SE	54110	ENSG00000143367	TUFT1	chr1	+	151534566	151534641	151512809	151512902	151535060	151535162	54110	359,226,214	307,247,268	192,86,212	304,175,329	7.1377e-05	0.0128599	0.105
SYF2 si2	SE	35275	ENSG00000143442	POGZ	chr1	-	151413403	151413562	151403141	151403317	151414556	151414681	35275	473,422,306	16,17,6	283,171,351	26,10,34	8.49903e-06	0.00258256	0.103
SYF2 si2	SE	4709	ENSG00000145388	METTL14	chr4	+	119626765	119626976	119625089	119625206	119631152	119631758	4709	742,621,420	22,25,15	641,465,571	45,31,57	3.81148e-06	0.00142381	0.101
SYF2 si2	SE	1826	ENSG00000145425	RPS3A	chr4	+	152022126	152022237	152020780	152020866	152024022	152024231	1826	452,424,376	11,26,10	401,332,421	59,30,66	3.37195e-11	7.00978e-08	0.149
SYF2 si2	SE	1822	ENSG00000145425	RPS3A	chr4	+	152022126	152022314	152020853	152020866	152024022	152024231	1822	8748,7876,6555	11,26,10	8163,6674,8709	59,30,66	8.05278e-11	1.49042e-07	0.104
SYF2 si2	SE	11893	ENSG00000146918	NCAPG2	chr7	-	158443523	158443664	158439151	158439255	158444984	158445172	11893	1061,793,627	79,67,59	823,558,804	138,97,120	5.98331e-08	4.77703e-05	0.115
SYF2 si2	RI	1931	ENSG00000147454	SLC25A37	chr8	+	23423620	23425891	23423620	23424326	23425834	23425891	1931	2124,1968,1392	4,9,3	1873,1149,1802	20,10,15	0.000105209	0.00271426	0.141
SYF2 si1	SE	16019	ENSG00000147804	SLC39A4	chr8	-	145638620	145638773	145638142	145638330	145638896	145638951	16019	1436,1345,866	211,247,173	1794,1964,2598	158,207,317	6.56282e-07	0.000759374	-0.117
SYF2 si2	RI	4796	ENSG00000147813	NAPRT1	chr8	-	144656956	144657263	144656956	144657070	144657155	144657263	4796	96,70,70	141,122,112	83,34,65	175,178,214	1.20643e-05	0.000493354	0.108
SYF2 si2	SE	50902	ENSG00000147813	NAPRT1	chr8	-	144657155	144657263	144656955	144657070	144657592	144657695	50902	161,137,117	19,20,21	187,187,235	8,4,12	3.96069e-07	0.00024811	-0.161
SYF2 si1	SE	8888	ENSG00000148484	RSU1	chr10	-	16858971	16859083	16824032	16824083	16859313	16859527	8888	593,547,454	102,107,59	802,430,791	81,43,69	4.8056e-05	0.0181885	-0.11
SYF2 si2	SE	58872	ENSG00000149187	CELF1	chr11	-	47521004	47521156	47510388	47510576	47522412	47522484	58872	621,464,310	68,89,51	317,201,350	85,48,95	0.000330509	0.0372789	0.124
SYF2 si2	SE	58873	ENSG00000149187	CELF1	chr11	-	47521004	47521156	47510388	47510576	47574543	47574669	58873	411,335,207	161,156,122	228,133,232	180,99,178	0.000129513	0.0196042	0.113
SYF2 si2	SE	40745	ENSG00000149311	ATM	chr11	+	108095510	108095598	108093842	108093913	108098321	108098423	40745	41,40,22	68,61,47	11,16,33	95,56,101	1.69712e-05	0.00442969	0.109
SYF2 si1	SE	54849	ENSG00000149743	TRPT1	chr11	-	63992266	63992442	63992014	63992189	63992970	63993052	54849	209,165,147	18,18,15	207,167,251	9,4,9	0.000184229	0.0400441	-0.14
SYF2 si2	SE	50918	ENSG00000151338	MIPOL1	chr14	+	37681434	37681561	37667232	37667309	37688757	37688896	50918	63,69,50	46,45,37	62,34,58	82,53,102	8.59987e-06	0.00258494	0.152
SYF2 si1	A5SS	3537	ENSG00000151575	TEX9	chr15	+	56657776	56658091	56657776	56657868	56665638	56665702	3537	18,12,5	13,24,11	4,5,8	30,29,36	0.000137262	0.0284525	0.101
SYF2 si2	SE	32531	ENSG00000153317	ASAP1	chr8	-	131373915	131374017	131370262	131370389	131414130	131414216	32531	258,248,189	193,187,169	132,79,185	217,101,240	2.13567e-06	0.000896497	0.12
SYF2 si2	SE	19636	ENSG00000154710	RABGEF1	chr7	+	66235309	66235454	66233817	66234012	66236869	66237022	19636	262,209,142	117,80,53	111,70,104	78,82,153	1.31468e-08	1.40871e-05	0.223
SYF2 si1	A3SS	5514	ENSG00000156983	BRPF1	chr3	+	9785261	9785585	9785264	9785585	9784627	9784937	5514	146,134,99	53,37,42	97,74,103	74,47,80	5.04114e-06	0.00105024	0.159
SYF2 si2	A3SS	5533	ENSG00000156983	BRPF1	chr3	+	9785261	9785585	9785264	9785585	9784627	9784937	5533	128,110,91	43,35,20	97,74,103	74,47,80	9.88203e-08	1.75821e-05	0.195
SYF2 si1	A3SS	644	ENSG00000157693	C9orf91	chr9	+	117389175	117389286	117389178	117389286	117386629	117386739	644	16,20,14	72,61,61	8,3,5	65,48,81	0.00033484	0.0285967	0.13
SYF2 si2	SE	17083	ENSG00000157954	WIPI2	chr7	+	5232748	5232802	5229876	5230124	5239206	5239289	17083	316,294,248	194,172,171	211,156,202	215,188,203	3.51104e-06	0.00132373	0.133
SYF2 si2	SE	33943	ENSG00000158106	RHPN1	chr8	+	144463437	144463514	144462758	144462953	144463741	144463888	33943	357,403,369	106,97,114	450,351,673	51,57,81	2.08135e-09	2.64839e-06	-0.138
SYF2 si2	A3SS	8118	ENSG00000159363	ATP13A2	chr1	-	17330826	17330906	17330826	17330903	17331186	17331316	8118	69,50,62	5,4,8	33,21,49	9,8,13	0.000808171	0.0324682	0.152
SYF2 si2	A3SS	4247	ENSG00000159685	CHCHD6	chr3	+	126571486	126571573	126571489	126571573	126451920	126452065	4247	116,106,62	346,342,273	71,35,64	475,350,456	2.59945e-09	6.76592e-07	0.107
SYF2 si2	RI	2674	ENSG00000160226	C21orf2	chr21	-	45750345	45751897	45750345	45750799	45751725	45751897	2674	91,87,77	22,17,11	79,36,95	23,15,43	0.00290054	0.038315	0.129
SYF2 si2	SE	8969	ENSG00000160767	FAM189B	chr1	-	155223649	155223769	155223415	155223523	155224443	155224759	8969	238,235,180	257,187,152	248,145,240	143,84,131	9.31008e-05	0.0156648	-0.108
SYF2 si2	SE	8968	ENSG00000160767	FAM189B	chr1	-	155224190	155224247	155223415	155223523	155224443	155225274	8968	85,72,44	257,187,152	85,65,94	143,84,131	6.97981e-07	0.000394728	-0.15
SYF2 si2	A5SS	4719	ENSG00000161179	YDJC	chr22	-	21983831	21984050	21983890	21984050	21983596	21983696	4719	136,109,124	215,186,164	159,181,208	147,174,206	0.000148514	0.0161747	-0.104
SYF2 si2	SE	35056	ENSG00000161249	DMKN	chr19	-	35988548	35988583	35988239	35988440	35989499	35989665	35056	30,21,24	132,103,111	51,30,71	112,83,164	0.000240923	0.0304035	-0.141
SYF2 si2	SE	6582	ENSG00000161265	U2AF1L4	chr19	-	36235526	36235593	36235223	36235322	36236025	36236113	6582	46,59,46	134,147,116	84,53,82	111,85,106	3.36871e-05	0.00741444	-0.124
SYF2 si2	RI	4565	ENSG00000161526	SAP30BP	chr17	+	73701690	73702172	73701690	73701773	73702087	73702172	4565	44,103,103	0,3,0	47,67,146	6,7,8	0.00253914	0.0343678	0.288
SYF2 si2	SE	9249	ENSG00000161533	ACOX1	chr17	-	73969705	73969866	73953539	73953647	73974614	73974774	9249	144,125,102	0,0,0	107,41,89	7,0,6	0.000271078	0.032656	0.102
SYF2 si2	RI	3246	ENSG00000161996	WDR90	chr16	+	705772	706537	705772	705889	706301	706537	3246	57,49,43	28,22,28	35,15,44	44,25,56	1.07541e-05	0.000444503	0.14
SYF2 si2	A5SS	1511	ENSG00000162066	AMDHD2	chr16	+	2578452	2578719	2578452	2578560	2578994	2579096	1511	334,267,259	66,51,40	385,276,519	40,39,40	0.000453798	0.0286879	-0.105
SYF2 si2	A3SS	1757	ENSG00000162298	SYVN1	chr11	-	64897473	64897647	64897473	64897644	64897722	64897851	1757	199,157,124	75,71,52	159,92,130	120,61,99	6.32207e-05	0.00435106	0.127
SYF2 si1	SE	14861	ENSG00000162910	MRPL55	chr1	-	228296137	228296722	228295935	228296019	228296849	228297000	14861	822,686,523	219,180,114	1015,672,969	139,110,136	1.04999e-06	0.00109934	-0.124
SYF2 si1	SE	14868	ENSG00000162910	MRPL55	chr1	-	228296655	228296722	228295935	228296019	228296849	228297000	14868	339,376,286	219,180,114	589,427,670	139,110,136	3.31242e-09	1.67683e-05	-0.168
SYF2 si2	SE	14913	ENSG00000162910	MRPL55	chr1	-	228296137	228296722	228295935	228296019	228296849	228297000	14913	765,639,543	196,143,150	1015,672,969	139,110,136	9.43716e-07	0.000499042	-0.126
SYF2 si2	SE	14922	ENSG00000162910	MRPL55	chr1	-	228296655	228296722	228296137	228296175	228296849	228297000	14922	150,129,135	21,19,15	332,224,328	10,10,22	6.42604e-06	0.00214472	-0.128
SYF2 si2	SE	14920	ENSG00000162910	MRPL55	chr1	-	228296655	228296722	228295935	228296019	228296849	228297000	14920	319,292,308	196,143,150	589,427,670	139,110,136	2.83329e-13	9.61382e-10	-0.182
SYF2 si2	SE	14916	ENSG00000162910	MRPL55	chr1	-	228296137	228296722	228295947	228296022	228296961	228296991	14916	615,532,425	27,21,24	706,453,645	13,8,9	7.03239e-06	0.00227258	-0.185
SYF2 si2	SE	14917	ENSG00000162910	MRPL55	chr1	-	228296137	228296598	228295935	228296022	228296961	228297003	14917	442,367,278	27,21,24	477,293,446	13,8,9	3.74635e-05	0.00788425	-0.235
SYF2 si1	A3SS	2894	ENSG00000163584	RPL22L1	chr3	-	170585801	170585990	170585801	170585923	170586086	170586176	2894	426,404,242	667,636,372	532,480,596	529,417,569	2.21765e-07	0.000107802	-0.112
SYF2 si2	A3SS	2906	ENSG00000163584	RPL22L1	chr3	-	170585801	170585990	170585801	170585923	170586086	170586176	2906	507,457,313	830,675,536	532,480,596	529,417,569	2.95335e-08	6.25547e-06	-0.117
SYF2 si2	SE	15955	ENSG00000163597	SNHG16	chr17	+	74555026	74555125	74553873	74553939	74557369	74557480	15955	2450,2056,1633	781,743,618	1641,1141,1762	1083,762,1040	2.07192e-11	4.68691e-08	0.147
SYF2 si1	A3SS	6174	ENSG00000163697	APBB2	chr4	-	40946881	40947090	40946881	40947087	41015599	41016402	6174	213,216,129	95,67,57	188,96,221	122,66,140	0.000240038	0.0223439	0.113
SYF2 si2	A3SS	6191	ENSG00000163697	APBB2	chr4	-	40946881	40947090	40946881	40947087	41015599	41016402	6191	225,214,149	83,79,56	188,96,221	122,66,140	3.25851e-05	0.00257014	0.126
SYF2 si2	RI	1946	ENSG00000163728	TTC14	chr3	+	180326488	180327791	180326488	180326598	180327417	180327791	1946	814,677,410	309,280,182	891,471,747	173,122,194	1.21924e-07	1.10579e-05	-0.101
SYF2 si2	SE	46686	ENSG00000163818	LZTFL1	chr3	-	45879418	45879539	45877081	45877276	45883480	45883608	46686	147,119,77	0,0,3	132,60,115	11,5,7	0.000191939	0.0262261	0.119
SYF2 si2	A3SS	3621	ENSG00000164045	CDC25A	chr3	-	48224418	48224520	48224418	48224517	48225289	48225326	3621	172,143,95	24,22,16	79,51,92	19,18,32	0.000681798	0.0286098	0.105
SYF2 si2	RI	4141	ENSG00000164050	PLXNB1	chr3	-	48454477	48455227	48454477	48454578	48455078	48455227	4141	16,12,14	21,33,18	28,13,15	15,3,15	0.00225829	0.031798	-0.161
SYF2 si2	SE	22176	ENSG00000164073	MFSD8	chr4	-	128861007	128861152	128854139	128854248	128863199	128863313	22176	194,173,122	17,13,6	155,122,132	3,3,0	0.00025012	0.0309315	-0.115
SYF2 si1	A3SS	585	ENSG00000165097	KDM1B	chr6	+	18208359	18208437	18208362	18208437	18207628	18207760	585	22,26,14	87,63,48	0,0,11	93,58,81	2.18303e-08	1.91015e-05	0.194
SYF2 si2	A3SS	585	ENSG00000165097	KDM1B	chr6	+	18208359	18208437	18208362	18208437	18207628	18207760	585	30,22,14	58,59,39	0,0,11	93,58,81	2.98145e-11	1.8945e-08	0.245
SYF2 si1	MXE	3512	ENSG00000165490	C11orf82	chr11	+												2.23805e-06	0.0124189	-0.346
SYF2 si2	SE	25745	ENSG00000165568	AKR1E2	chr10	+	4883976	4884049	4881920	4882018	4884612	4884696	25745	19,20,8	7,4,4	32,27,38	0,0,3	0.000380588	0.0414352	-0.315
SYF2 si1	SE	20165	ENSG00000166025	AMOTL1	chr11	+	94528176	94528326	94474103	94474154	94532555	94532705	20165	307,246,141	5,12,4	236,142,246	0,0,0	0.000122276	0.0328438	-0.111
SYF2 si2	SE	28532	ENSG00000166333	ILK	chr11	+	6626082	6626173	6625455	6625590	6629623	6629719	28532	15,8,14	41,39,26	10,4,2	62,31,67	0.000265722	0.0323942	0.105
SYF2 si2	SE	2868	ENSG00000166796	LDHC	chr11	+	18436730	18436848	18434255	18434390	18451283	18451457	2868	183,180,145	29,45,31	168,102,173	59,44,66	0.000267204	0.0324776	0.149
SYF2 si1	SE	10998	ENSG00000167081	PBX3	chr9	+	128711656	128711719	128697750	128697886	128722962	128723128	10998	151,177,98	366,299,221	195,163,299	284,217,338	2.71401e-05	0.01249	-0.102
SYF2 si2	SE	39458	ENSG00000167123	CERCAM	chr9	+	131196380	131196508	131191208	131191315	131197931	131198184	39458	126,126,103	19,26,20	143,94,165	49,41,62	7.98307e-05	0.014011	0.173
SYF2 si2	SE	28421	ENSG00000167232	ZNF91	chr19	-	23524971	23525067	23521654	23521856	23541231	23541650	28421	24,15,11	9,7,8	8,0,6	24,8,13	2.66971e-05	0.00632008	0.388
SYF2 si2	SE	49419	ENSG00000167264	DUS2	chr16	+	68059283	68059397	68057167	68057254	68071908	68072052	49419	332,319,218	60,43,40	305,228,320	79,62,100	0.000175131	0.0249078	0.116
SYF2 si2	RI	3230	ENSG00000167965	MLST8	chr16	+	2256358	2256660	2256358	2256410	2256479	2256660	3230	51,43,31	47,51,42	22,16,37	63,52,59	0.000736309	0.013478	0.138
SYF2 si1	RI	5369	ENSG00000168002	POLR2G	chr11	+	62529266	62530338	62529266	62529376	62530013	62530338	5369	189,124,135	41,54,43	136,61,140	77,57,88	1.81831e-05	0.00165497	0.133
SYF2 si2	SE	44625	ENSG00000168393	DTYMK	chr2	-	242621333	242621748	242617866	242618064	242625183	242625292	44625	78,75,79	62,51,60	82,30,88	123,82,130	1.37653e-07	9.66371e-05	0.101
SYF2 si1	A3SS	6042	ENSG00000168488	ATXN2L	chr16	+	28848048	28848558	28848071	28848558	28847253	28847443	6042	186,179,143	65,63,63	155,117,179	104,59,114	0.000677833	0.0470717	0.105
SYF2 si2	RI	4212	ENSG00000168488	ATXN2L	chr16	+	28847253	28847806	28847253	28847443	28847769	28847806	4212	458,324,408	25,20,16	442,271,458	34,32,45	0.00202137	0.0293213	0.154
SYF2 si2	RI	4213	ENSG00000168488	ATXN2L	chr16	+	28847253	28848558	28847253	28847806	28848048	28848558	4213	609,464,463	141,140,113	462,213,490	165,123,201	7.00136e-05	0.00196007	0.13
SYF2 si2	A3SS	6060	ENSG00000168488	ATXN2L	chr16	+	28848048	28848558	28848071	28848558	28847253	28847443	6060	247,207,181	92,81,66	155,117,179	104,59,114	0.000393177	0.0190093	0.107
SYF2 si1	SE	22303	ENSG00000168781	PPIP5K1	chr15	-	43856300	43856363	43850992	43851130	43857064	43857190	22303	17,13,5	42,31,19	25,11,17	18,9,18	0.000195737	0.040888	-0.257
SYF2 si1	SE	44591	ENSG00000169398	PTK2	chr8	-	141958764	141958822	141900641	141900868	142011223	142011384	44591	104,72,49	369,264,153	187,121,139	331,239,306	7.67879e-06	0.00536165	-0.102
SYF2 si2	SE	47623	ENSG00000169592	INO80E	chr16	+	30012532	30015978	30012249	30012361	30016541	30017095	47623	1562,868,729	31,43,19	1163,475,943	67,46,57	0.000395375	0.0424772	0.193
SYF2 si1	RI	1982	ENSG00000169733	RFNG	chr17	-	80007552	80008431	80007552	80007882	80008277	80008431	1982	273,179,176	101,90,77	196,89,184	134,92,131	7.55419e-06	0.000828586	0.109
SYF2 si2	RI	1984	ENSG00000169733	RFNG	chr17	-	80007552	80008431	80007552	80007882	80008277	80008431	1984	269,176,192	90,82,57	196,89,184	134,92,131	8.37518e-08	8.09692e-06	0.151
SYF2 si2	A3SS	6559	ENSG00000169855	ROBO1	chr3	-	78684922	78685258	78684922	78685093	78688893	78689048	6559	430,483,326	130,112,81	236,119,296	30,18,54	0.000610385	0.0268811	-0.121
SYF2 si1	RI	1748	ENSG00000170037	CNTROB	chr17	+	7847440	7847956	7847440	7847566	7847793	7847956	1748	417,208,146	194,121,94	201,98,181	193,109,200	7.65055e-08	2.44754e-05	0.126
SYF2 si2	RI	3766	ENSG00000171163	ZNF692	chr1	-	249149756	249150145	249149756	249149834	249149923	249150145	3766	175,120,120	67,66,80	126,86,154	113,76,169	0.000151713	0.00359372	0.145
SYF2 si1	RI	5626	ENSG00000172432	GTPBP2	chr6	-	43592624	43593297	43592624	43592799	43593099	43593297	5626	551,329,258	202,178,138	300,144,255	208,107,239	2.36671e-05	0.00182044	0.101
SYF2 si2	RI	5630	ENSG00000172432	GTPBP2	chr6	-	43592624	43593297	43592624	43592799	43593099	43593297	5630	472,378,283	179,143,132	300,144,255	208,107,239	5.69855e-09	8.7621e-07	0.135
SYF2 si1	SE	26619	ENSG00000172590	MRPL52	chr14	+	23300172	23300246	23299395	23299463	23303380	23304186	26619	60,54,37	106,93,71	90,102,114	107,63,101	0.000128099	0.0328491	-0.157
SYF2 si2	RI	3381	ENSG00000172732	MUS81	chr11	+	65632190	65632794	65632190	65632616	65632690	65632794	3381	95,126,97	343,306,226	58,42,79	464,283,475	4.17932e-12	1.33878e-09	0.106
SYF2 si2	RI	5640	ENSG00000172830	SSH3	chr11	+	67074308	67074584	67074308	67074433	67074512	67074584	5640	30,18,16	51,50,53	10,2,10	58,22,63	0.000898514	0.0156995	0.109
SYF2 si2	SE	59544	ENSG00000172888	ZNF621	chr3	+	40570809	40570936	40567269	40567355	40571699	40571807	59544	178,105,101	13,15,7	126,56,96	23,13,35	0.000224708	0.0294201	0.195
SYF2 si1	RI	3205	ENSG00000174652	ZNF266	chr19	-	9529437	9529975	9529437	9529571	9529726	9529975	3205	104,52,38	7,12,4	97,43,91	37,21,34	0.000199691	0.00977925	0.272
SYF2 si2	RI	3208	ENSG00000174652	ZNF266	chr19	-	9529437	9529975	9529437	9529571	9529726	9529975	3208	81,57,64	7,9,8	97,43,91	37,21,34	4.21189e-06	0.000207571	0.278
SYF2 si2	SE	34050	ENSG00000174652	ZNF266	chr19	-	9529437	9529571	9529180	9529307	9529726	9529975	34050	49,41,36	35,26,13	104,55,104	22,9,24	0.000102308	0.0167219	-0.241
SYF2 si2	SE	34043	ENSG00000174652	ZNF266	chr19	-	9529441	9529571	9529180	9529307	9529726	9529975	34043	50,45,41	35,26,13	109,68,109	22,9,24	0.00022187	0.0292366	-0.242
SYF2 si1	A3SS	1617	ENSG00000175931	UBE2O	chr17	-	74393879	74393972	74393879	74393969	74394335	74394464	1617	72,41,40	245,177,119	17,9,27	214,120,210	1.11685e-08	1.22155e-05	0.134
SYF2 si2	A3SS	1620	ENSG00000175931	UBE2O	chr17	-	74393879	74393972	74393879	74393969	74394335	74394464	1620	71,70,44	201,158,125	17,9,27	214,120,210	4.40759e-14	4.90123e-11	0.187
SYF2 si1	SE	43619	ENSG00000176124	DLEU1	chr13	+	50657277	50657330	50656306	50656693	50678839	50679433	43619	194,182,112	280,221,194	270,243,353	285,196,261	2.51926e-05	0.0120865	-0.129
SYF2 si2	RI	1693	ENSG00000178149	DALRD3	chr3	-	49053236	49053773	49053236	49053305	49053405	49053773	1693	259,185,113	97,77,75	183,117,190	158,77,148	0.00165993	0.0252645	0.117
SYF2 si2	MXE	6085	ENSG00000178927	C17orf62	chr17	-												4.81714e-05	0.0199379	-0.153
SYF2 si2	A3SS	1825	ENSG00000179195	ZNF664	chr12	+	124472589	124472685	124472592	124472685	124458432	124458567	1825	365,289,234	222,173,156	286,169,332	99,59,127	7.12413e-06	0.000772881	-0.12
SYF2 si1	A3SS	7602	ENSG00000179262	RAD23A	chr19	+	13060088	13060222	13060091	13060222	13059894	13059973	7602	332,248,243	149,142,128	303,228,344	258,207,312	1.11746e-06	0.000444444	0.131
SYF2 si2	A3SS	7622	ENSG00000179262	RAD23A	chr19	+	13060088	13060222	13060091	13060222	13059894	13059973	7622	374,309,272	116,124,104	303,228,344	258,207,312	3.9968e-15	5.92593e-12	0.204
SYF2 si2	MXE	4452	ENSG00000179818	PCBP1-AS1	chr2	-												1.52456e-05	0.009671	0.359
SYF2 si2	A5SS	3753	ENSG00000179818	PCBP1-AS1	chr2	-	70312947	70313404	70313255	70313404	70312678	70312756	3753	254,148,107	31,29,18	125,51,98	40,16,34	0.000309455	0.0264675	0.176
SYF2 si1	SE	56159	ENSG00000181513	ACBD4	chr17	+	43213474	43213599	43213013	43213320	43213866	43213987	56159	136,123,83	12,7,8	145,114,161	0,0,0	9.14129e-08	0.000154252	-0.155
SYF2 si2	RI	2572	ENSG00000182272	B4GALNT4	chr11	+	375638	375956	375638	375773	375846	375956	2572	14,9,11	27,31,26	1,3,5	37,37,40	5.39829e-05	0.00159623	0.162
SYF2 si2	RI	111	ENSG00000182325	FBXL6	chr8	-	145580649	145581162	145580649	145580781	145581116	145581162	111	541,404,415	29,10,17	441,265,582	35,23,49	0.00067925	0.0126096	0.171
SYF2 si2	RI	112	ENSG00000182325	FBXL6	chr8	-	145580649	145581162	145580649	145580781	145581098	145581162	112	543,399,415	134,126,105	441,263,585	266,204,303	1.05804e-13	6.77853e-11	0.166
SYF2 si2	SE	34054	ENSG00000183255	PTTG1IP	chr21	-	46281077	46281186	46269499	46271542	46293416	46293752	34054	120,111,58	46,37,24	78,73,102	10,10,12	3.26135e-06	0.00126472	-0.23
SYF2 si1	SE	43874	ENSG00000184584	TMEM173	chr5	-	138856913	138857100	138855118	138856039	138857854	138858093	43874	369,371,311	53,60,27	525,414,716	42,25,44	0.000137306	0.0345381	-0.111
SYF2 si1	A3SS	5981	ENSG00000184584	TMEM173	chr5	-	138860374	138861289	138860374	138860483	138861794	138861887	5981	547,493,433	10,14,11	604,409,754	0,3,8	0.00014905	0.0167203	-0.14
SYF2 si2	A3SS	2289	ENSG00000184708	EIF4ENIF1	chr22	-	31843411	31843554	31843411	31843551	31844138	31844218	2289	35,33,17	47,34,32	56,26,59	34,16,34	0.000667987	0.0282972	-0.203
SYF2 si2	SE	12588	ENSG00000184867	ARMCX2	chrX	-	100914404	100914487	100914061	100914134	100914742	100914876	12588	372,378,291	92,108,75	417,293,406	79,32,69	0.000350726	0.0391256	-0.109
SYF2 si2	RI	2351	ENSG00000185324	CDK10	chr16	+	89759681	89759875	89759681	89759734	89759805	89759875	2351	211,155,146	18,14,12	220,124,241	39,21,36	0.0022027	0.0311293	0.123
SYF2 si2	RI	3936	ENSG00000186185	KIF18B	chr17	-	43003359	43003867	43003359	43003554	43003781	43003867	3936	775,598,449	84,61,49	659,335,578	125,83,117	1.23697e-07	1.10579e-05	0.157
SYF2 si2	SE	38181	ENSG00000186814	ZSCAN30	chr18	-	32847439	32847643	32844173	32844419	32870094	32870193	38181	66,90,59	0,0,3	68,50,100	7,8,12	0.000185227	0.0259178	0.242
SYF2 si2	RI	5140	ENSG00000189077	TMEM120A	chr7	-	75617400	75617659	75617400	75617466	75617569	75617659	5140	73,42,37	60,65,45	45,19,36	87,50,85	0.000682308	0.0126096	0.108
SYF2 si2	SE	54508	ENSG00000189077	TMEM120A	chr7	-	75616855	75616920	75616467	75616746	75617035	75617128	54508	66,43,59	8,15,13	105,92,139	8,4,10	0.000221704	0.0292366	-0.151
SYF2 si2	A5SS	3158	ENSG00000196498	NCOR2	chr12	-	124811954	124812179	124812092	124812179	124810736	124810916	3158	213,205,175	81,52,73	191,111,221	36,21,38	0.000363588	0.0279078	-0.148
SYF2 si2	SE	58186	ENSG00000196756	SNHG17	chr20	-	37050738	37050888	37049652	37049745	37055061	37055146	58186	822,434,415	103,105,90	514,276,535	202,191,265	5.7989e-09	6.55888e-06	0.241
SYF2 si1	A3SS	48	ENSG00000197283	SYNGAP1	chr6	+	33414351	33414563	33414357	33414563	33412220	33412394	48	221,184,106	34,27,34	164,80,159	62,35,59	0.000137993	0.0158873	0.115
SYF2 si2	A3SS	48	ENSG00000197283	SYNGAP1	chr6	+	33414351	33414563	33414357	33414563	33412220	33412394	48	184,197,137	37,22,28	164,80,159	62,35,59	1.01253e-06	0.000150124	0.137
SYF2 si2	SE	11565	ENSG00000197343	ZNF655	chr7	+	99159510	99160117	99158155	99158318	99161485	99162328	11565	263,275,209	54,59,49	250,153,264	88,57,92	0.000481262	0.0483518	0.106
SYF2 si2	A5SS	3076	ENSG00000197381	ADARB1	chr21	+	46641932	46643492	46641932	46642022	46645461	46646475	3076	1836,1304,1269	37,43,27	1829,984,1758	92,48,66	0.00014684	0.0161747	0.145
SYF2 si2	RI	3243	ENSG00000197381	ADARB1	chr21	+	46641932	46646475	46641932	46642022	46645461	46646475	3243	3794,2851,2501	37,43,27	3879,2066,3671	92,48,66	9.42057e-05	0.00246749	0.145
SYF2 si2	SE	18565	ENSG00000197415	VEPH1	chr3	-	157217183	157217464	157213000	157213295	157251301	157251405	18565	41,43,30	8,8,6	69,41,60	29,21,37	0.000348851	0.0390234	0.233
SYF2 si2	A3SS	5208	ENSG00000197555	SIPA1L1	chr14	+	72204957	72205042	72204960	72205042	72201993	72202108	5208	58,60,48	13,18,8	63,25,49	31,19,32	0.000168208	0.00971672	0.203
SYF2 si1	SE	34123	ENSG00000197694	SPTAN1	chr9	+	131355261	131355321	131353755	131353904	131356453	131356652	34123	550,475,326	646,463,331	680,437,832	542,245,552	1.07685e-05	0.0067093	-0.113
SYF2 si2	SE	21845	ENSG00000198176	TFDP1	chr13	+	114291934	114292211	114290848	114291015	114294434	114294625	21845	426,392,322	22,23,18	396,262,485	74,58,98	2.55351e-15	2.59935e-11	0.268
SYF2 si2	SE	21829	ENSG00000198176	TFDP1	chr13	+	114292132	114292199	114290848	114291015	114294434	114294713	21829	569,531,439	22,23,18	575,343,635	74,58,98	2.10942e-15	2.59935e-11	0.119
SYF2 si2	SE	34837	ENSG00000204463	BAG6	chr6	-	31612083	31612191	31611858	31611971	31612301	31612379	34837	1575,1475,1406	565,510,481	2004,1310,2451	462,299,522	1.50739e-06	0.000680508	-0.106
SYF2 si2	SE	2428	ENSG00000204514	ZNF814	chr19	-	58388283	58388410	58370182	58370351	58400134	58400175	2428	129,110,104	0,3,4	111,86,120	10,11,15	4.70463e-05	0.00934455	0.246
SYF2 si2	SE	9856	ENSG00000204839	MROH6	chr8	-	144650311	144650431	144649955	144650058	144650721	144651024	9856	65,41,55	8,8,8	42,43,65	0,0,0	3.54132e-05	0.0075645	-0.255
SYF2 si2	SE	46203	ENSG00000204842	ATXN2	chr12	-	111891480	111891649	111890017	111890644	111893832	111894060	46203	869,790,615	50,58,46	728,480,780	125,102,128	4.58522e-14	2.07446e-10	0.177
SYF2 si1	SE	21579	ENSG00000213593	TMX2	chr11	+	57506135	57506511	57505079	57505140	57506602	57506653	21579	1583,1478,939	30,21,15	1585,1127,1762	10,7,13	0.000133775	0.03386	-0.166
SYF2 si1	SE	21580	ENSG00000213593	TMX2	chr11	+	57506135	57506242	57505079	57505140	57506602	57506732	21580	123,81,58	30,21,15	114,72,131	10,7,13	8.92292e-05	0.027797	-0.204
SYF2 si2	RI	3374	ENSG00000213983	AP1G2	chr14	-	24034814	24035369	24034814	24034910	24035272	24035369	3374	352,315,293	13,8,11	391,181,405	0,0,5	3.6818e-05	0.00120964	-0.124
SYF2 si2	SE	31510	ENSG00000214021	TTLL3	chr3	+	9874787	9874957	9870643	9871079	9876364	9876780	31510	10,10,2	30,13,17	16,9,21	11,8,14	0.000377509	0.0412102	-0.205
SYF2 si2	SE	19466	ENSG00000214078	CPNE1	chr20	-	34220084	34220170	34219866	34219947	34220232	34220307	19466	601,702,505	98,70,61	879,603,1014	64,29,64	4.10367e-07	0.000253172	-0.102
SYF2 si2	A5SS	1755	ENSG00000214078	CPNE1	chr20	-	34220084	34220307	34220232	34220307	34219866	34219947	1755	614,709,504	98,70,61	893,605,1016	64,29,64	1.23555e-06	0.000449122	-0.127
SYF2 si2	SE	41852	ENSG00000215039	CD27-AS1	chr12	-	6560058	6560146	6557805	6557903	6560634	6560700	41852	83,80,64	99,105,75	120,93,130	78,63,84	2.79369e-05	0.00655502	-0.136
SYF2 si2	SE	5706	ENSG00000224078	SNHG14	chr15	+	25300220	25300377	25298974	25299114	25301629	25301712	5706	107,102,93	87,82,75	58,36,67	86,41,123	5.34418e-05	0.010313	0.106
SYF2 si2	SE	13255	ENSG00000225485	ARHGAP23	chr17	+	36633819	36633946	36628103	36628247	36634068	36634137	13255	361,416,328	62,46,45	223,171,212	58,42,58	3.77421e-05	0.00788425	0.142
SYF2 si2	SE	3303	ENSG00000231074	HCG18	chr6	-	30282045	30282259	30263908	30264014	30294130	30294643	3303	357,288,196	72,74,54	226,175,301	116,74,112	1.28046e-05	0.00352281	0.143
SYF2 si2	SE	28720	ENSG00000232559	GS1-124K5,12	chr7	-	66041741	66041919	66038371	66038537	66057243	66057373	28720	483,485,299	46,55,43	405,233,396	96,62,121	6.13906e-10	8.61966e-07	0.185
SYF2 si2	SE	28719	ENSG00000232559	GS1-124K5,12	chr7	-	66053498	66053567	66038371	66038537	66057243	66057373	28719	40,40,37	46,55,43	24,23,41	96,62,121	9.57545e-07	0.000499863	0.181
SYF2 si2	RI	1108	ENSG00000234608	MAPKAPK5-AS1	chr12	-	112279130	112279514	112279130	112279274	112279487	112279514	1108	551,503,316	8,15,0	544,359,577	0,0,0	7.75799e-05	0.00208543	-0.128
SYF2 si1	SE	20194	ENSG00000240344	PPIL3	chr2	-	201747064	201747158	201746143	201746211	201750420	201750495	20194	581,449,309	153,124,84	680,402,596	101,55,114	1.61912e-05	0.00929745	-0.126
SYF2 si2	MXE	1574	ENSG00000243927	MRPS6	chr21	+												2.37889e-05	0.0133337	0.141
SYF2 si2	A3SS	5806	ENSG00000244187	TMEM141	chr9	+	139686398	139686810	139686702	139686810	139686162	139686229	5806	380,334,280	78,49,67	526,387,628	69,47,63	0.00112647	0.0428249	-0.124
SYF2 si2	SE	34416	ENSG00000244306	CTD-2314B22,3	chr14	-	19923012	19923123	19921590	19921738	19925239	19925334	34416	305,262,193	33,13,17	201,172,260	66,24,48	3.89778e-05	0.00801565	0.161
SYF2 si2	A5SS	4305	ENSG00000249915	PDCD6	chr5	+	304291	306869	304291	304336	311407	311517	4305	885,700,548	13,13,10	674,358,706	32,14,36	1.7109e-06	0.000511884	0.219
SYF2 si2	SE	42792	ENSG00000253710	ALG11	chr13	+	52598141	52599073	52586549	52586598	52602454	52603800	42792	1091,948,633	66,40,35	938,661,978	71,76,91	0.000101941	0.0167219	0.136
SYF2 si2	SE	31964	ENSG00000257815	RP11-611E13,2	chr12	-	70636845	70636984	70636576	70636673	70637091	70637129	31964	19,20,14	31,39,28	47,10,32	24,7,14	1.00355e-06	0.000517247	-0.174
SYF2 si1	SE	24851	ENSG00000258881	AC007040,11	chr2	-	71218959	71219113	71216878	71216946	71220825	71220905	24851	1006,786,555	123,92,68	1174,644,1227	98,48,73	4.25772e-05	0.0170687	-0.1
SYF2 si1	A5SS	2903	ENSG00000269893	SNHG8	chr4	+	119199863	119200292	119199863	119199947	119200543	119200586	2903	2207,2011,1483	44,39,32	2918,2352,3470	31,13,23	2.41925e-08	2.34022e-05	-0.121

## Sheet: method 2 (FARLINE)
siRNA #	Type	gene_symbol	regulated exon	exon coordinates	delta PSI (siSYF2 - siCTRL)	pvalue	pvalue_corrected
siSYF2#2	A3SS	ABCB7	2	X:74334589-74334669	0.167067	6.26643e-12	2.78336e-09
siSYF2#2	A3SS	ABCB7	2	X:74334589-74334669	-0.167067	6.26643e-12	2.78336e-09
siSYF2#1	A3SS	ABCB7	2	X:74334589-74334669	0.124086	4.81663e-05	0.00718705
siSYF2#1	A3SS	ABCB7	2	X:74334589-74334669	-0.124086	4.81663e-05	0.00718705
siSYF2#1	SE	ABCC5	8	3:183703092-183703243	0.183661	8.00562e-05	0.0194227
siSYF2#1	SE	ABCD4	8	14:74759857-74759951	0.146038	4.18582e-07	0.00038775
siSYF2#1	SE	ABI1	10	10:27044584-27044670	0.123963	3.09548e-08	4.35064e-05
siSYF2#2	A3SS	ABLIM1	21	10:116207639-116207785	0.172003	2.17883e-05	0.00228184
siSYF2#2	A3SS	ABLIM1	21	10:116207639-116207785	-0.172003	4.92683e-05	0.004508
siSYF2#2	A3SS	AC018892.1	71	2:97890543-97890616	0.177956	1.23801e-06	0.000205958
siSYF2#2	A3SS	AC018892.1	71	2:97890543-97890616	-0.177956	1.23801e-06	0.000205958
siSYF2#1	A3SS	AC018892.1	71	2:97890543-97890616	0.163602	2.88519e-05	0.00473801
siSYF2#1	A3SS	AC018892.1	71	2:97890543-97890616	-0.163602	2.8852e-05	0.00473801
siSYF2#2	SE	AC090699.1	2	17:74555027-74555125	-0.161328	0	0
siSYF2#1	A3SS	ACACB	26	12:109660604-109660717	0.22479	0.000532639	0.0424262
siSYF2#2	A3SS	ACLY	2	17:40069968-40070153	0.156551	0	0
siSYF2#2	A3SS	ACLY	2	17:40069968-40070153	-0.155236	0	0
siSYF2#2	A3SS	AHDC1	2	1:27929908-27930005	0.174324	0.000312042	0.0197043
siSYF2#2	A3SS	AHDC1	2	1:27929908-27930005	-0.174324	0.000312031	0.0197043
siSYF2#2	SE	AKR1E2	7	10:4883977-4884049	0.272727	6.58879e-07	0.000456871
siSYF2#2	Multi Skip	AL139082.2	2:3:4	13:52593049-52593279;13:52594705-52597915;13:52598142-52599073	-0.156854	2.20255e-06	0.00167597
siSYF2#2	Multi Skip	ALG11	2:3:4	13:52593049-52593279;13:52594705-52597915;13:52598142-52599073	-0.156854	2.20255e-06	0.00167597
siSYF2#2	A5SS	ANAPC10	1	4:146019272-146019368	0.128422	1.4988e-14	6.0014e-11
siSYF2#2	A5SS	ANAPC10	1	4:146019272-146019368	-0.128422	1.4988e-14	6.0014e-11
siSYF2#2	A3SS	ANKFY1	16	17:4085476-4085647	0.103045	0.000111128	0.00866104
siSYF2#2	A3SS	ANKFY1	16	17:4085476-4085647	-0.103045	0.000111124	0.00866104
siSYF2#2	SE	AP2M1	6	3:183898297-183898438	0.114645	0	0
siSYF2#1	Multi Skip	APBB1	3:5:7	11:6431857-6432591;11:6426617-6426891;11:6425975-6426014	-0.162348	5.84174e-05	0.0354056
siSYF2#2	A3SS	APBB2	8	4:40946882-40947090	0.122016	8.83649e-06	0.00105981
siSYF2#2	A3SS	APBB2	8	4:40946882-40947090	-0.122016	8.83652e-06	0.00105981
siSYF2#2	A3SS	API5	15	11:43363978-43366080	0.18202	0	0
siSYF2#2	A3SS	API5	15	11:43363978-43366080	-0.18202	0	0
siSYF2#1	A3SS	API5	15	11:43363978-43366080	0.162195	0	0
siSYF2#1	A3SS	API5	15	11:43363978-43366080	-0.162195	0	0
siSYF2#2	SE	ARHGAP10	21	4:148984299-148984451	-0.101944	5.5486e-05	0.0130572
siSYF2#2	Multi Skip	ARHGAP44	19:20	17:12887848-12888225;17:12890418-12890469	-0.150735	6.54055e-05	0.0209552
siSYF2#2	A3SS	ARID1A	14	1:27099303-27099478	0.119782	4.87914e-06	0.000652693
siSYF2#2	A3SS	ARID1A	14	1:27099303-27099478	-0.119782	4.8792e-06	0.000652693
siSYF2#2	SE	ARMCX2	2	X:100914405-100914487	0.105576	9.85396e-05	0.0178379
siSYF2#1	SE	ARMCX2	2	X:100914405-100914487	0.114396	4.16369e-11	1.30545e-07
siSYF2#2	A3SS	ARNTL	15	11:13393710-13393956	0.199855	2.79333e-10	1.04322e-07
siSYF2#2	A3SS	ARNTL	15	11:13393710-13393956	-0.199855	2.79335e-10	1.04322e-07
siSYF2#2	SE	ASAP1	2	8:131373916-131374017	-0.113032	0.000147347	0.0232745
siSYF2#1	A3SS	ASMTL	14	X:1522032-1522431	0.148689	1.19481e-05	0.00234143
siSYF2#1	A5SS	ASMTL	13	X:1531625-1531747	0.133054	3.3473e-06	0.0032996
siSYF2#1	A5SS	ASMTL	13	X:1531625-1531747	-0.117615	1.37948e-05	0.0077052
siSYF2#1	A3SS	ASMTL	14	X:1522032-1522431	-0.148689	1.1948e-05	0.00234143
siSYF2#1	SE	ASPH	19	8:62536269-62538839	0.147635	0	0
siSYF2#1	A3SS	ATG16L2	4	11:72532244-72532786	-0.230769	0.000568217	0.0441915
siSYF2#2	A3SS	ATG2B	9	14:96798838-96798992	0.105263	4.70619e-05	0.00432776
siSYF2#2	A5SS	ATP13A2	15	1:17322471-17322659	0.102335	3.16291e-06	0.00186246
siSYF2#2	A5SS	ATP13A2	15	1:17322471-17322659	-0.102335	7.12904e-06	0.00362868
siSYF2#1	A5SS	ATP13A2	15	1:17322471-17322659	0.107559	1.20629e-05	0.00743361
siSYF2#1	A5SS	ATP13A2	15	1:17322471-17322659	-0.107559	1.20657e-05	0.00743361
siSYF2#2	Multi Skip	ATXN2	25:26	12:111892849-111892923;12:111891481-111891649	-0.229714	0	0
siSYF2#2	SE	ATXN2L	23	16:28847647-28847811	0.152795	1.98535e-06	0.00104446
siSYF2#1	SE	AZI2	8	3:28373180-28373445	-0.121897	0	0
siSYF2#2	A5SS	B4GALT2	2	1:44445549-44446286	-0.184189	0.000281704	0.0493053
siSYF2#2	A3SS	BAHD1	7	15:40757534-40757634	0.108213	2.63732e-07	5.22321e-05
siSYF2#2	A3SS	BAHD1	7	15:40757534-40757634	-0.108213	2.63732e-07	5.22321e-05
siSYF2#2	A5SS	BAX	1	19:49458117-49458219	0.10127	0.000278508	0.0493053
siSYF2#2	A5SS	BAX	1	19:49458117-49458219	-0.108605	0.000226273	0.0433754
siSYF2#1	SE	BRD8	21	5:137495244-137495288	0.118942	4.91052e-12	1.81952e-08
siSYF2#2	A3SS	BRPF1	8	3:9785262-9785585	0.238095	8.08292e-10	2.71904e-07
siSYF2#2	A3SS	BRPF1	8	3:9785262-9785585	-0.238095	8.08292e-10	2.71904e-07
siSYF2#1	A3SS	BRPF1	8	3:9785262-9785585	0.210707	3.21654e-10	1.7161e-07
siSYF2#1	A3SS	BRPF1	8	3:9785262-9785585	-0.210707	3.21654e-10	1.7161e-07
siSYF2#2	A3SS	BTN3A3	11	6:26451903-26453642	0.1	0.00108373	0.0494073
siSYF2#1	A3SS	BTN3A3	11	6:26451903-26453642	-0.133333	0.000327354	0.0294869
siSYF2#2	A3SS	BUB3	8	10:124923336-124924886	0.113949	2.60314e-12	1.24704e-09
siSYF2#2	A3SS	BUB3	8	10:124923336-124924886	-0.113949	2.60314e-12	1.24704e-09
siSYF2#1	SE	C11orf46	2	11:30352433-30352921	-0.108043	2.1626e-07	0.000226014
siSYF2#1	A3SS	C11orf80	15	11:66605838-66605916	0.108008	1.68727e-05	0.00307518
siSYF2#1	A3SS	C11orf80	15	11:66605838-66605916	-0.108008	1.68727e-05	0.00307518
siSYF2#2	A3SS	C12orf43	7	12:121440848-121442295	0.159215	0	0
siSYF2#2	A3SS	C12orf43	7	12:121440848-121442295	-0.164907	0	0
siSYF2#1	A3SS	C12orf43	7	12:121440848-121442295	0.115529	8.13e-11	5.0489e-08
siSYF2#1	A3SS	C12orf43	7	12:121440848-121442295	-0.119557	6.23123e-11	3.89717e-08
siSYF2#1	A3SS	C12orf51	20	12:112691847-112691993	0.145455	8.85582e-05	0.0114366
siSYF2#1	A3SS	C12orf51	20	12:112691847-112691993	-0.145455	8.85782e-05	0.0114366
siSYF2#1	A5SS	C12orf73	3	12:104347192-104347312	0.130203	5.39463e-08	0.000102078
siSYF2#1	A5SS	C12orf73	3	12:104347192-104347312	-0.130203	5.39459e-08	0.000102078
siSYF2#2	Multi Skip	C14orf153	22:23	14:104158696-104158762;14:104159890-104160290	-0.115633	9.2096e-06	0.00483298
siSYF2#2	Multi Skip	C14orf17	2:3:4:5:6:7	14:19923013-19923123;14:19921591-19921738;14:19921359-19921470;14:19919492-19919629;14:19919138-19919280;14:19910450-19913438	-0.160705	2.17076e-06	0.00167597
siSYF2#2	A3SS	C17orf49	7	17:6920576-6920844	0.101351	1.73289e-07	3.57919e-05
siSYF2#2	A3SS	C17orf49	7	17:6920576-6920844	-0.101351	1.73289e-07	3.57919e-05
siSYF2#2	A3SS	C17orf56	11	17:79205198-79205276	0.112578	0.00012538	0.00954418
siSYF2#2	A3SS	C17orf56	11	17:79205198-79205276	-0.112578	0.000125325	0.00954418
siSYF2#2	SE	C1orf103	2	1:111493910-111495437	-0.130804	7.30527e-14	2.72522e-10
siSYF2#2	A3SS	C1orf198	3	1:231004558-231004661	0.12	0.000392955	0.0236324
siSYF2#2	A3SS	C1orf198	3	1:231004558-231004661	-0.12	0.000392902	0.0236324
siSYF2#2	MXE	C1orf58	2:3	1:222886718-222886758;1:222886930-222887245	0.123066	7.63757e-05	0.00432796
siSYF2#1	SE	C1orf9	13	1:172546679-172546699	-0.180252	0.000150289	0.0287587
siSYF2#2	A5SS	C21orf57	2	21:47706368-47706651	0.118577	2.18131e-05	0.00832658
siSYF2#2	A5SS	C21orf57	2	21:47706368-47706651	-0.118577	2.18115e-05	0.00832658
siSYF2#2	A3SS	C22orf39	3	22:19428412-19431913	0.121648	3.33276e-06	0.000484039
siSYF2#2	A3SS	C22orf39	3	22:19428412-19431913	-0.121648	3.33276e-06	0.000484039
siSYF2#1	SE	C5orf44	8	5:64951463-64951480	-0.152238	8.72477e-08	9.87813e-05
siSYF2#1	SE	C8orf59	4	8:86127150-86127266	0.127711	1.75745e-05	0.00639572
siSYF2#1	A3SS	C9orf91	4	9:117389176-117389286	0.151027	5.56355e-05	0.00793887
siSYF2#1	A3SS	C9orf91	4	9:117389176-117389286	-0.151027	5.56314e-05	0.00793887
siSYF2#2	SE	CALB2	8	16:71418242-71418281	0.186111	0.000488195	0.0493149
siSYF2#1	A3SS	CAPRIN2	15	12:30867893-30868078	0.14592	1.6878e-05	0.00307518
siSYF2#1	A3SS	CAPRIN2	15	12:30867893-30868078	-0.185976	4.2177e-05	0.00647975
siSYF2#2	SE	CASP7	3	10:115451723-115451829	-0.128326	0.000244549	0.0318623
siSYF2#2	SE	CATSPER1	7	11:65788035-65788098	0.11558	3.63532e-05	0.0101866
siSYF2#2	A3SS	CCDC125	5	5:68609812-68609873	0.185845	7.18311e-05	0.00612798
siSYF2#2	A3SS	CCDC125	5	5:68609812-68609873	-0.185845	7.18291e-05	0.00612798
siSYF2#2	A3SS	CCDC21	15	1:26603624-26605299	0.214743	0	0
siSYF2#2	A3SS	CCDC21	15	1:26603624-26605299	-0.214743	0	0
siSYF2#1	A3SS	CCDC21	15	1:26603624-26605299	0.131973	1.72196e-13	1.78648e-10
siSYF2#1	A3SS	CCDC21	15	1:26603624-26605299	-0.131973	1.72196e-13	1.78648e-10
siSYF2#2	A5SS	CCDC84	6	11:118881931-118882021	0.119796	1.28235e-06	0.000916912
siSYF2#2	A5SS	CCDC84	6	11:118881931-118882021	-0.124214	9.86194e-07	0.000749782
siSYF2#1	A3SS	CDC42SE2	6	5:130727522-130730380	0.197664	2.70473e-09	1.18185e-06
siSYF2#1	A3SS	CDC42SE2	6	5:130727522-130730380	-0.197664	2.70473e-09	1.18185e-06
siSYF2#2	SE	CDCA3	5	12:6958487-6958593	0.112357	3.87099e-05	0.0107004
siSYF2#1	SE	CDK14	6	7:90355871-90356126	0.107143	0.000136119	0.0270638
siSYF2#2	SE	CDK5RAP2	33	9:123169290-123169526	-0.162485	1.53433e-09	2.61545e-06
siSYF2#2	A3SS	CELF1	18	11:47487491-47493654	0.108749	1.65503e-08	4.30699e-06
siSYF2#2	Multi Skip	CELF1	4:5	11:47521005-47521156;11:47515883-47516073	-0.107423	5.80199e-06	0.00333198
siSYF2#2	A5SS	CELSR1	5	22:46832071-46832186	0.125	6.27442e-07	0.000562469
siSYF2#2	A5SS	CELSR1	5	22:46832071-46832186	-0.125	6.43592e-07	0.000568462
siSYF2#2	A3SS	CEP192	45	18:13116013-13116735	0.153334	3.86276e-05	0.00362874
siSYF2#2	A3SS	CEP192	45	18:13116013-13116735	-0.153334	3.86276e-05	0.00362874
siSYF2#1	A3SS	CEP192	5	18:13012972-13013024	0.108808	3.09427e-06	0.000735803
siSYF2#1	A3SS	CEP192	5	18:13012972-13013024	-0.108808	9.28208e-07	0.000245072
siSYF2#2	A3SS	CHCHD6	6	3:126571487-126571573	0.141005	0	0
siSYF2#2	A3SS	CHCHD6	6	3:126571487-126571573	-0.141005	0	0
siSYF2#2	A3SS	CHRNA5	5	15:78882147-78882978	0.124374	0	0
siSYF2#2	A3SS	CHRNA5	5	15:78882147-78882978	-0.100966	0	0
siSYF2#1	A3SS	CHRNA5	5	15:78882147-78882978	0.102412	0	0
siSYF2#1	A5SS	CHRNA5	5	15:78882147-78882978	-0.173165	5.52288e-08	0.000102078
siSYF2#2	A5SS	CIC	18	19:42798325-42798456	0.138653	9.54666e-07	0.000742091
siSYF2#2	A5SS	CIC	18	19:42798325-42798456	-0.138653	9.54666e-07	0.000742091
siSYF2#2	A5SS	CKAP2	2	13:53030107-53030314	0.165517	5.35773e-05	0.0157743
siSYF2#2	A5SS	CKAP2	2	13:53030107-53030314	-0.165517	5.35656e-05	0.0157743
siSYF2#2	SE	CLASP1	30	2:122166600-122166623	-0.139864	5.21825e-08	5.47395e-05
siSYF2#1	A3SS	CLCN2	14	3:184072336-184072446	-0.131355	0.000491564	0.0400634
siSYF2#1	A5SS	CLIP3	8	19:36510073-36510208	0.12308	1.44436e-06	0.0017434
siSYF2#1	A5SS	CLIP3	8	19:36510073-36510208	-0.12308	1.44436e-06	0.0017434
siSYF2#2	A3SS	CNOT3	8	19:54649278-54649553	0.18874	1.11022e-16	7.99876e-14
siSYF2#2	A3SS	CNOT3	8	19:54649278-54649553	-0.189137	0	0
siSYF2#1	A3SS	CNOT3	8	19:54649278-54649553	0.170059	2.80584e-10	1.52736e-07
siSYF2#1	A3SS	CNOT3	8	19:54649278-54649553	-0.177281	5.15143e-14	6.4897e-11
siSYF2#2	A3SS	COBLL1	17	2:165550779-165552346	0.194114	2.23633e-05	0.00232
siSYF2#2	A3SS	COBLL1	17	2:165550779-165552346	-0.194114	2.23636e-05	0.00232
siSYF2#1	A3SS	COBLL1	17	2:165550779-165552346	0.177273	0.0005388	0.0426548
siSYF2#2	SE	COL16A1	41	1:32145405-32145452	0.248162	0.000208125	0.0289613
siSYF2#1	SE	COQ4	3	9:131087422-131087518	0.128313	7.36582e-06	0.00341209
siSYF2#2	Multi Skip	CPNE1	7:8	20:34243110-34243266;20:34241450-34242661	-0.116151	0.000217161	0.0468776
siSYF2#2	A3SS	CSNK1E	21	22:38692211-38693161	0.131818	3.18394e-05	0.00308609
siSYF2#2	A3SS	CSNK1E	21	22:38692211-38693161	-0.131818	3.18393e-05	0.00308609
siSYF2#1	SE	CUL9	5	6:43154698-43154833	-0.153846	9.35951e-06	0.00393283
siSYF2#2	A3SS	DBNL	9	7:44098028-44098079	0.217084	0	0
siSYF2#2	A3SS	DBNL	9	7:44098028-44098079	-0.217084	0	0
siSYF2#1	A3SS	DBNL	9	7:44098028-44098079	0.115025	1.13465e-13	1.29947e-10
siSYF2#1	A3SS	DBNL	9	7:44098028-44098079	-0.115025	1.13465e-13	1.29947e-10
siSYF2#2	Multi Skip	DECR1	2:3:4	8:91017676-91018073;8:91018264-91018505;8:91029352-91029554	-0.229193	2.67256e-06	0.00186393
siSYF2#1	Multi Skip	DECR1	2:3:4	8:91017676-91018073;8:91018264-91018505;8:91029352-91029554	-0.196287	0.000105487	0.0484346
siSYF2#1	A3SS	DEF8	12	16:90030578-90030718	-0.105602	1.08923e-05	0.0021781
siSYF2#2	A3SS	DGCR2	4	22:19052361-19052588	0.146028	1.67752e-08	4.32064e-06
siSYF2#2	A3SS	DGCR2	4	22:19052361-19052588	-0.13539	4.12002e-08	9.84275e-06
siSYF2#2	Multi Skip	DGUOK	4:5	2:74177712-74177859;2:74184252-74184367	-0.117124	4.90719e-14	3.734e-10
siSYF2#2	A3SS	DHDDS	9	1:26795383-26797793	0.127669	1.12369e-07	2.42492e-05
siSYF2#2	A3SS	DHDDS	9	1:26795383-26797793	-0.127669	1.12368e-07	2.42492e-05
siSYF2#2	SE	DICER1	7	14:95600698-95600840	-0.118152	0.000175177	0.0260607
siSYF2#2	A3SS	DNAJC4	5	11:64000173-64000337	0.177997	5.53824e-12	2.49627e-09
siSYF2#2	A3SS	DNAJC4	5	11:64000173-64000337	-0.177997	5.53813e-12	2.49627e-09
siSYF2#1	A3SS	DNAJC4	5	11:64000173-64000337	0.159165	4.28355e-07	0.000125915
siSYF2#1	A3SS	DNAJC4	5	11:64000173-64000337	-0.159165	4.28337e-07	0.000125915
siSYF2#2	SE	DNAL1	2	14:74119873-74119918	-0.128853	1.61886e-05	0.00556547
siSYF2#2	A5SS	DNASE1	11	16:3707721-3707817	0.252747	2.77227e-06	0.0016819
siSYF2#2	A5SS	DNASE1	11	16:3707721-3707817	-0.252747	2.75125e-06	0.0016819
siSYF2#1	A5SS	DNASE1	11	16:3707721-3707817	0.214286	0.000181885	0.0392851
siSYF2#1	A5SS	DNASE1	11	16:3707721-3707817	-0.214286	0.00018019	0.0391815
siSYF2#2	SE	DOCK3	35	3:51386283-51386369	-0.263158	5.99005e-05	0.0132089
siSYF2#2	Multi Skip	DTX2	2:4	7:76092862-76093026;7:76099617-76099736	-0.197802	2.43503e-06	0.00176464
siSYF2#2	A3SS	DYNC2H1	52	11:103075551-103075693	0.142857	1.95155e-11	8.07986e-09
siSYF2#2	A3SS	DYNC2H1	52	11:103075551-103075693	-0.142857	1.94872e-11	8.07986e-09
siSYF2#1	A3SS	DYNC2H1	52	11:103075551-103075693	0.128019	3.33606e-08	1.22071e-05
siSYF2#1	A3SS	DYNC2H1	52	11:103075551-103075693	-0.128019	3.33195e-08	1.22071e-05
siSYF2#1	A3SS	DYNC2LI1	7	2:44023026-44023097	0.125259	4.96142e-05	0.00726782
siSYF2#1	A3SS	DYNC2LI1	7	2:44023026-44023097	-0.125259	4.96142e-05	0.00726782
siSYF2#1	SE	DZIP1	17	13:96251619-96251678	0.114157	3.31282e-06	0.00207734
siSYF2#1	SE	ECT2	5	3:172473273-172473365	0.175698	0.000112937	0.0243555
siSYF2#2	SE	EHBP1	20	2:63215066-63215173	0.13256	1.51156e-06	0.000842182
siSYF2#2	A3SS	EIF4ENIF1	16	22:31843412-31843554	0.186596	6.44563e-05	0.00560085
siSYF2#2	A3SS	EIF4ENIF1	16	22:31843412-31843554	-0.186596	6.44563e-05	0.00560085
siSYF2#1	Multi Skip	ELP2	5:6	18:33718758-33718835;18:33719382-33719576	0.125327	2.40554e-06	0.00404986
siSYF2#2	A3SS	EPHB2	11	1:23222904-23222971	0.132184	1.97917e-07	3.99762e-05
siSYF2#2	A3SS	EPHB2	11	1:23222904-23222971	-0.132184	1.97899e-07	3.99762e-05
siSYF2#2	A3SS	EPN1	11	19:56204317-56204403	0.11715	9.42257e-12	4.04624e-09
siSYF2#2	A3SS	EPN1	11	19:56204317-56204403	-0.11715	9.42257e-12	4.04624e-09
siSYF2#1	SE	ERCC6	6	10:50732079-50732823	-0.133737	0.000143375	0.0278278
siSYF2#1	A3SS	ERI2	10	16:20807666-20810389	0.171795	8.87067e-05	0.0114366
siSYF2#1	A3SS	ERI2	10	16:20807666-20810389	-0.171795	8.87068e-05	0.0114366
siSYF2#1	SE	F3	2	1:95006128-95006622	-0.263404	2.95657e-07	0.000301267
siSYF2#2	A3SS	FAM113A	5	20:2819490-2819728	0.113086	2.64059e-08	6.53003e-06
siSYF2#1	SE	FAM126A	11	7:22986571-22986866	0.175514	0	0
siSYF2#2	Multi Skip	FAM189B	2:3:4	1:155224191-155224247;1:155223875-155223985;1:155223650-155223769	0.14759	5.09143e-10	1.72186e-06
siSYF2#1	SE	FAM195A	4	16:696472-696608	-0.125	5.04274e-06	0.00270444
siSYF2#2	SE	FAM21C	23	10:46272721-46272873	-0.216418	7.48087e-05	0.015151
siSYF2#2	A3SS	FAM48A	22	13:37596148-37597181	-0.11258	0.000361195	0.0221063
siSYF2#2	A3SS	FAM59A	6	18:29847479-29848731	0.274436	0.00014134	0.0104886
siSYF2#2	A3SS	FAM59A	6	18:29847479-29848731	-0.274436	0.00014134	0.0104886
siSYF2#2	A3SS	FAM63B	9	15:59146681-59149732	0.230142	0.000466588	0.0267417
siSYF2#2	A3SS	FAM63B	9	15:59146681-59149732	-0.230142	0.000466586	0.0267417
siSYF2#2	A3SS	FBXO18	3	10:5932982-5933079	0.142857	0.000678512	0.0356186
siSYF2#1	SE	FGFR1OP	7	6:167426996-167427055	0.105938	4.31127e-09	8.36777e-06
siSYF2#2	Multi Skip	FHL1	11:12	X:135290614-135290800;X:135291402-135291601	0.101806	1.27869e-05	0.00596303
siSYF2#1	Multi Skip	FHL1	11:12	X:135290614-135290800;X:135291402-135291601	0.124662	9.18707e-07	0.00198861
siSYF2#2	A5SS	FHL3	1	1:38471029-38471243	0.17202	3.10883e-05	0.0106698
siSYF2#2	A5SS	FHL3	1	1:38471029-38471243	-0.163077	6.04467e-05	0.0174132
siSYF2#2	A5SS	FUZ	2	19:50315872-50315993	0.173601	3.79501e-05	0.012524
siSYF2#2	A5SS	FUZ	2	19:50315872-50315993	-0.173601	3.79496e-05	0.012524
siSYF2#2	SE	GALE	11	1:24122999-24123076	0.113024	6.03406e-13	2.05716e-09
siSYF2#2	A3SS	GBA	3	1:155210877-155210971	-0.160969	2.19325e-05	0.00229348
siSYF2#2	A5SS	GBF1	33	10:104136692-104136897	0.161073	9.3876e-12	2.5629e-08
siSYF2#2	A5SS	GBF1	33	10:104136692-104136897	-0.161073	9.38749e-12	2.5629e-08
siSYF2#1	A5SS	GBF1	33	10:104136692-104136897	0.104262	2.77277e-07	0.000409989
siSYF2#1	A5SS	GBF1	33	10:104136692-104136897	-0.104262	2.77273e-07	0.000409989
siSYF2#2	A5SS	GCH1	6	14:55310719-55310861	0.136298	7.616e-05	0.0202403
siSYF2#1	Multi Skip	GCH1	6:7	14:55310719-55310861;14:55310500-55310587	0.172872	1.56526e-05	0.0143738
siSYF2#1	A3SS	GGT7	8	20:33447772-33447880	0.132075	0.000184985	0.0196068
siSYF2#2	A3SS	GLYR1	4	16:4893405-4893603	0.109375	0.000257678	0.0169885
siSYF2#2	A3SS	GMPPA	2	2:220364678-220364737	0.195366	0	0
siSYF2#2	A3SS	GMPPA	2	2:220364678-220364737	-0.195366	0	0
siSYF2#1	SE	GOLGB1	7	3:121438493-121438615	0.146766	0.000323891	0.0463045
siSYF2#1	A3SS	GYLTL1B	12	11:45948866-45949144	0.144202	0.000639708	0.0482159
siSYF2#1	A3SS	GYLTL1B	12	11:45948866-45949144	-0.144202	0.000252862	0.0247488
siSYF2#1	A3SS	HACE1	19	6:105224888-105224985	0.138177	0.000154691	0.017224
siSYF2#1	A3SS	HACE1	19	6:105224888-105224985	-0.138177	0.000154686	0.017224
siSYF2#1	SE	HARS2	7	5:140075688-140075786	0.152335	4.77396e-15	2.97368e-11
siSYF2#1	A5SS	HERC2P9	18	15:28896551-28896733	0.10748	1.63859e-05	0.00857656
siSYF2#1	A5SS	HERC2P9	18	15:28896551-28896733	-0.10748	1.6386e-05	0.00857656
siSYF2#2	A3SS	HIF1A	3	14:62187097-62187290	0.139042	0	0
siSYF2#2	A3SS	HIF1A	3	14:62187097-62187290	-0.135212	0	0
siSYF2#2	A3SS	HIPK1	14	1:114508752-114508894	0.187286	3.74908e-06	0.000528563
siSYF2#2	A3SS	HIPK1	14	1:114508752-114508894	-0.187286	3.74903e-06	0.000528563
siSYF2#1	A3SS	HIPK1	14	1:114508752-114508894	0.21576	2.63329e-07	8.23464e-05
siSYF2#1	A3SS	HIPK1	14	1:114508752-114508894	-0.21576	2.6332e-07	8.23464e-05
siSYF2#2	A3SS	HIPK2	10	7:139299032-139299239	0.144699	0.000586561	0.0320034
siSYF2#2	A3SS	HIPK2	10	7:139299032-139299239	-0.144699	0.00058656	0.0320034
siSYF2#2	MXE	HMGA1	5:6	6:34206568-34206734;6:34207070-34207163	-0.117675	0.0011287	0.0426397
siSYF2#2	A3SS	HOXD8	2	2:176996045-176997422	0.150091	5.7238e-06	0.000742871
siSYF2#2	A3SS	HOXD8	2	2:176996045-176997422	-0.150091	5.72382e-06	0.000742871
siSYF2#1	A3SS	HOXD8	2	2:176996045-176997422	0.11221	0.000553047	0.0434496
siSYF2#1	A3SS	HOXD8	2	2:176996045-176997422	-0.11221	0.000553049	0.0434496
siSYF2#2	A3SS	HPS3	16	3:148885676-148885770	0.126415	0.000129672	0.00980565
siSYF2#2	A3SS	HPS3	16	3:148885676-148885770	-0.126415	0.000129665	0.00980565
siSYF2#1	SE	HSD17B8	7	6:33173911-33173953	0.119515	7.09782e-06	0.00341209
siSYF2#2	A3SS	HTATSF1	2	X:135579783-135580029	0.116561	3.28204e-05	0.00315776
siSYF2#2	A3SS	HTATSF1	2	X:135579783-135580029	-0.116561	2.17864e-05	0.00228184
siSYF2#1	A3SS	HTATSF1	2	X:135579783-135580029	0.18764	1.84933e-05	0.0033147
siSYF2#1	A3SS	HTATSF1	2	X:135579783-135580029	-0.18764	1.22364e-05	0.00239101
siSYF2#2	A5SS	HYDIN	1	16:71264465-71264625	0.266667	0.000155442	0.0328737
siSYF2#2	A3SS	IFT122	26	3:129226508-129226605	0.24884	6.38494e-05	0.00555867
siSYF2#2	A3SS	IFT122	26	3:129226508-129226605	-0.24884	6.38492e-05	0.00555867
siSYF2#1	SE	IFT88	29	13:21264844-21264954	0.12544	0.000378881	0.0497848
siSYF2#2	A3SS	IGF2	8	11:2154747-2154907	0.366745	2.86192e-07	5.53621e-05
siSYF2#2	A3SS	IGF2	8	11:2154747-2154907	-0.366745	2.86192e-07	5.53621e-05
siSYF2#2	SE	IGFN1	11	1:201174210-201174482	-0.132184	0.000168887	0.0254957
siSYF2#1	SE	IL17RC	12	3:9970264-9970314	0.110462	5.60615e-05	0.0149347
siSYF2#2	A3SS	INS	12	11:2154747-2154907	0.366745	2.86192e-07	5.53621e-05
siSYF2#2	A3SS	INS	12	11:2154747-2154907	-0.366745	2.86192e-07	5.53621e-05
siSYF2#2	A3SS	KDM1A	14	1:23399785-23399896	0.229013	0	0
siSYF2#2	A3SS	KDM1A	14	1:23399785-23399896	-0.229013	0	0
siSYF2#1	A3SS	KDM1A	14	1:23399785-23399896	0.163248	0	0
siSYF2#1	A3SS	KDM1A	14	1:23399785-23399896	-0.163248	0	0
siSYF2#2	A3SS	KDM1B	17	6:18208363-18208437	0.175294	4.12226e-12	1.89539e-09
siSYF2#2	A3SS	KDM1B	17	6:18208363-18208437	-0.175294	4.12181e-12	1.89539e-09
siSYF2#1	A3SS	KDM1B	17	6:18208363-18208437	0.209205	3.24985e-10	1.7161e-07
siSYF2#1	A3SS	KDM1B	17	6:18208363-18208437	-0.209205	3.24936e-10	1.7161e-07
siSYF2#2	SE	KIAA1407	17	3:113697033-113697178	0.25	9.06984e-05	0.0173391
siSYF2#2	A5SS	KIAA1826	1	11:105891689-105892954	0.113821	9.26853e-05	0.0234937
siSYF2#2	A3SS	KIDINS220	7	2:8952525-8952626	0.142428	1.29247e-06	0.000214519
siSYF2#2	A3SS	KIDINS220	7	2:8952525-8952626	-0.142428	1.54077e-06	0.000251747
siSYF2#1	A3SS	KITLG	11	12:88886571-88890958	0.166667	0.00035014	0.0310686
siSYF2#1	A3SS	KITLG	11	12:88886571-88890958	-0.166667	0.000346364	0.0308526
siSYF2#2	A3SS	KLHL18	9	3:47378010-47378247	0.139778	0.000257894	0.0169885
siSYF2#2	A3SS	KLHL18	9	3:47378010-47378247	-0.139778	0.000189811	0.01335
siSYF2#2	A3SS	KRBA1	5	7:149418471-149418626	0.224656	5.08601e-06	0.000673783
siSYF2#2	A3SS	KRBA1	5	7:149418471-149418626	-0.224656	5.08601e-06	0.000673783
siSYF2#2	SE	LAMA5	78	20:60885475-60885628	0.101595	1.32519e-05	0.00489133
siSYF2#2	SE	LDHC	3	11:18436731-18436848	-0.152712	7.0441e-05	0.0146285
siSYF2#1	SE	LDHC	3	11:18436731-18436848	-0.151382	5.79959e-05	0.0152507
siSYF2#2	A3SS	LIFR	20	5:38484877-38484970	0.111111	0.000753348	0.0385302
siSYF2#2	A3SS	LIFR	20	5:38484877-38484970	-0.111111	0.000739129	0.0380155
siSYF2#1	A5SS	LIPE	6	19:42911758-42911943	0.178571	3.23483e-05	0.0132012
siSYF2#1	A5SS	LIPE	6	19:42911758-42911943	-0.178571	3.28105e-05	0.0132012
siSYF2#1	A3SS	LRRN4	5	20:6021425-6022892	0.123913	0.000462219	0.0380951
siSYF2#1	A3SS	LRRN4	5	20:6021425-6022892	-0.123913	0.00046223	0.0380951
siSYF2#1	SE	MAP3K9	11	14:71202678-71202746	0.258537	3.63172e-05	0.0108112
siSYF2#2	SE	MAP4K2	9	11:64568372-64568503	0.164819	2.03189e-08	2.68151e-05
siSYF2#1	SE	MAP4K4	17	2:102477287-102477448	0.107274	8.32059e-05	0.0198327
siSYF2#1	SE	MAPK13	5	6:36103796-36103825	0.108974	0.000142577	0.0278053
siSYF2#1	SE	MAPKSP1	2	4:100815112-100815157	0.117558	8.88178e-14	4.02236e-10
siSYF2#2	A3SS	MARK3	12	14:103934370-103934523	0.113721	2.22045e-16	1.52758e-13
siSYF2#2	A3SS	MARK3	12	14:103934370-103934523	-0.117485	0	0
siSYF2#2	SE	MARK3	17	14:103966493-103966537	-0.129925	9.77884e-13	3.0774e-09
siSYF2#2	A3SS	MAST2	28	1:46495801-46495910	0.133858	0	0
siSYF2#2	A3SS	MAST2	28	1:46495801-46495910	-0.133858	0	0
siSYF2#1	SE	MAST2	13	1:46466631-46466651	0.168037	3.56111e-07	0.000345589
siSYF2#2	A3SS	MASTL	9	10:27462047-27462188	0.177489	1.09887e-08	3.00135e-06
siSYF2#2	A3SS	MASTL	9	10:27462047-27462188	-0.177489	1.09887e-08	3.00135e-06
siSYF2#2	A3SS	MBD6	10	12:57921927-57922343	0.154431	6.46725e-05	0.00560366
siSYF2#2	A3SS	MBD6	10	12:57921927-57922343	-0.154431	6.46722e-05	0.00560366
siSYF2#1	A3SS	MDGA2	8	14:47566057-47566326	0.100694	0.000409803	0.03512
siSYF2#2	SE	MED12L	40	3:151127031-151127120	0.303114	5.69333e-05	0.0130598
siSYF2#1	A5SS	MFSD11	3	17:74733777-74734058	0.118212	0.000204344	0.0416756
siSYF2#1	SE	MGLL	2	3:127541152-127541701	-0.161107	4.54621e-06	0.00260985
siSYF2#2	SE	MINK1	19	17:4795697-4795807	0.169989	1.44597e-07	0.000125864
siSYF2#1	A3SS	MIOX	3	22:50926091-50926171	0.222222	0.000314623	0.0287814
siSYF2#1	A3SS	MIOX	3	22:50926091-50926171	-0.222222	0.000314626	0.0287814
siSYF2#1	A3SS	MLXIP	13	12:122622741-122622842	0.101864	1.93319e-05	0.00342326
siSYF2#1	SE	MOCS1	11	6:39876816-39876878	0.137066	7.21394e-05	0.0180388
siSYF2#1	A3SS	MOV10	4	1:113230950-113231760	0.11976	1.04686e-06	0.000274753
siSYF2#1	A3SS	MOV10	4	1:113230950-113231760	-0.115914	1.34623e-06	0.000346115
siSYF2#1	SE	MPRIP	24	17:17083921-17083983	0.111681	5.0225e-05	0.0138319
siSYF2#2	Multi Skip	MRPL55	2:3	1:228296656-228296722;1:228296138-228296175	0.192278	7.25443e-05	0.0216474
siSYF2#1	Multi Skip	MRPL55	2:3	1:228296656-228296722;1:228296138-228296175	0.155089	9.95992e-06	0.0107795
siSYF2#2	SE	MST1R	11	3:49933394-49933540	0.204411	5.6936e-05	0.0130598
siSYF2#1	SE	MST1R	11	3:49933394-49933540	0.181611	0.000188024	0.0336126
siSYF2#2	A3SS	MTA3	17	2:42931334-42931458	0.105492	7.18852e-06	0.000902253
siSYF2#2	A3SS	MTA3	17	2:42931334-42931458	-0.105492	7.18852e-06	0.000902253
siSYF2#2	A3SS	MTHFR	14	1:11845787-11850955	0.15	0.000582409	0.0318529
siSYF2#2	A3SS	MTHFR	14	1:11845787-11850955	-0.125	1.20685e-08	3.26703e-06
siSYF2#1	SE	NBN	3	8:90994181-90994230	0.101437	0.000102597	0.023161
siSYF2#2	A3SS	NBPF15	6	1:148566850-148566880	0.268033	0.000280883	0.0181502
siSYF2#2	A3SS	NBPF15	6	1:148566850-148566880	-0.268033	0.000280885	0.0181502
siSYF2#1	A5SS	NBPF15	25	1:148594397-148596267	-0.474638	8.14132e-05	0.0233737
siSYF2#2	SE	NCAPG2	28	7:158443524-158443664	-0.141148	2.17175e-07	0.000177697
siSYF2#2	A3SS	NCOA6	10	20:33342525-33342671	0.143562	4.69412e-05	0.004321
siSYF2#2	A3SS	NCOA6	10	20:33342525-33342671	-0.123702	3.95198e-08	9.46602e-06
siSYF2#2	Multi Skip	NFS1	22:23	20:34243110-34243266;20:34241450-34242661	-0.116151	0.000217161	0.0468776
siSYF2#2	SE	NLRP11	12	19:56300595-56300765	-0.125	9.2545e-06	0.00353842
siSYF2#2	A3SS	NR1H3	6	11:47281342-47281530	0.149359	0.00106974	0.0489892
siSYF2#2	A3SS	NR1H3	6	11:47281342-47281530	-0.149359	0.00106957	0.0489892
siSYF2#2	SE	NT5DC3	14	12:104169267-104171859	-0.124022	0.000188899	0.027502
siSYF2#1	SE	NVL	2	1:224514093-224514166	0.11112	9.21177e-09	1.63245e-05
siSYF2#2	A3SS	ORC3L	18	6:88366621-88366700	0.14336	0	0
siSYF2#2	A3SS	ORC3L	18	6:88366621-88366700	-0.14336	0	0
siSYF2#1	A3SS	ORC3L	18	6:88366621-88366700	0.10148	1.00023e-07	3.48637e-05
siSYF2#1	A3SS	ORC3L	18	6:88366621-88366700	-0.10148	1.00023e-07	3.48637e-05
siSYF2#2	SE	OSBPL7	4	17:45897095-45897148	0.190914	0.00031548	0.0365626
siSYF2#2	A3SS	PAK1IP1	2	6:10697557-10697719	0.115271	8.69993e-12	3.77268e-09
siSYF2#2	A3SS	PAK1IP1	2	6:10697557-10697719	-0.115271	8.69904e-12	3.77268e-09
siSYF2#2	SE	PARP6	18	15:72543186-72543298	0.161904	4.57694e-08	5.05599e-05
siSYF2#1	SE	PATZ1	3	22:31736664-31737669	0.213384	5.10703e-15	2.97368e-11
siSYF2#1	Multi Skip	PBRM1	31:32	3:52592265-52592429;3:52588740-52588895	-0.123225	3.70289e-05	0.0249361
siSYF2#2	A5SS	PBX4	4	19:19680908-19681108	0.198401	9.1843e-06	0.004378
siSYF2#2	A5SS	PBX4	4	19:19680908-19681108	-0.198401	9.18425e-06	0.004378
siSYF2#1	A5SS	PCDH10	1	4:134070470-134073926	0.166667	0.000166131	0.0377897
siSYF2#1	A5SS	PCDH10	1	4:134070470-134073926	-0.166667	0.000167794	0.0377897
siSYF2#2	SE	PLAGL1	9	6:144269115-144269597	-0.103841	0	0
siSYF2#1	Multi Skip	PLD3	3:4	19:40871460-40871492;19:40871625-40871837	0.151184	1.84348e-08	9.31079e-05
siSYF2#2	Multi Skip	PLEKHA1	3:4	10:124146125-124147499;10:124151819-124151888	-0.294699	3.7881e-05	0.0134068
siSYF2#2	A3SS	PLSCR3	3	17:7297423-7297590	0.126903	1.43845e-05	0.00160312
siSYF2#2	SE	PLSCR3	4	17:7296920-7297155	0.116803	9.92121e-05	0.0178805
siSYF2#2	A3SS	PLSCR3	3	17:7297423-7297590	-0.134175	9.95429e-05	0.00789261
siSYF2#2	A3SS	PNPLA7	34	9:140356631-140356783	0.111111	0.000678245	0.0356186
siSYF2#2	SE	POGZ	3	1:151413404-151413562	-0.11849	6.51077e-07	0.000456871
siSYF2#2	A3SS	POLK	15	5:74889703-74889874	0.130256	0.000357679	0.0219646
siSYF2#2	A3SS	POLK	15	5:74889703-74889874	-0.130256	0.000162402	0.0118121
siSYF2#1	A3SS	POLK	15	5:74889703-74889874	-0.156062	0.000339598	0.0303726
siSYF2#2	A3SS	POLM	9	7:44113730-44113832	0.256467	2.88325e-05	0.00285205
siSYF2#2	A3SS	POLM	9	7:44113730-44113832	-0.263858	0.000163247	0.0118453
siSYF2#1	A3SS	POLM	9	7:44113730-44113832	0.225753	1.86722e-05	0.00333998
siSYF2#2	A3SS	PORCN	2	X:48367812-48368344	0.2099	0.00021338	0.0146138
siSYF2#2	A3SS	PORCN	2	X:48367812-48368344	-0.195238	6.8358e-05	0.00587486
siSYF2#1	Multi Skip	PPIL3	4:5	2:201749985-201750090;2:201747065-201747158	0.115155	1.68933e-07	0.000511935
siSYF2#2	A3SS	PPP3CB	14	10:75206250-75206334	0.140737	7.82359e-10	2.6513e-07
siSYF2#2	A3SS	PPP3CB	14	10:75206250-75206334	-0.138411	1.25258e-09	3.96573e-07
siSYF2#2	A3SS	PRDM15	30	21:43230510-43230685	0.102564	0.000747285	0.0382637
siSYF2#2	A3SS	PRDM15	30	21:43230510-43230685	-0.102564	0.000727334	0.0376203
siSYF2#2	Multi Skip	PRDM2	10:11	1:14104913-14109326;1:14113010-14114573	-0.211178	6.59611e-08	0.000118098
siSYF2#1	A3SS	PRKRIP1	2	7:102006402-102006523	-0.175902	0.000151329	0.0169809
siSYF2#1	A3SS	PRPH	9	12:49692071-49692481	-0.118056	0.000628558	0.0475381
siSYF2#2	A3SS	PSIP1	11	9:15470644-15471309	0.117552	6.13509e-06	0.00079064
siSYF2#2	A3SS	PSIP1	11	9:15470644-15471309	-0.101316	1.04282e-06	0.000177685
siSYF2#2	A5SS	PTOV1	12	19:50363243-50363440	0.176048	0	0
siSYF2#2	A5SS	PTOV1	12	19:50363243-50363440	-0.172202	0	0
siSYF2#2	A3SS	PTPRG	32	3:62278836-62280573	0.177544	3.10862e-15	1.93494e-12
siSYF2#2	A5SS	PTPRG	27	3:62262647-62262723	0.145652	9.63722e-07	0.000742091
siSYF2#2	A5SS	PTPRG	27	3:62262647-62262723	-0.145652	9.63722e-07	0.000742091
siSYF2#2	A3SS	PTPRG	32	3:62278836-62280573	-0.177544	3.10862e-15	1.93494e-12
siSYF2#2	A3SS	RAB34	4	17:27043011-27043079	0.111021	0	0
siSYF2#2	A3SS	RAB34	4	17:27043011-27043079	-0.111021	0	0
siSYF2#2	A3SS	RAD23A	7	19:13060089-13060222	0.217225	0	0
siSYF2#2	A3SS	RAD23A	7	19:13060089-13060222	-0.217225	0	0
siSYF2#1	A3SS	RAD23A	7	19:13060089-13060222	0.136643	0	0
siSYF2#1	A3SS	RAD23A	7	19:13060089-13060222	-0.136643	0	0
siSYF2#2	A3SS	RAI1	9	17:17713284-17714767	0.128205	0.000283446	0.0182656
siSYF2#2	A3SS	RAI1	9	17:17713284-17714767	-0.128205	0.000283389	0.0182656
siSYF2#2	SE	RAPGEFL1	15	17:38349615-38349669	0.125541	0.000241047	0.0316072
siSYF2#2	Multi Skip	RBL2	5:6	16:53479693-53479841;16:53480954-53481018	0.125	3.67381e-05	0.0131553
siSYF2#2	A3SS	RBFOX2	11	22:36155935-36156079	0.233316	0	0
siSYF2#2	A3SS	RBFOX2	11	22:36155935-36156079	-0.233316	0	0
siSYF2#1	A3SS	RBFOX2	11	22:36155935-36156079	0.188158	0	0
siSYF2#1	A3SS	RBFOX2	11	22:36155935-36156079	-0.188641	0	0
siSYF2#2	SE	RFXANK	5	19:19307995-19308060	0.160749	5.44273e-10	1.06032e-06
siSYF2#2	A3SS	RFXANK	4	19:19307772-19307855	0.14988	0	0
siSYF2#2	A3SS	RFXANK	4	19:19307772-19307855	-0.14988	0	0
siSYF2#1	A3SS	RFXANK	4	19:19307772-19307855	0.116093	4.44089e-16	7.38906e-13
siSYF2#1	A3SS	RFXANK	4	19:19307772-19307855	-0.116093	4.44089e-16	7.38906e-13
siSYF2#2	SE	RIPK2	2	8:90775057-90775210	-0.132611	8.18779e-05	0.0162607
siSYF2#2	SE	RNF125	5	18:29645865-29645972	-0.142857	7.22031e-06	0.00298374
siSYF2#2	A3SS	ROBO1	23	3:78684923-78685258	-0.115207	0.000432941	0.025426
siSYF2#1	A3SS	ROBO1	23	3:78684923-78685258	-0.115098	0.000484175	0.0396444
siSYF2#2	Multi Skip	ROBO3	19:20	11:124747057-124747080;11:124747163-124747205	0.115948	3.42278e-05	0.0127048
siSYF2#2	Multi Skip	RP11-61P7.3	6:7:8	9:103206410-103207519;9:103212839-103214014;9:103235813-103236022	-0.212418	0.000190749	0.0430062
siSYF2#1	A5SS	RPL3	1	22:39715732-39716398	-0.172078	0.000115087	0.0303876
siSYF2#1	A5SS	RPS6KB2	6	11:67199824-67199963	0.242424	7.38447e-05	0.0216486
siSYF2#1	A5SS	RPS6KB2	6	11:67199824-67199963	-0.242424	7.38492e-05	0.0216486
siSYF2#2	A3SS	RRAD	2	16:66958713-66959106	0.163855	3.80294e-06	0.000534509
siSYF2#2	A3SS	RRAD	2	16:66958713-66959106	-0.163855	3.8025e-06	0.000534509
siSYF2#2	A3SS	RSRC2	10	12:122992765-122992997	0.129817	2.84029e-09	8.49294e-07
siSYF2#2	A3SS	RSRC2	10	12:122992765-122992997	-0.129817	2.84029e-09	8.49294e-07
siSYF2#2	A3SS	RTN2	8	19:45992106-45992244	0.1	4.62087e-06	0.000628239
siSYF2#2	A3SS	RTN2	8	19:45992106-45992244	-0.1	4.46649e-06	0.000614555
siSYF2#2	SE	S100A16	2	1:153581375-153581481	-0.115171	0.000309717	0.0363061
siSYF2#2	A3SS	S100PBP	4	1:33293594-33293682	0.188172	2.74477e-07	5.41257e-05
siSYF2#2	A3SS	S100PBP	4	1:33293594-33293682	-0.172043	7.43427e-07	0.000129815
siSYF2#1	A3SS	S100PBP	4	1:33293594-33293682	0.144912	5.68964e-05	0.00807957
siSYF2#1	A3SS	S100PBP	4	1:33293594-33293682	-0.144912	0.000269118	0.025685
siSYF2#2	A3SS	SAMD3	16	6:130467155-130467326	0.110714	0.000365157	0.0223041
siSYF2#2	A3SS	SAMD3	16	6:130467155-130467326	-0.110714	0.000365075	0.0223041
siSYF2#2	A3SS	SCRIB	36	8:144873836-144873910	0.111111	3.49741e-05	0.00334389
siSYF2#2	A3SS	SCRIB	36	8:144873836-144873910	-0.111111	3.43274e-05	0.00328893
siSYF2#2	A3SS	SEC13	2	3:10360823-10361000	0.118382	0.00020771	0.0143603
siSYF2#2	A3SS	SEC13	2	3:10360823-10361000	-0.118382	0.000207699	0.0143603
siSYF2#1	A3SS	SEC13	2	3:10360823-10361000	0.123052	0.000155697	0.0172924
siSYF2#1	A3SS	SEC13	2	3:10360823-10361000	-0.123052	0.000155687	0.0172924
siSYF2#2	SE	SEC22C	9	3:42594253-42594940	-0.150983	1.1133e-09	1.98027e-06
siSYF2#1	SE	SEC22C	9	3:42594253-42594940	-0.141021	1.74461e-08	2.63365e-05
siSYF2#2	A3SS	SEC24D	9	4:119736183-119736313	0.127322	0.000671635	0.0353993
siSYF2#2	A3SS	SEC24D	9	4:119736183-119736313	-0.127322	0.000671633	0.0353993
siSYF2#1	SE	SEC31A	19	4:83783687-83783725	0.123585	1.9984e-15	2.03632e-11
siSYF2#1	A3SS	SECISBP2	9	9:91949437-91949645	0.113636	0.000197278	0.0206125
siSYF2#1	A3SS	SECISBP2	9	9:91949437-91949645	-0.121212	5.23363e-05	0.00757846
siSYF2#2	SE	SEPT2	6	2:242259618-242259702	-0.106548	3.08632e-05	0.00895494
siSYF2#2	A3SS	SEPT6	15	X:118752676-118754014	0.144194	1.11757e-09	3.61332e-07
siSYF2#2	A3SS	SEPT6	15	X:118752676-118754014	-0.144194	1.11758e-09	3.61332e-07
siSYF2#2	A3SS	SETDB1	12	1:150921843-150922001	0.148827	0.000155755	0.0114106
siSYF2#2	A3SS	SETDB1	12	1:150921843-150922001	-0.148827	0.000155759	0.0114106
siSYF2#1	SE	SFRS18	11	6:99851705-99851758	0.162813	6.14443e-07	0.000511104
siSYF2#1	A3SS	SH3D19	8	4:152095822-152096847	0.122807	0.000196253	0.0205542
siSYF2#1	A3SS	SH3D19	8	4:152095822-152096847	-0.122807	0.000196077	0.0205542
siSYF2#2	A3SS	SIPA1L1	23	14:72204958-72205042	0.190642	7.08889e-06	0.000895677
siSYF2#2	A3SS	SIPA1L1	23	14:72204958-72205042	-0.190642	7.08892e-06	0.000895677
siSYF2#2	MXE	SLC25A35	5:6	17:8193921-8193996;17:8193172-8193302	0.127897	8.4982e-10	1.44469e-07
siSYF2#1	SE	SLC25A36	5	3:140685842-140685878	0.130094	5.07033e-07	0.000449264
siSYF2#2	A5SS	SLC25A37	4	8:23423621-23424326	0.216667	0.00020982	0.0409162
siSYF2#2	A5SS	SLC25A37	4	8:23423621-23424326	-0.226173	0.000145384	0.0315237
siSYF2#2	A5SS	SLC26A6	8	3:48668657-48668739	0.187802	0.000228469	0.0433754
siSYF2#2	A3SS	SLC26A6	18	3:48664309-48664505	0.101957	2.95116e-05	0.0028911
siSYF2#2	A3SS	SLC26A6	18	3:48664309-48664505	-0.101957	2.47156e-05	0.00249898
siSYF2#2	A5SS	SLC26A6	8	3:48668657-48668739	-0.187802	0.000228461	0.0433754
siSYF2#2	Multi Skip	SLC35B1	2:3	17:47785092-47785316;17:47784705-47784806	-0.11008	7.21701e-05	0.0216474
siSYF2#2	A5SS	SLC39A1	4	1:153935535-153935798	0.160479	8.76975e-06	0.00433014
siSYF2#2	A5SS	SLC39A1	4	1:153935535-153935798	-0.127022	0.000100106	0.0249137
siSYF2#2	A3SS	SLC4A3	21	2:220505152-220505321	-0.274123	0.000131736	0.00990155
siSYF2#2	Multi Skip	SLC7A6	4:5	16:68300496-68300624;16:68307721-68307807	-0.113978	1.28456e-05	0.00596303
siSYF2#2	A3SS	SLFN13	2	17:33774287-33774433	0.129059	0	0
siSYF2#2	A3SS	SLFN13	2	17:33774287-33774433	-0.129059	0	0
siSYF2#1	A3SS	SLFN13	2	17:33774287-33774433	0.111468	1.11022e-16	1.99806e-13
siSYF2#1	A3SS	SLFN13	2	17:33774287-33774433	-0.111468	1.11022e-16	1.99806e-13
siSYF2#1	A5SS	SLMO1	6	18:12429349-12429435	0.152465	4.15023e-05	0.0152067
siSYF2#1	A5SS	SLMO1	6	18:12429349-12429435	-0.152465	4.15022e-05	0.0152067
siSYF2#2	A3SS	SMARCA4	35	19:11168931-11169039	0.141779	0	0
siSYF2#2	A3SS	SMARCA4	35	19:11168931-11169039	-0.141779	0	0
siSYF2#1	A3SS	SMARCA4	35	19:11168931-11169039	0.129405	0	0
siSYF2#1	A3SS	SMARCA4	35	19:11168931-11169039	-0.129405	0	0
siSYF2#2	SE	SMARCC2	29	12:56558087-56558152	0.102018	0.000287284	0.0344665
siSYF2#1	A5SS	SMC2	1	9:106856541-106856767	0.191076	0.000172577	0.0380716
siSYF2#2	A3SS	SMC5	19	9:72961495-72961565	0.316176	0	0
siSYF2#2	A3SS	SMC5	19	9:72961495-72961565	-0.275452	0	0
siSYF2#1	A3SS	SMC5	19	9:72961495-72961565	0.194173	7.36555e-12	5.6481e-09
siSYF2#1	A3SS	SMC5	19	9:72961495-72961565	-0.185212	0	0
siSYF2#2	A3SS	SMURF1	18	7:98630660-98630744	0.120749	0.000705542	0.0367424
siSYF2#2	A3SS	SMURF1	18	7:98630660-98630744	-0.120749	0.000705539	0.0367424
siSYF2#1	A3SS	SMURF1	18	7:98630660-98630744	0.165839	7.06952e-05	0.00962076
siSYF2#1	A3SS	SMURF1	18	7:98630660-98630744	-0.165839	7.06947e-05	0.00962076
siSYF2#1	A5SS	SNRNP70	8	19:49605371-49605442	0.1278	0.000192486	0.0401163
siSYF2#1	A5SS	SNRNP70	8	19:49605371-49605442	-0.187218	3.50939e-05	0.0137459
siSYF2#2	SE	SPG20	4	13:36910424-36910495	-0.137271	7.80941e-09	1.09494e-05
siSYF2#2	Multi Skip	SPG20	3:4	13:36920362-36920646;13:36910424-36910495	-0.143557	1.0919e-12	6.64686e-09
siSYF2#1	SE	SPTAN1	24	9:131355262-131355321	0.131788	0.000170835	0.0315071
siSYF2#2	A3SS	ST6GALNAC6	6	9:130656791-130656970	0.10184	7.36745e-05	0.00621933
siSYF2#2	A3SS	ST6GALNAC6	6	9:130656791-130656970	-0.10184	7.36685e-05	0.00621933
siSYF2#2	A3SS	STAM	9	10:17742190-17742278	0.127778	0	0
siSYF2#2	A3SS	STAM	9	10:17742190-17742278	-0.127778	0	0
siSYF2#2	Multi Skip	STAT2	16:17	12:56742947-56743045;12:56742708-56742843	0.188213	4.80722e-06	0.00304828
siSYF2#2	A5SS	STAT2	15	12:56743129-56743293	0.144444	0.000289686	0.0497118
siSYF2#2	A5SS	STAT2	15	12:56743129-56743293	-0.144444	0.00017378	0.0362416
siSYF2#1	A5SS	STAT2	15	12:56743129-56743293	-0.136752	0.00021715	0.0439841
siSYF2#2	A3SS	STK36	22	2:219561250-219561324	0.133506	0.000861418	0.0424401
siSYF2#2	A3SS	STK36	22	2:219561250-219561324	-0.133506	0.000861418	0.0424401
siSYF2#2	A3SS	STK38	3	6:36507849-36508557	0.153322	7.30149e-07	0.000128233
siSYF2#2	A3SS	STK38	3	6:36507849-36508557	-0.153322	7.30165e-07	0.000128233
siSYF2#1	A3SS	STK38	3	6:36507849-36508557	0.140307	6.16851e-12	4.81398e-09
siSYF2#1	A3SS	STK38	3	6:36507849-36508557	-0.140307	6.16862e-12	4.81398e-09
siSYF2#2	A3SS	STX2	11	12:131274149-131276522	0.134215	4.77055e-06	0.000642413
siSYF2#2	A3SS	STX2	11	12:131274149-131276522	-0.130484	6.40703e-06	0.000818766
siSYF2#1	Multi Skip	STX3	10:11	11:59563075-59563185;11:59564756-59564869	0.112047	5.61725e-06	0.00709271
siSYF2#1	SE	SYNE2	117	14:64682004-64682072	0.138224	4.46144e-05	0.012542
siSYF2#2	A3SS	SYNGAP1	18	6:33414352-33414563	0.143198	3.82021e-08	9.17461e-06
siSYF2#2	A3SS	SYNGAP1	18	6:33414352-33414563	-0.143198	3.82029e-08	9.17461e-06
siSYF2#1	A3SS	SYNGAP1	18	6:33414352-33414563	0.115898	2.71284e-07	8.42366e-05
siSYF2#1	A3SS	SYNGAP1	18	6:33414352-33414563	-0.115898	5.37047e-07	0.000153686
siSYF2#2	SE	SYTL1	14	1:27679541-27679979	0.186235	0.000232814	0.031025
siSYF2#2	A3SS	SYVN1	13	11:64897474-64897647	0.118	4.56245e-06	0.000622149
siSYF2#2	A3SS	SYVN1	13	11:64897474-64897647	-0.118	4.56248e-06	0.000622149
siSYF2#1	SE	TBC1D8	11	2:101648730-101648847	-0.107143	5.7712e-06	0.00301575
siSYF2#2	A5SS	TCEAL1	3	X:102884422-102884501	0.110566	3.68914e-11	8.13574e-08
siSYF2#2	A5SS	TCEAL1	3	X:102884422-102884501	-0.110566	1.99488e-10	3.42333e-07
siSYF2#1	A5SS	TCEAL1	3	X:102884422-102884501	0.10071	5.42899e-14	3.72826e-10
siSYF2#2	A3SS	TDRD3	17	13:61147747-61148012	0.225225	3.52963e-08	8.52136e-06
siSYF2#2	A3SS	TDRD3	17	13:61147747-61148012	-0.225225	3.52965e-08	8.52136e-06
siSYF2#2	A5SS	TESC	6	12:117484577-117484643	0.11716	0.000205016	0.040518
siSYF2#2	A5SS	TESC	6	12:117484577-117484643	-0.11716	0.000205024	0.040518
siSYF2#2	A3SS	TJAP1	6	6:43466661-43466874	0.215524	9.99201e-16	6.62506e-13
siSYF2#2	A3SS	TJAP1	6	6:43466661-43466874	-0.169123	3.7621e-12	1.75627e-09
siSYF2#2	SE	TM2D3	6	15:102182054-102182847	-0.139009	1.52405e-07	0.000129897
siSYF2#2	SE	TM7SF3	11	12:27132717-27132869	-0.134383	6.88338e-15	3.52008e-11
siSYF2#2	A3SS	TMCC1	4	3:129546646-129547351	0.347426	0.00107693	0.0491706
siSYF2#2	A3SS	TMEM108	4	3:132948110-132948195	0.174603	0.000650894	0.034646
siSYF2#2	A3SS	TMEM108	4	3:132948110-132948195	-0.174603	0.000650897	0.034646
siSYF2#1	A3SS	TMEM134	3	11:67234972-67235061	0.160074	0.000129209	0.0151792
siSYF2#1	A3SS	TMEM134	3	11:67234972-67235061	-0.152262	0.000360469	0.0318198
siSYF2#2	A3SS	TMEM231	8	16:75572017-75574072	0.145263	0.000713764	0.0371072
siSYF2#2	A3SS	TMEM231	8	16:75572017-75574072	-0.145263	0.000720086	0.0374124
siSYF2#1	Multi Skip	TPM1	3:4	15:63336226-63336351;15:63340565-63340906	-0.219156	6.54805e-06	0.00793728
siSYF2#1	A3SS	TPM2	10	9:35682923-35683238	0.102637	9.03494e-07	0.000239263
siSYF2#1	A3SS	TPM2	10	9:35682923-35683238	-0.102637	1.08512e-06	0.00028395
siSYF2#1	A3SS	TPPP	4	5:664086-665411	0.177885	5.31607e-05	0.00767262
siSYF2#1	A3SS	TPPP	4	5:664086-665411	-0.177885	5.31603e-05	0.00767262
siSYF2#2	A5SS	TRIM24	9	7:138239443-138239711	0.136102	4.88429e-05	0.0148162
siSYF2#2	A5SS	TRIM24	9	7:138239443-138239711	-0.136102	4.88421e-05	0.0148162
siSYF2#2	A5SS	TRRAP	27	7:98530864-98531025	0.172219	0.000283781	0.0493053
siSYF2#2	A5SS	TRRAP	27	7:98530864-98531025	-0.172219	0.000283784	0.0493053
siSYF2#1	A5SS	TSC1	1	9:135819930-135820021	-0.136915	6.5576e-05	0.020545
siSYF2#2	A3SS	TSNARE1	10	8:143381847-143382008	0.177487	7.65576e-07	0.000132419
siSYF2#2	A3SS	TSNARE1	10	8:143381847-143382008	-0.177487	7.65576e-07	0.000132419
siSYF2#1	A3SS	TSNARE1	10	8:143381847-143382008	0.14954	3.78993e-05	0.00596813
siSYF2#1	A3SS	TSNARE1	10	8:143381847-143382008	-0.14954	3.78993e-05	0.00596813
siSYF2#2	A3SS	TTC35	3	8:109462657-109462721	0.122496	0	0
siSYF2#2	A3SS	TTC35	3	8:109462657-109462721	-0.128205	0	0
siSYF2#2	A3SS	TUBGCP4	13	15:43690236-43690377	0.208874	4.71714e-08	1.11817e-05
siSYF2#2	A3SS	TUBGCP4	13	15:43690236-43690377	-0.208874	4.71714e-08	1.11817e-05
siSYF2#1	A3SS	TUBGCP4	13	15:43690236-43690377	0.132754	7.43566e-05	0.00993506
siSYF2#1	A3SS	TUBGCP4	13	15:43690236-43690377	-0.132754	7.43565e-05	0.00993506
siSYF2#2	Multi Skip	TXNRD1	11:12:13	12:104681019-104681209;12:104682709-104682818;12:104703629-104703877	-0.104465	2.76078e-11	1.4005e-07
siSYF2#2	Multi Skip	TXNRD1	12:13	12:104682709-104682818;12:104703629-104703877	-0.105405	0.000120424	0.0309223
siSYF2#2	A3SS	UBAP2L	29	1:154241233-154241430	0.100917	1.49478e-05	0.00165382
siSYF2#2	A3SS	UBAP2L	29	1:154241233-154241430	-0.100917	1.10497e-05	0.00129288
siSYF2#2	SE	UBAP2L	27	1:154235579-154235981	-0.131661	7.92042e-05	0.0158064
siSYF2#2	Multi Skip	UBE2I	3:4	16:1359637-1359774;16:1362348-1362668	-0.125262	0.000223041	0.0474638
siSYF2#1	Multi Skip	UBE2I	3:4	16:1359637-1359774;16:1362348-1362668	-0.136858	7.33339e-07	0.00185193
siSYF2#2	A3SS	UBE2O	13	17:74393880-74393972	0.183626	1.11022e-16	7.99876e-14
siSYF2#2	A3SS	UBE2O	13	17:74393880-74393972	-0.183626	1.11022e-16	7.99876e-14
siSYF2#1	A3SS	UBE2O	13	17:74393880-74393972	0.144082	4.86062e-11	3.17507e-08
siSYF2#1	A3SS	UBE2O	13	17:74393880-74393972	-0.144082	4.86001e-11	3.17507e-08
siSYF2#1	Multi Skip	UBXN11	3:4:5:6	1:26629534-26629658;1:26629304-26629409;1:26628185-26628213;1:26627417-26627544	0.151584	3.96937e-05	0.0255932
siSYF2#2	A3SS	UBXN7	10	3:196089165-196089558	0.215724	0	0
siSYF2#2	A3SS	UBXN7	10	3:196089165-196089558	-0.210028	0	0
siSYF2#1	A3SS	UBXN7	10	3:196089165-196089558	0.161156	0	0
siSYF2#1	A3SS	UBXN7	10	3:196089165-196089558	-0.153143	0	0
siSYF2#2	SE	USP4	7	3:49348947-49350046	-0.136047	6.46968e-05	0.0139306
siSYF2#2	A3SS	VPS39	7	15:42479956-42480054	0.103896	0.000614348	0.0331831
siSYF2#2	A3SS	VPS39	7	15:42479956-42480054	-0.103896	0.000614174	0.0331831
siSYF2#2	A3SS	WARS2	7	1:119573839-119576011	0.294536	0	0
siSYF2#2	A3SS	WARS2	7	1:119573839-119576011	-0.278007	0	0
siSYF2#1	A3SS	WARS2	7	1:119573839-119576011	0.19392	0	0
siSYF2#1	A3SS	WARS2	7	1:119573839-119576011	-0.179769	0	0
siSYF2#2	A5SS	WDR13	1	X:48455880-48456042	0.454426	0	0
siSYF2#2	A5SS	WDR13	1	X:48455880-48456042	-0.454426	0	0
siSYF2#1	A5SS	WDR13	1	X:48455880-48456042	0.456907	0	0
siSYF2#1	A5SS	WDR13	1	X:48455880-48456042	-0.456907	0	0
siSYF2#2	A3SS	WDR81	11	17:1639333-1639512	0.109887	1.32793e-05	0.00149635
siSYF2#2	A3SS	WDR90	9	16:701824-702039	0.251592	1.04441e-05	0.00122831
siSYF2#2	A3SS	WDR90	9	16:701824-702039	-0.251592	1.04441e-05	0.00122831
siSYF2#1	A3SS	WDR90	9	16:701824-702039	0.170168	0.000538362	0.0426548
siSYF2#1	A3SS	WDR90	9	16:701824-702039	-0.170168	0.000538362	0.0426548
siSYF2#1	A3SS	WDSUB1	3	2:160139183-160139604	0.194511	6.49864e-06	0.00139437
siSYF2#1	A3SS	WDSUB1	3	2:160139183-160139604	-0.194511	6.49867e-06	0.00139437
siSYF2#2	Multi Skip	YWHAZ	4:5:6:7	8:101963414-101963677;8:101962634-101962799;8:101960824-101961128;8:101960305-101960390	-0.258602	2.22259e-05	0.00914175
siSYF2#2	A3SS	ZC3H13	16	13:46539415-46539567	0.132729	3.88578e-15	2.33911e-12
siSYF2#2	A3SS	ZC3H13	16	13:46539415-46539567	-0.132729	3.88578e-15	2.33911e-12
siSYF2#2	Multi Skip	ZC3H14	11:12:13:14	14:89060730-89061455;14:89063078-89063152;14:89068268-89068427;14:89069172-89069404	-0.112417	6.22501e-07	0.000653347
siSYF2#1	A3SS	ZC3H14	17	14:89076056-89076147	0.113186	2.7072e-09	1.18185e-06
siSYF2#1	A3SS	ZC3H14	17	14:89076056-89076147	-0.102712	2.96808e-08	1.10907e-05
siSYF2#2	A5SS	ZER1	8	9:131512895-131513068	0.127629	0.000134237	0.0300845
siSYF2#2	A5SS	ZER1	8	9:131512895-131513068	-0.127629	0.000134239	0.0300845
siSYF2#2	A3SS	ZFP14	4	19:36851337-36851438	0.524566	2.97714e-07	5.72281e-05
siSYF2#2	A3SS	ZFP14	4	19:36851337-36851438	-0.524566	2.97714e-07	5.72281e-05
siSYF2#1	A3SS	ZFP14	4	19:36851337-36851438	0.336905	0.000313119	0.0287031
siSYF2#1	A3SS	ZFP14	4	19:36851337-36851438	-0.336905	0.000313119	0.0287031
siSYF2#2	A3SS	ZFYVE16	9	5:79743845-79744223	0.243939	0	0
siSYF2#2	A3SS	ZFYVE16	9	5:79743845-79744223	-0.241488	0	0
siSYF2#1	A3SS	ZFYVE16	9	5:79743845-79744223	0.161212	0	0
siSYF2#1	A3SS	ZFYVE16	9	5:79743845-79744223	-0.161212	0	0
siSYF2#2	SE	ZFYVE20	2	3:15139626-15139781	-0.21746	8.79878e-07	0.000571376
siSYF2#1	SE	ZIK1	2	19:58096320-58096358	0.162055	0.000235967	0.038852
siSYF2#2	A3SS	ZMIZ1	4	10:80921810-80921890	0.12987	0.000213346	0.0146138
siSYF2#2	A3SS	ZMIZ1	4	10:80921810-80921890	-0.12987	0.000213308	0.0146138
siSYF2#2	SE	ZNF266	8	19:9529438-9529571	0.300256	4.6806e-10	9.5744e-07
siSYF2#2	A5SS	ZNF266	7	19:9529727-9529975	0.146505	1.50053e-05	0.00627013
siSYF2#2	A5SS	ZNF266	7	19:9529727-9529975	-0.146505	1.50054e-05	0.00627013
siSYF2#1	SE	ZNF266	8	19:9529438-9529571	0.259753	3.27516e-14	1.66865e-10
siSYF2#1	A5SS	ZNF266	7	19:9529727-9529975	0.182446	6.91333e-07	0.000950907
siSYF2#1	A5SS	ZNF266	7	19:9529727-9529975	-0.182446	6.91335e-07	0.000950907
siSYF2#2	A5SS	ZNF302	1	19:35168567-35169008	0.122307	6.05933e-05	0.0174132
siSYF2#2	SE	ZNF384	2	12:6798264-6798490	-0.111197	0.000222155	0.0301958
siSYF2#1	A3SS	ZNF41	4	X:47315671-47315837	0.263617	0.000429685	0.0364466
siSYF2#1	A3SS	ZNF434	2	16:3447192-3447787	0.104585	1.04357e-05	0.00210107
siSYF2#2	A3SS	ZNF559	9	19:9452293-9454523	0.120574	0.000344607	0.0212905
siSYF2#2	A3SS	ZNF664	3	12:124472590-124472685	0.120156	9.50179e-11	3.79658e-08
siSYF2#2	A3SS	ZNF664	3	12:124472590-124472685	-0.120156	9.50193e-11	3.79658e-08
siSYF2#2	SE	ZNF721	10	4:429559-429668	-0.131521	3.14311e-06	0.0015128
siSYF2#2	A3SS	ZNF747	2	16:30542780-30544472	0.133259	0.000584573	0.0319331
siSYF2#2	A3SS	ZNF747	2	16:30542780-30544472	-0.133259	0.000584573	0.0319331
siSYF2#2	A3SS	ZNF764	3	16:30565086-30567431	0.260204	0.000684938	0.0358121
siSYF2#2	A3SS	ZNF764	3	16:30565086-30567431	-0.260204	0.000684938	0.0358121
siSYF2#1	A3SS	ZNF786	5	7:148766580-148769565	0.177124	0.000257586	0.0249344
siSYF2#1	A3SS	ZNF786	5	7:148766580-148769565	-0.177124	0.000253894	0.0247667
siSYF2#1	A3SS	ZUFSP	2	6:116987797-116988370	0.110489	3.31127e-05	0.00534807
siSYF2#1	A3SS	ZUFSP	2	6:116987797-116988370	-0.108633	6.96304e-05	0.00956442
siSYF2#2	Multi Skip	ZXDC	7:8	3:126178496-126178580;3:126160608-126160789	-0.130663	6.26934e-06	0.0035337

## Sheet: 77 genes
											AS regulation in the same gene in DoxoR vs MCF-7
gene	exon	event	regulation siRNA vs. Ctl	|Δpsi|	FDR	siRNA #	algorithm	same exon same event both siRNAs	same direction both siRNAs	found by both algorithms	same gene	same exon same event	opposite direction	same exon different event
APBB2	8	A3SS	up	0.11	0.000171612	1	1	yes	yes	yes	yes	no	-	no		Same exon, same event, opposite direction
APBB2	8	A3SS	up	0.13	0.00257014	2	1	yes	yes	yes	yes	no	-	no		Same exon, same event, same direction
APBB2	8	A3SS	up	0.12	0.00105981	2	2	yes	yes	yes	yes	no	-	no		Same exon, not same event
APBB2	8	A3SS	down	0.12	0.00105981	2	2	yes	no	-	yes	no	-	no		Not same exon
ATXN2L	24	A3SS	up	0.11	0.0470717	1	1	yes	yes	no	yes	no	-	no		Not common with DoxoR vs. Parental
ATXN2L	24	A3SS	up	0.11	0.0190093	2	1	yes	yes	no	yes	no	-	no
ATXN2L	23	ASE	down	0.15	0.00104446	2	2	no	-	-	yes	yes	yes	-
ATXN2L	22	IR	up	0.13	0.00196007	2	1	no	-	-	yes	yes	yes	-
ATXN2L	22	IR	up	0.15	0.0293213	2	1	no	-	-	yes	yes	yes	-
BIRC5	3	IR	up	0.11	0.000171612	1	1	yes	yes	no	yes	no	-	yes
BIRC5	3	IR	up	0.19	1.75114e-07	2	1	yes	yes	no	yes	no	-	yes
CEP192	5	A3SS	up	0.11	0.000245072	1	1	no	-	-	yes	no	-	no
CEP192	5	A3SS	down	0.11	0.000735803	1	1	no	-	-	yes	no	-	no
CEP192	45	A3SS	up	0.15	0.00362874	2	1	no	-	-	yes	no	-	no
CEP192	45	A3SS	down	0.15	0.00362874	2	1	no	-	-	yes	no	-	no
CHRNA5	5	A5SS	up	0.17	0.000102078	1	2	no	-	-	yes	yes	no	-
CHRNA5	5	A3SS	down	0.1	0	1	2	yes	yes	no	yes	no	-	yes
CHRNA5	5	A3SS	up	0.1	0	2	2	yes	no	-	yes	no	-	yes
CHRNA5	5	A3SS	down	0.12	0	2	2	yes	yes	no	yes	no	-	yes
COBLL1	17	A3SS	down	0.18	0.0426548	1	2	yes	yes	no	yes	no	-	no
COBLL1	17	A3SS	up	0.19	0.00232	2	2	yes	no	-	yes	no	-	no
COBLL1	17	A3SS	down	0.19	0.00232	2	2	yes	yes	no	yes	no	-	no
DECR1	2-4	multi	down	0.2	0.0484346	1	2	yes	yes	no	yes	no	-	yes
DECR1	2-4	multi	down	0.23	0.00186393	2	2	yes	yes	no	yes	no	-	yes
DNAJC4	5	A3SS	up	0.16	0.000125915	1	2	yes	yes	yes	yes	no	-	no
DNAJC4	5	A3SS	down	0.16	0.000125915	1	2	yes	yes	no	yes	no	-	no
DNAJC4	5	A3SS	up	0.18	2.49627e-09	2	2	yes	yes	yes	yes	no	-	no
DNAJC4	5	A3SS	down	0.18	2.49627e-09	2	2	yes	yes	no	yes	no	-	no
DNAJC4	5	A3SS	up	0.1	0.011338	1	1	yes	yes	yes	yes	no	-	no
DNAJC4	5	A3SS	up	0.12	0.000452695	2	1	yes	yes	yes	yes	no	-	no
DNASE1	11	A5SS	up	0.21	0.0391815	1	2	yes	yes	no	yes	yes	no	-
DNASE1	11	A5SS	up	0.25	0.0016819	2	2	yes	yes	no	yes	yes	no	-
DNASE1	11	A5SS	down	0.25	0.0016819	2	2	yes	no	-	yes	yes	yes	-
ECT2	5	ASE	down	0.15	3.6852e-05	1	1	yes	yes	yes	yes	yes	yes	-
ECT2	5	ASE	down	0.11	0.00358946	2	1	yes	yes	yes	yes	yes	yes	-
ECT2	5	ASE	down	0.18	0	1	2	yes	yes	yes	yes	yes	yes	-
EPN1	11	A3SS	down	0.12	0.00244443	1	1	yes	yes	yes	yes	no	-	no
EPN1	11	A3SS	up	0.12	4.04624e-09	2	2	yes	no	-	yes	no	-	no
EPN1	11	A3SS	down	0.12	4.04624e-09	2	2	yes	yes	yes	yes	no	-	no
EPN1	11	A3SS	down	0.11	0.00225208	2	1	yes	yes	yes	yes	no	-	no
MAST2	13	ASE	down	0.17	0.000345589	1	2	no	-	-	yes	yes	yes	-
MAST2	28	A3SS	up	0.13	0	2	2	no	-	-	yes	no	-	no
MAST2	28	A3SS	down	0.13	0	2	2	no	-	-	yes	no	-	no
MRPL55	2-3	multi	down	0.16	0.0107795	1	2	yes	yes	yes	yes	yes	yes	-
MRPL55	2-3	multi	down	0.19	0.0216474	2	2	yes	yes	yes	yes	yes	yes	-
MRPL55	2-3	multi	down	0.12	0.00109934	1	1	yes	yes	yes	yes	yes	yes	-
MRPL55	2-3	multi	down	0.13	0.000499042	2	1	yes	yes	yes	yes	yes	yes	-
MRPL55	2	ASE	down	0.17	1.67683e-05	1	1	yes	yes	no	yes	no	-	yes
MRPL55	2	ASE	down	0.18	9.61382e-10	2	1	yes	yes	no	yes	no	-	yes
MST1R	11	ASE	down	0.18	0.0336126	1	2	yes	yes	no	yes	no	-	no
MST1R	11	ASE	down	0.2	0.0130598	2	2	yes	yes	no	yes	no	-	no
NBPF15	25	A3SS	down	0.47	0.0233737	1	2	no	-	-	yes	no	-	no
NBPF15	6	A3SS	up	0.27	0.0181502	2	2	no	-	-	yes	yes	yes	-
NBPF15	6	A3SS	down	0.27	0.0181502	2	2	no	-	-	yes	yes	yes	-
NR1H3	9	IR	up	0.12	0.00436442	1	1	no	-	-	yes	no	-	yes
NR1H3	6	A3SS	up	0.15	0.0489892	2	2	no	-	-	yes	no	-	yes
NR1H3	6	A3SS	down	0.15	0.0489892	2	2	no	-	-	yes	no	-	yes
ORC3L	18	A3SS	up	0.1	3.48637e-05	1	2	yes	yes	no	yes	no	-	no
ORC3L	18	A3SS	down	0.1	3.48637e-05	1	2	yes	yes	no	yes	no	-	no
ORC3L	18	A3SS	up	0.14	0	2	2	yes	yes	no	yes	no	-	no
ORC3L	18	A3SS	down	0.14	0	2	2	yes	yes	no	yes	no	-	no
PARP6	18	ASE	down	0.17	0.039892	1	1	yes	yes	no	yes	yes	yes	-
PARP6	18	ASE	down	0.16	5.05599e-05	2	2	yes	yes	no	yes	yes	yes	-
POLK	15	A3SS	up	0.16	0.0303726	1	2	yes	yes	no	yes	no	-	yes
POLK	15	A3SS	up	0.13	0.0118121	2	2	yes	yes	no	yes	no	-	yes
POLK	15	A3SS	down	0.13	0.0219646	2	2	yes	no	-	yes	no	-	yes
POLM	9	A3SS	down	0.23	0.00333998	1	2	yes	yes	no	yes	yes	yes	-
POLM	9	A3SS	up	0.26	0.0118453	2	2	yes	no	-	yes	yes	no	-
POLM	9	A3SS	down	0.26	0.00285205	2	2	yes	yes	no	yes	yes	yes	-
PPP3CB	14	A3SS	up	0.11	0.0395109	1	1	yes	yes	yes	yes	no	-	no
PPP3CB	14	A3SS	up	0.13	0.00490147	2	1	yes	yes	yes	yes	no	-	no
PPP3CB	14	A3SS	up	0.14	3.96573e-07	2	2	yes	yes	yes	yes	no	-	no
PPP3CB	14	A3SS	down	0.14	2.6513e-07	2	2	yes	no	-	yes	no	-	no
RPL22L1	3	A3SS	down	0.11	0.000107802	1	1	yes	yes	no	yes	yes	yes	-
RPL22L1	3	A3SS	down	0.12	6.25547e-06	2	1	yes	yes	no	yes	yes	yes	-
SEC13	2	A3SS	up	0.12	0.0172924	1	2	yes	yes	no	yes	yes	yes	-
SEC13	2	A3SS	down	0.12	0.0172924	1	2	yes	yes	no	yes	yes	yes	-
SEC13	2	A3SS	up	0.12	0.0143603	2	2	yes	yes	no	yes	yes	yes	-
SEC13	2	A3SS	down	0.12	0.0143603	2	2	yes	yes	no	yes	yes	yes	-
SEC22C	9	ASE	up	0.14	2.63365e-05	1	2	yes	yes	no	yes	no	-	no
SEC22C	9	ASE	up	0.15	1.98027e-06	2	2	yes	yes	no	yes	no	-	no
SMC5	19	A3SS	up	0.19	0	1	2	yes	yes	no	yes	no	-	yes
SMC5	19	A3SS	down	0.19	5.6481e-09	1	2	yes	yes	no	yes	no	-	yes
SMC5	19	A3SS	up	0.28	0	2	2	yes	yes	no	yes	no	-	yes
SMC5	19	A3SS	down	0.32	0	2	2	yes	yes	no	yes	no	-	yes
SMURF1	18	A3SS	up	0.17	0.00962076	1	2	yes	yes	no	yes	no	-	no
SMURF1	18	A3SS	down	0.17	0.00962076	1	2	yes	yes	no	yes	no	-	no
SMURF1	18	A3SS	up	0.12	0.0367424	2	2	yes	yes	no	yes	no	-	no
SMURF1	18	A3SS	down	0.12	0.0367424	2	2	yes	yes	no	yes	no	-	no
SYNGAP1	18	A3SS	up	0.12	0.000153686	1	2	yes	yes	yes	yes	no	-	no
SYNGAP1	18	A3SS	down	0.12	8.42366e-05	1	2	yes	yes	no	yes	no	-	no
SYNGAP1	18	A3SS	up	0.14	9.17461e-06	2	2	yes	yes	yes	yes	no	-	no
SYNGAP1	18	A3SS	down	0.14	9.17461e-06	2	2	yes	yes	no	yes	no	-	no
SYNGAP1	18	A3SS	up	0.12	0.0158873	1	1	yes	yes	yes	yes	no	-	no
SYNGAP1	18	A3SS	up	0.14	0.000150124	2	1	yes	yes	yes	yes	no	-	no
TSNARE1	10	A3SS	up	0.15	0.00596813	1	2	yes	yes	no	yes	no	-	no
TSNARE1	10	A3SS	down	0.15	0.00596813	1	2	yes	yes	no	yes	no	-	no
TSNARE1	10	A3SS	up	0.18	0.000132419	2	2	yes	yes	no	yes	no	-	no
TSNARE1	10	A3SS	down	0.18	0.000132419	2	2	yes	yes	no	yes	no	-	no
TUBGCP4	13	A3SS	up	0.13	0.00993506	1	2	yes	yes	yes	yes	no	-	no
TUBGCP4	13	A3SS	down	0.13	0.00993506	1	2	yes	yes	no	yes	no	-	no
TUBGCP4	13	A3SS	up	0.21	1.11817e-05	2	2	yes	yes	yes	yes	no	-	no
TUBGCP4	13	A3SS	down	0.21	1.11817e-05	2	2	yes	yes	no	yes	no	-	no
TUBGCP4	13	A3SS	up	0.16	0.0208688	2	1	yes	yes	yes	yes	no	-	no
UBE2I	3-4	multi	up	0.14	0.00185193	1	2	yes	yes	no	yes	yes	yes	-
UBE2I	3-4	multi	up	0.13	0.0474638	2	2	yes	yes	no	yes	yes	yes	-
WWC1	22	A3SS	down	0.1	0.0211809	1	1	yes	yes	no	yes	yes	yes	-
WWC1	22	A3SS	down	0.13	0.000150124	2	1	yes	yes	no	yes	yes	yes	-
ZNF266	8	ASE	down	0.26	1.66865e-10	1	2	yes	yes	yes	yes	yes	yes	-
ZNF266	8	ASE	down	0.3	9.5744e-07	2	2	yes	yes	yes	yes	yes	yes	-
ZNF266	8	ASE	down	0.24	0.0167219	2	1	yes	yes	yes	yes	yes	yes	-
ZNF266	8	IR	up	0.27	0.00977925	1	1	yes	yes	no	yes	no	-	yes
ZNF266	8	IR	up	0.28	0.000207571	2	1	yes	yes	no	yes	no	-	yes
ZNF266	7	A5SS	up	0.18	0.000950907	1	2	yes	yes	no	yes	yes	yes	-
ZNF266	7	A5SS	down	0.18	0.000950907	1	2	yes	yes	no	yes	yes	yes	-
ZNF266	7	A5SS	up	0.15	0.00627013	2	2	yes	yes	no	yes	yes	yes	-
ZNF266	7	A5SS	down	0.15	0.00627013	2	2	yes	yes	no	yes	yes	yes	-
ABCB7	2	A3SS	up	0.12	0.00718705	1	2	yes	yes	no	no	-	-	-
ABCB7	2	A3SS	down	0.12	0.00718705	1	2	yes	yes	no	no	-	-	-
ABCB7	2	A3SS	up	0.17	2.78336e-09	2	2	yes	yes	no	no	-	-	-
ABCB7	2	A3SS	down	0.17	2.78336e-09	2	2	yes	yes	no	no	-	-	-
AC018892.1	71	A3SS	up	0.16	0.00473801	1	2	yes	yes	no	no	-	-	-
AC018892.1	71	A3SS	down	0.16	0.00473801	1	2	yes	yes	no	no	-	-	-
AC018892.1	71	A3SS	up	0.18	0.000205958	2	2	yes	yes	no	no	-	-	-
AC018892.1	71	A3SS	down	0.18	0.000205958	2	2	yes	yes	no	no	-	-	-
ANKRD17	17	A3SS	down	0.15	0.0361829	1	1	yes	yes	no	no	-	-	-
ANKRD17	17	A3SS	down	0.22	0.000117736	2	1	yes	yes	no	no	-	-	-
ANKRD17	16	ASE	up	0.13	0.0292366	2	1	no	-	-	no	-	-	-
API5	15	A3SS	up	0.16	0	1	2	yes	yes	no	no	-	-	-
API5	15	A3SS	down	0.16	0	1	2	yes	yes	no	no	-	-	-
API5	15	A3SS	up	0.18	0	2	2	yes	yes	no	no	-	-	-
API5	15	A3SS	down	0.18	0	2	2	yes	yes	no	no	-	-	-
ARMCX2	2	ASE	down	0.11	1.30545e-07	1	2	yes	yes	yes	no	-	-	-
ARMCX2	2	ASE	down	0.11	0.0178379	2	2	yes	yes	yes	no	-	-	-
ARMCX2	2	ASE	down	0.11	0.0391256	2	1	yes	yes	yes	no	-	-	-
ATP13A2	15	A5SS	up	0.11	0.00743361	1	2	yes	yes	no	no	-	-	-
ATP13A2	15	A5SS	down	0.11	0.00743361	1	2	yes	yes	no	no	-	-	-
ATP13A2	15	A5SS	up	0.1	0.00362868	2	2	yes	yes	no	no	-	-	-
ATP13A2	15	A5SS	down	0.1	0.00186246	2	2	yes	yes	no	no	-	-	-
ATP13A2	6	A3SS	up	0.15	0.0324682	2	1	no	-	-	no	-	-	-
BRPF1	8	A3SS	up	0.21	1.7161e-07	1	2	yes	yes	yes	no	-	-	-
BRPF1	8	A3SS	down	0.21	1.7161e-07	1	2	yes	yes	no	no	-	-	-
BRPF1	8	A3SS	up	0.24	2.71904e-07	2	2	yes	yes	yes	no	-	-	-
BRPF1	8	A3SS	down	0.24	2.71904e-07	2	2	yes	yes	no	no	-	-	-
BRPF1	8	A3SS	up	0.16	0.00105024	1	1	yes	yes	yes	no	-	-	-
BRPF1	8	A3SS	up	0.2	1.75821e-05	2	1	yes	yes	yes	no	-	-	-
BTN3A3	11	A3SS	up	0.13	0.0294869	1	2	yes	no	-	no	-	-	-
BTN3A3	11	A3SS	down	0.1	0.0494073	2	2	yes	no	-	no	-	-	-
C12orf43	7	A3SS	up	0.12	3.89717e-08	1	2	yes	yes	no	no	-	-	-
C12orf43	7	A3SS	down	0.12	5.0489e-08	1	2	yes	yes	no	no	-	-	-
C12orf43	7	A3SS	up	0.16	0	2	2	yes	yes	no	no	-	-	-
C12orf43	7	A3SS	down	0.16	0	2	2	yes	yes	no	no	-	-	-
CCDC21	15	A3SS	up	0.13	1.78648e-10	1	2	yes	yes	yes	no	-	-	-
CCDC21	15	A3SS	down	0.13	1.78648e-10	1	2	yes	yes	no	no	-	-	-
CCDC21	15	A3SS	up	0.21	0	2	2	yes	yes	yes	no	-	-	-
CCDC21	15	A3SS	down	0.21	0	2	2	yes	yes	no	no	-	-	-
CCDC21	15	A3SS	up	0.14	0.000973365	1	1	yes	yes	yes	no	-	-	-
CCDC21	15	A3SS	up	0.19	1.51883e-07	2	1	yes	yes	yes	no	-	-	-
CNOT3	8	A3SS	up	0.18	6.4897e-11	1	2	yes	yes	yes	no	-	-	-
CNOT3	8	A3SS	down	0.17	1.52736e-07	1	2	yes	yes	no	no	-	-	-
CNOT3	8	A3SS	up	0.19	0	2	2	yes	yes	yes	no	-	-	-
CNOT3	8	A3SS	down	0.19	7.99876e-14	2	2	yes	yes	no	no	-	-	-
CNOT3	8	A3SS	up	0.12	0.000477564	1	1	yes	yes	yes	no	-	-	-
CNOT3	8	A3SS	up	0.16	1.02636e-06	2	1	yes	yes	yes	no	-	-	-
DBNL	9	A3SS	up	0.12	1.29947e-10	1	2	yes	yes	yes	no	-	-	-
DBNL	9	A3SS	down	0.12	1.29947e-10	1	2	yes	yes	no	no	-	-	-
DBNL	9	A3SS	up	0.22	0	2	2	yes	yes	yes	no	-	-	-
DBNL	9	A3SS	down	0.22	0	2	2	yes	yes	no	no	-	-	-
DBNL	9	A3SS	up	0.15	0.000477564	1	1	yes	yes	yes	no	-	-	-
DBNL	9	A3SS	up	0.19	2.66155e-07	2	1	yes	yes	yes	no	-	-	-
DYNC2H1	52	A3SS	up	0.13	1.22071e-05	1	2	yes	yes	no	no	-	-	-
DYNC2H1	52	A3SS	down	0.13	1.22071e-05	1	2	yes	yes	no	no	-	-	-
DYNC2H1	52	A3SS	up	0.14	8.07986e-09	2	2	yes	yes	no	no	-	-	-
DYNC2H1	52	A3SS	down	0.14	8.07986e-09	2	2	yes	yes	no	no	-	-	-
FHL1	11-12	ASE	down	0.12	0.00198861	1	2	yes	yes	no	no	-	-	-
FHL1	11-12	ASE	down	0.1	0.00596303	2	2	yes	yes	no	no	-	-	-
GBF1	33	A5SS	up	0.1	0.000409989	1	2	yes	yes	no	no	-	-	-
GBF1	33	A5SS	down	0.1	0.000409989	1	2	yes	yes	no	no	-	-	-
GBF1	33	A5SS	up	0.16	2.5629e-08	2	2	yes	yes	no	no	-	-	-
GBF1	33	A5SS	down	0.16	2.5629e-08	2	2	yes	yes	no	no	-	-	-
GCH1	6-7	multi	down	0.17	0.0143738	1	2	no	-	-	no	-	-	-
GCH1	6	A5SS	down	0.14	0.0202403	2	2	no	-	-	no	-	-	-
GLYR1	4	A3SS	down	0.11	0.0169885	2	2	no	-	-	no	-	-	-
GLYR1	17	IR	up	0.11	0.00472618	1	1	no	-	-	no	-	-	-
GTPBP2	7	IR	up	0.1	0.00182044	1	1	yes	yes	no	no	-	-	-
GTPBP2	7	IR	up	0.14	8.7621e-07	2	1	yes	yes	no	no	-	-	-
HIPK1	14	A3SS	up	0.22	8.23464e-05	1	2	yes	yes	no	no	-	-	-
HIPK1	14	A3SS	down	0.22	8.23464e-05	1	2	yes	yes	no	no	-	-	-
HIPK1	14	A3SS	up	0.19	0.000528563	2	2	yes	yes	no	no	-	-	-
HIPK1	14	A3SS	down	0.19	0.000528563	2	2	yes	yes	no	no	-	-	-
HOXD8	2	A3SS	up	0.11	0.0434496	1	2	yes	yes	no	no	-	-	-
HOXD8	2	A3SS	down	0.11	0.0434496	1	2	yes	yes	no	no	-	-	-
HOXD8	2	A3SS	up	0.15	0.000742871	2	2	yes	yes	no	no	-	-	-
HOXD8	2	A3SS	down	0.15	0.000742871	2	2	yes	yes	no	no	-	-	-
HTATSF1	2	A3SS	up	0.19	0.00239101	1	2	yes	yes	no	no	-	-	-
HTATSF1	2	A3SS	down	0.19	0.0033147	1	2	yes	yes	no	no	-	-	-
HTATSF1	2	A3SS	up	0.12	0.00228184	2	2	yes	yes	no	no	-	-	-
HTATSF1	2	A3SS	down	0.12	0.00315776	2	2	yes	yes	no	no	-	-	-
KDM1A	14	A3SS	up	0.16	0	1	2	yes	yes	yes	no	-	-	-
KDM1A	14	A3SS	down	0.16	0	1	2	yes	yes	no	no	-	-	-
KDM1A	14	A3SS	up	0.23	0	2	2	yes	yes	yes	no	-	-	-
KDM1A	14	A3SS	down	0.23	0	2	2	yes	yes	no	no	-	-	-
KDM1A	14	A3SS	up	0.14	0	1	1	yes	yes	yes	no	-	-	-
KDM1A	14	A3SS	up	0.19	0	2	1	yes	yes	yes	no	-	-	-
KDM1B	17	A3SS	up	0.21	1.7161e-07	1	2	yes	yes	yes	no	-	-	-
KDM1B	17	A3SS	down	0.21	1.7161e-07	1	2	yes	yes	no	no	-	-	-
KDM1B	17	A3SS	up	0.18	1.89539e-09	2	2	yes	yes	yes	no	-	-	-
KDM1B	17	A3SS	down	0.18	1.89539e-09	2	2	yes	yes	no	no	-	-	-
KDM1B	17	A3SS	up	0.19	0.194	1	1	yes	yes	yes	no	-	-	-
KDM1B	17	A3SS	up	0.25	0.245	2	1	yes	yes	yes	no	-	-	-
LDHC	3	ASE	up	0.15	0.0152507	1	2	yes	yes	yes	no	-	-	-
LDHC	3	ASE	up	0.15	0.0146285	2	2	yes	yes	yes	no	-	-	-
LDHC	3	ASE	up	0.15	0.0324776	2	1	yes	yes	yes	no	-	-	-
RABL2B	3	A3SS	up	0.22	0.0437117	1	1	yes	yes	no	no	-	-	-
RABL2B	3	A3SS	up	0.19	0.0437396	2	1	yes	yes	no	no	-	-	-
RAD23A	7	A3SS	up	0.14	0	1	2	yes	yes	yes	no	-	-	-
RAD23A	7	A3SS	down	0.14	0	1	2	yes	yes	no	no	-	-	-
RAD23A	7	A3SS	up	0.22	0	2	2	yes	yes	yes	no	-	-	-
RAD23A	7	A3SS	down	0.22	0	2	2	yes	yes	no	no	-	-	-
RAD23A	7	A3SS	up	0.13	0.000444444	1	1	yes	yes	yes	no	-	-	-
RAD23A	7	A3SS	up	0.2	5.92593e-12	2	1	yes	yes	yes	no	-	-	-
RBFOX2	11	A3SS	up	0.19	0	1	2	yes	yes	yes	no	-	-	-
RBFOX2	11	A3SS	down	0.19	0	1	2	yes	yes	no	no	-	-	-
RBFOX2	11	A3SS	up	0.23	0	2	2	yes	yes	yes	no	-	-	-
RBFOX2	11	A3SS	down	0.23	0	2	2	yes	yes	no	no	-	-	-
RBFOX2	11	A3SS	up	0.19	1.16452e-09	1	1	yes	yes	yes	no	-	-	-
RBFOX2	11	A3SS	up	0.23	0	2	1	yes	yes	yes	no	-	-	-
RFNG	4	RI	up	0.11	0.000828586	1	1	yes	yes	no	no	-	-	-
RFNG	4	RI	up	0.15	8.09692e-06	2	1	yes	yes	no	no	-	-	-
RFXANK	4	A3SS	up	0.12	7.38906e-13	1	2	yes	yes	yes	no	-	-	-
RFXANK	4	A3SS	down	0.12	7.38906e-13	1	2	yes	yes	no	no	-	-	-
RFXANK	4	A3SS	up	0.15	0	2	2	yes	yes	yes	no	-	-	-
RFXANK	4	A3SS	down	0.15	0	2	2	yes	yes	no	no	-	-	-
RFXANK	4	A3SS	up	0.1	0.00638223	1	1	yes	yes	yes	no	-	-	-
RFXANK	4	A3SS	up	0.15	6.25547e-06	2	1	yes	yes	yes	no	-	-	-
RFXANK	5	ASE	down	0.16	1.06032e-06	1	2	yes	yes	yes	no	-	-	-
RFXANK	5	ASE	down	0.18	3.66972e-07	2	1	yes	yes	yes	no	-	-	-
ROBO1	23	A3SS	up	0.12	0.0396444	1	2	yes	yes	no	no	-	-	-
ROBO1	23	A3SS	up	0.12	0.025426	2	2	yes	yes	no	no	-	-	-
ROBO1	23	A3SS	down	0.12	0.0268811	2	1	yes	no	-	no	-	-	-
S100PBP	4	A3SS	up	0.14	0.025685	1	2	yes	yes	yes	no	-	-	-
S100PBP	4	A3SS	down	0.14	0.00807957	1	2	yes	yes	no	no	-	-	-
S100PBP	4	A3SS	up	0.17	0.000129815	2	2	yes	yes	yes	no	-	-	-
S100PBP	4	A3SS	down	0.19	5.41257e-05	2	2	yes	yes	no	no	-	-	-
S100PBP	4	A3SS	up	0.16	0.00190225	2	1	yes	yes	yes	no	-	-	-
SFPQ	13	A3SS	down	0.11	0.0137921	1	1	yes	yes	no	no	-	-	-
SFPQ	13	A3SS	down	0.12	0.00875647	2	1	yes	yes	no	no	-	-	-
SLFN13	2	A3SS	up	0.11	1.99806e-13	1	2	yes	yes	no	no	-	-	-
SLFN13	2	A3SS	down	0.11	1.99806e-13	1	2	yes	yes	no	no	-	-	-
SLFN13	2	A3SS	up	0.13	0	2	2	yes	yes	no	no	-	-	-
SLFN13	2	A3SS	down	0.13	0	2	2	yes	yes	no	no	-	-	-
SMARCA4	35	A3SS	up	0.13	0	1	2	yes	yes	no	no	-	-	-
SMARCA4	35	A3SS	down	0.13	0	1	2	yes	yes	yes	no	-	-	-
SMARCA4	35	A3SS	up	0.14	0	2	2	yes	yes	no	no	-	-	-
SMARCA4	35	A3SS	down	0.14	0	2	2	yes	yes	yes	no	-	-	-
SMARCA4	35	A3SS	down	0.11	0.000973365	1	1	yes	yes	yes	no	-	-	-
SMARCA4	35	A3SS	down	0.14	6.27899e-07	2	1	yes	yes	yes	no	-	-	-
STAT2	15	A5SS	up	0.14	0.0439841	1	2	yes	yes	no	no	-	-	-
STAT2	15	A5SS	up	0.14	0.0362416	2	2	yes	yes	no	no	-	-	-
STAT2	15	A5SS	down	0.14	0.0497118	2	2	yes	no	-	no	-	-	-
STAT2	16-17	multi	dowon	0.19	0.00304828	2	2	no	-	-	no	-	-	-
STK38	3	A3SS	up	0.14	4.81398e-09	1	2	yes	yes	no	no	-	-	-
STK38	3	A3SS	down	0.14	4.81398e-09	1	2	yes	yes	no	no	-	-	-
STK38	3	A3SS	up	0.15	0.000128233	2	2	yes	yes	no	no	-	-	-
STK38	3	A3SS	down	0.15	0.000128233	2	2	yes	yes	no	no	-	-	-
TCEAL1	3	A5SS	down	0.1	3.72826e-10	1	2	yes	yes	no	no	-	-	-
TCEAL1	3	A5SS	up	0.11	3.42333e-07	2	2	yes	no	-	no	-	-	-
TCEAL1	3	A5SS	down	0.11	8.13574e-08	2	2	yes	yes	no	no	-	-	-
UBE2O	13	A3SS	up	0.14	3.17507e-08	1	2	yes	yes	yes	no	-	-	-
UBE2O	13	A3SS	down	0.14	3.17507e-08	1	2	yes	yes	no	no	-	-	-
UBE2O	13	A3SS	up	0.18	7.99876e-14	2	2	yes	yes	yes	no	-	-	-
UBE2O	13	A3SS	down	0.18	7.99876e-14	2	2	yes	yes	no	no	-	-	-
UBE2O	13	A3SS	up	0.13	1.22155e-05	1	1	yes	yes	yes	no	-	-	-
UBE2O	13	A3SS	up	0.19	4.90123e-11	2	1	yes	yes	yes	no	-	-	-
UBXN7	10	A3SS	up	0.15	0	1	2	yes	yes	no	no	-	-	-
UBXN7	10	A3SS	down	0.16	0	1	2	yes	yes	no	no	-	-	-
UBXN7	10	A3SS	up	0.21	0	2	2	yes	yes	no	no	-	-	-
UBXN7	10	A3SS	down	0.22	0	2	2	yes	yes	no	no	-	-	-
WARS2	7	A3SS	up	0.18	0	1	2	yes	yes	no	no	-	-	-
WARS2	7	A3SS	down	0.19	0	1	2	yes	yes	no	no	-	-	-
WARS2	7	A3SS	up	0.28	0	2	2	yes	yes	no	no	-	-	-
WARS2	7	A3SS	down	0.29	0	2	2	yes	yes	no	no	-	-	-
WDR13	1	A5SS	up	0.46	0	1	2	yes	yes	no	no	-	-	-
WDR13	1	A5SS	down	0.46	0	1	2	yes	yes	no	no	-	-	-
WDR13	1	A5SS	up	0.45	0	2	2	yes	yes	no	no	-	-	-
WDR13	1	A5SS	down	0.45	0	2	2	yes	yes	no	no	-	-	-
WDR90	9	A3SS	up	0.17	0.0426548	1	2	yes	yes	no	no	-	-	-
WDR90	9	A3SS	down	0.17	0.0426548	1	2	yes	yes	no	no	-	-	-
WDR90	9	A3SS	up	0.25	0.00122831	2	2	yes	yes	no	no	-	-	-
WDR90	9	A3SS	down	0.25	0.00122831	2	2	yes	yes	no	no	-	-	-
WDR90	17	IR	up	0.14	0.000444503	2	1	no	-	-	no	-	-	-
ZC3H14	17	A3SS	up	0.1	1.10907e-05	1	2	yes	yes	yes	no	-	-	-
ZC3H14	17	A3SS	down	0.11	1.18185e-06	1	2	yes	no	-	no	-	-	-
ZC3H14	17	A3SS	up	0.1	0.0015398	2	1	yes	yes	yes	no	-	-	-
ZC3H14	11-14	multi	up	0.11	0.000653347	2	2	no	-	-	no	-	-	-
ZFP14	4	A3SS	up	0.34	0.0287031	1	2	yes	yes	no	no	-	-	-
ZFP14	4	A3SS	down	0.34	0.0287031	1	2	yes	yes	no	no	-	-	-
ZFP14	4	A3SS	up	0.52	5.72281e-05	2	2	yes	yes	no	no	-	-	-
ZFP14	4	A3SS	down	0.52	5.72281e-05	2	2	yes	yes	no	no	-	-	-
ZFYVE16	9	A3SS	up	0.16	0	1	2	yes	yes	no	no	-	-	-
ZFYVE16	9	A3SS	down	0.16	0	1	2	yes	yes	no	no	-	-	-
ZFYVE16	9	A3SS	up	0.24	0	2	2	yes	yes	no	no	-	-	-
ZFYVE16	9	A3SS	down	0.24	0	2	2	yes	yes	no	no	-	-	-
