# Supplementary material for: ZRANB2 and SYF2-mediated splicing programs converging on ECT2 are involved in breast cancer cell resistance to doxorubicin
Source: Nucleic Acids Res. 2020 Jan 16;48(5):2676–93. doi: 10.1093/nar/gkz1213 (PMC7049692; doi:10.1093/nar/gkz1213)
Supplement: gkz1213_Supplemental_Files [file gkz1213_supplemental_files.zip › Supplementay Tables S1-S3_FINAL FILE.xlsx]

## Sheet: S1
Suppl. Table S1: Sequences of PCR primers, siRNAs and morpholinos.
PCR primers					siRNAs used in the screens (Dharmacon pools of 4 siRNAs)			siRNAs used in other experiments				Morpholino oligonucleotides
Name	Sense	5'-3' sequence	Application		Gene	5'-3' sequence		Gene	5'-3' sequence			Name	5'-3' sequence
ECT2+ex5 isoform	F	TTGTCCTGGAAAATCGGAT	qPCR		CTRL siRNA	UGGUUUACAUGUCGACUAA		ZRANB2	#1	ACCAAGAAUUUCCGAGUCA		SSO-CTRL	CCTCTTACCTCAGTTACAATTTATA
ECT2+ex5 isoform	R	AAGCCCACTTTAATGTCCATAT	qPCR		CTRL siRNA	UGGUUUACAUGUUGUGUGA			#2	AGAAAAGAGCCGAGGCCUA		SSO-ECT2-Ex5	TGCAATGAGTTACTTTGACCTACCA
ECT2-ex5 isoform	F	CAAGAGTGATATTGGTTCAAGA	qPCR		CTRL siRNA	UGGUUUACAUGUUUUCUGA			Pool #1	Dharmacon, cherry-pick library		VMO-CTRL	CCTCTTACCTCAGTTACAATTTATA
ECT2-ex5 isoform	R	GCCCACTTTAATGTCCTTTA	qPCR		CTRL siRNA	UGGUUUACAUGUUUUCCUA			Pool #2	Qiagen, FlexiTube Gene Solution		VMO-ECT2-Ex5	TGCAATGAGTTACTTTGACCTACCA
ECT2 (total)	F	TGTACACACTAAGATAAAGGATGAT	qPCR		IGF2BP2	AAGGAGGGCUUGACCAUAA		SYF2	#1	AAAUAUAGCCGGAGACGUC
ECT2 (total)	R	CACCAATGCTTTTGCTCTC	qPCR		IGF2BP2	GUGCUGAGAUAGAGAUUAU			#2	CGAACAGAGACUGCGCAAA
RBFOX2 (total)	F	TCCTGACGCAATGGTTCAGC	qPCR		IGF2BP2	GCUAAGCGGGCAUCAGUUU			Pool #1	Dharmacon, cherry-pick library
RBFOX2 (total)	R	GTGTCAGGTTATGCTCACCG	qPCR		IGF2BP2	GAGCAUAUACAACCCGGAA			Pool #2	Qiagen, FlexiTube Gene Solution
ZRANB2	F	TCTTCATCACGCTCATCCTC	qPCR		IGF2BP3	CCAAGUGGUUGUCAAAAUA		ECT2-Ex5	#1	AGAAAGUUGUCCUGGAAAA
ZRANB2	R	AGATCTCGAACGTTCTCTGG	qPCR		IGF2BP3	UCGAGGCGCUUUCAGGUAA			#2	CUGGAAAAUCGGAUGAAAA
SYF2	F	CAGAAGATGCAGAAAGATGGG	qPCR		IGF2BP3	GGAUUUCAGUUAGAGAAUU			#3	UGGAAGUCCCUGUUAUAAA
SYF2	R	TTGATCTGCTTGGTCAACCG	qPCR		IGF2BP3	GAUAUUGCUUCUAUGAAUC		ECT2total	#1	CCUUGUAGUUGAAGAGAAU
ESRP1	F	AGGTAGCCCAGTTTCTCTCC	qPCR		SNRPN	GACCUUAGCAUACUGUUGA			#2	UCACAUGGGUGGAGUUAUU
ESRP1	R	CTGGGTAGGTGACAAAGAGG	qPCR		SNRPN	CGAAGCAACCAGAGCGUGA			#3	GCACAAGGUUAUUGGCACU
ESRP2	F	GAAAGCCAGGAGGTAAGAGC	qPCR		SNRPN	UGAGAUGUAUCCUGCAAGA		ECT2 ex5		AGAAAGUUGUCCUGGAAAA
ESRP2	R	TGAGAGCTTTGACAAGCCAG	qPCR		SNRPN	GCAGCACAUUGACUAUAGA		ECT2 ex5		CUGGAAAAUCGGAUGAAAA
CDH1	F	GCAGCAGTACATTCTACACG	qPCR		IGF2BP1	CGAAACACCUGACUCCAAA		ECT2 ex5		UGGAAGUCCCUGUUAUAAA
CDH1	R	AGTCCTCGGACACTTCCAC	qPCR		IGF2BP1	UGAAGGCCAUCGAAACUUU		ECT2 total		CCUUGUAGUUGAAGAGAAU
CDH2	F	GTGAAGTTCCTGAGAACAGG	qPCR		IGF2BP1	GAAAGUAGAAUUACAAGGA		ECT2 total		UCACAUGGGUGGAGUUAUU
CDH2	R	ACCGTCCAGTAGGATCTCC	qPCR		IGF2BP1	GCUUAGAGAUUGAACAUUC		ECT2 total		GCACAAGGUUAUUGGCACU
VIM	F	CGATGTGGATGTTTCCAAGCC	qPCR		RBM7	GGGUGAAGUUGUAUGAUAA		MAST2		CCACAGAGCUGACAGGACU
VIM	R	TACCATTCTTCTGCCTCCTGC	qPCR		RBM7	GGGCAACCUUGAAACGAAA		MAST2		CCGUAGCCAUAGCCACAGA
ECT2 (isoforms)	F	TAGCTTGGCAGACTCTTCC	PCR on isoforms		RBM7	GACCAUCAUUACAGAGGAA		MPRIP		GAGCAGGUCUCGUGGGAUA
ECT2 (isoforms)	R	AATTCCGGAGAATCCAAACC	PCR on isoforms		RBM7	CACCAUCAUCACAGCGUAA		MPRIP		AGAAGAAAGUACAGAGGAU
RBFOX2 (isoforms)	F	TCCCTAGGCAATGATGCAGC	PCR on isoforms		CPEB1	GAUCAGGUCUGCUUCAAAU		MPRIP		GUACAGAGGAUGUCAGAAU
RBFOX2 (isoforms)	R	CTCCTCTGAAAGCGGCTGC	PCR on isoforms		CPEB1	GCCAAUAUCUUUCGAAGGA		KIF21A		UCUAGAUAGCGUACCAUUA
CHEK1	F	GGAAGACTGGGACTTGGTG	PCR on isoforms		CPEB1	UACAGAAGCUGGAUUAGUU		KIF21A		GAUAGCGUACCAUUAGAAA
CHEK1	R	GAAGAATCTCTGAGCATCTGG	PCR on isoforms		CPEB1	AAGAUUCUCUGUGUCAUAU		KIF21A		ACAAGAUCUAGAUAGCGUA
MPRIP	F	AGCAACCCTGACTTCTTG	PCR on isoforms		ELL2	CUGCAAAUACAAUUCGAAA		PCM1		GUGCAGGUACUACAGUUAA
MPRIP	R	GATTCAAAGAGCTTCAACCG	PCR on isoforms		ELL2	GCUCAAUUGCCUGGGAUUU		PCM1		UGCAGGUACUACAGUUAAU
NFYA	F	GGACAGGAATCTCACTTGG	PCR on isoforms		ELL2	GGCCAAACGCUCAGGUUAA		RPL22L1		GGUACCUUCCCUAGUGAAU
NFYA	R	CTGCACCATTAATGGCTGC	PCR on isoforms		ELL2	GACUGUAGCUAGAAGAUUU		RPL22L1		CUUCCCUAGUGAAUAUCUA
CLSTN1	F	CCTTCTCTGTGACTGAGG	PCR on isoforms		KHDRBS3	AAACCCACCUUGCGUACAA		RPL22L1		CUUCCCUAGUUUUGCAUUU
CLSTN1	R	CGATCACCTTCTTATCCGC	PCR on isoforms		KHDRBS3	GCAAUUCUCUGAAGCGUUU
CD44	F	AAGGAGCAGCACTTCAGG	PCR on isoforms		KHDRBS3	UUACUAUGAUUACGGACAU
CD44	R	CTCCACCTTCTTGACTCC	PCR on isoforms		KHDRBS3	CCGGCCAGUUGGAGUUGUA
MYO18A	F	CCTAAAGTTGGCATTCAAGC	PCR on isoforms		DHX35	GCAGACAAAUUCCGGGAUU
MYO18A	R	CGAGTCCACATCAGAGTC	PCR on isoforms		DHX35	GGUCGUAGUCGCUCGGGAA
MYOF	F	CAACATATCTACACCTCTC	PCR on isoforms		DHX35	CAAUUCGAGUGCACCGUAA
MYOF	R	GGTAACAAGGTCCAAACG	PCR on isoforms		DHX35	GCACAUACACCCUGCGUCA
FLNB	F	CATCTTCTACACAGCTGCC	PCR on isoforms		ZRANB2	UGAUGAGUUUGGACGUAAA
FLNB	R	CGTTCATGTCACTCACTGG	PCR on isoforms		ZRANB2	ACCAAGAAUUUCCGAGUCA
ENAH	F	GCAAGTCACCTGTTATCTCC	PCR on isoforms		ZRANB2	AGAAAAGAGCCGAGGCCUA
ENAH	R	GCACTGGGCTGTGATAAGG	PCR on isoforms		ZRANB2	UGAUACGGUUGCUUGAUAA
PDGFA	F	CCAGGTGAGGTTAGAGGA	PCR on isoforms		CWC22	CGGAAAAGGUCUCGGAAAU
PDGFA	R	CATGTACATCCATGTCCC	PCR on isoforms		CWC22	CAACAGAGGACAUACGAAA
CTNND1	F	GAGAGAGGAGACCACAATAG	PCR on isoforms		CWC22	AAGCAUACACACCGAAUUA
CTNND1	R	GGAACGGAGATAGTGGTGC	PCR on isoforms		CWC22	GAAACAAACAAGUUGCGAA
KIF21A	F	CCAAAACCAGCTCTTATTCC	PCR on isoforms		QKI	UGAUGGAGCUUGCGAUUCU
KIF21A	F	AGTACTGGAAGGTCGACTC	PCR on isoforms		QKI	GAUUGUGACCGCAGACCGA
KIF21A	R	CTGGGCTGTTTAAAGGAGC	PCR on isoforms		QKI	GGGAGCAUCUAAAUGAAGA
PCM1	F	GACTGAGGCTGAAAGTAACTC	PCR on isoforms		QKI	GCCCGAAGCUGGUUUAAUC
PCM1	F	TGCTGGTGCAGGTACTACAG	PCR on isoforms		RBM11	CAGCUCCACUUCCUAAUAG
PCM1	R	TAATTTGCCGGTCCAGCTGC	PCR on isoforms		RBM11	GCAUGUGUAUAAUCCAGUG
WWC1	F	TTCGAGGGAGCACCATCATC	PCR on isoforms		RBM11	CAACAACAGAGGCAACGAA
WWC1	R	TTGACCGAGGAAGGCTGTG	PCR on isoforms		RBM11	GGACCCAGCUCAUAUAAAU
WWC1	R	TTGACCGAGGAAGGCCGCTT	PCR on isoforms		SYF2	AAAUAUAGCCGGAGACGUC
RPL22L1	F	AAGCCCAAGAGGTCAACCTG	PCR on isoforms		SYF2	CGAACAGAGACUGCGCAAA
RPL22L1	R	AGTTCGTAGGTCTCCTTGTC	PCR on isoforms		SYF2	ACUCUUAUUUUGACGCAUA
SFRS6	F	CTGAACGGCAAGGAGCTC	PCR on isoforms		SYF2	GCAGAUAUCGACUACAUUA
SFRS6	R	CTGTACGAACAGGTGGTCC	PCR on isoforms		ELAVL2	UCACAAUAUGGACGCAUUA
LRRFIP2	F	TCATCCAGACGAGGAAGTG	PCR on isoforms		ELAVL2	CAAUAUGGCUUAUGGAGUA
LRRFIP2	R	CCATCTGTTCCTCCTGCTC	PCR on isoforms		ELAVL2	GGUGUAGGGUUUAUUCGAU
EPB41L5	F	AATCTTCCACAGAGTCCTGG	PCR on isoforms		ELAVL2	GAAAUAGAGUCCUGUAAGC
EPB41L5	R	TCCACTGGTTTCCACCACG	PCR on isoforms		RBFOX2	GGUUCGUAACUUUCGAGAA
EPB41L5	R	GCCTGGTGGCTACATTAACG	PCR on isoforms		RBFOX2	CUGUAUAUGGUCCGGAGUU
STX2	F	CACAGACTATGTAGAACACG	PCR on isoforms		RBFOX2	CAACAACUCCUGACGCAAU
STX2	R	GGATGCTGATTTGGTTGCAG	PCR on isoforms		RBFOX2	UGGUGCAGUCCGAGCGGUA
KRAS	F	AGTGCCTTGACGATACAGC	PCR on isoforms		MAGOH	AAACCAAUCUAGACUGAAU
KRAS	R	CAGTGACTCTGACACAGAG	PCR on isoforms		MAGOH	GGACGGGAAGUUAAGAUAU
KRAS	R	GACCATGACTAATAGCAGTG	PCR on isoforms		MAGOH	GAGAAUAAUUGACGACAGU
ESYT2	F	CCAACGATGGTCTTTCCTC	PCR on isoforms		MAGOH	CCAAAGAGGAUGAUGCAUU
ESYT2	R	CTGACATCTGGACAACAGG	PCR on isoforms		CELF2	GAGUAAAGGUUGUUGUUUC
NDUFB9	F	GCCAAGAGAGAACAGTGG	PCR on isoforms		CELF2	GAACGGAGCUUUGGAUCAC
NDUFB9	R	GCAAGCATGAAAGATGAGG	PCR on isoforms		CELF2	GGGCAAACCUCUUUAUUUA
NDUFB9	R	GATTCAGTGCAAGTTGATGG	PCR on isoforms		CELF2	GAAAUGUUAUCUCUGCUAA
RAC1	F	CTTATGGGATACAGCTGGAC	PCR on isoforms		DEK	GAGCUAAUUUCUUGAGAUA
RAC1	R	GATGCAGGACTCACAAGG	PCR on isoforms		DEK	GAUCAGGUGUAAAUAGUGA
PICALM	F	CCCATCTGTACATCCTATG	PCR on isoforms		DEK	CGAACCAAAUGUCCUGAAA
PICALM	R	GCTGTGCAACTGGAGAAG	PCR on isoforms		DEK	AGAGAGCCAUUUACAAUUG
MET	F	CAATCAGCGGGACTCCGTG	PCR on isoforms		RBM47	AAGAGAACGGGCAGCGCAA
MET	F	AAGCCAGATTCTGCCGAACC	PCR on isoforms		RBM47	GAUGAAGAAGCGCGAGGAA
MET	R	ACGCGCTGCAAAGCTGTGG	PCR on isoforms		RBM47	UGAUGGAGCGCACGGGCUA
DBF4B	F	TGCCTCTAAGCAGAGGGAAGG	PCR on isoforms		RBM47	AGAUCGACGUGGACGAGGA
DBF4B	R	CTCTGGCTTCTTTGGCTGTTG	PCR on isoforms		ESRP2	CCACAUGGGCGUCCGCUAU
FGFR1OP	F	AAGGTACTGTGGGTGGACC	PCR on isoforms		ESRP2	ACAAGGGCAUGCUGGGUAA
FGFR1OP	R	TGATTGGCCTCATCATTGGC	PCR on isoforms		ESRP2	GACUUAAUCCUCCUAGUUU
PBX3	F	AAGAAGCCAAAGAGGAGCTG	PCR on isoforms		ESRP2	AGGAAUGGGUGUGUUUGUA
PBX3	R	GCCAATGTTCTTCTTGTACC	PCR on isoforms		RBPMS	CCGCUUCGAUCCUGAAAUU
SYNE2	F	TCACGAAGAGGACGAGGAG	PCR on isoforms		RBPMS	CUAUGAGGGUUCUCUUAUA
SYNE2	R	CTTGTAGTGATGCTCGGGAC	PCR on isoforms		RBPMS	GCUAAGGCAAACACGAAGA
PICALM	F	CCCATCTGTACATCCTATG	PCR on isoforms		RBPMS	CCGCAAACACUACGACUAG
PICALM	R	GCTGTGCAACTGGAGAAG	PCR on isoforms		BCAS1	UAUCAGGGCAGUCCGAUGA
FAM126A	F	ATCACACCAACTTCCTCTCG	PCR on isoforms		BCAS1	GAAGUAGAAUCAGCCUUAC
FAM126A	R	TCGTCAACTTCAGATATCTCC	PCR on isoforms		BCAS1	GAUAAGUGCUGUUGCGGAU
EZH2	F	GATACAGCCTGTGCACATCC	PCR on isoforms		BCAS1	CCAAUAAAGCUCCAGCGAA
EZH2	R	ATGGGTACTGAAGCAACTGC	PCR on isoforms		TTF2	GCAGAAAGAUGUUGUCAUA
CASP8	F	TGTCTGAGCTGGTCTGAAGG	PCR on isoforms		TTF2	GAAGAGUAACAGUCAAGUA
CASP8	R	ACGTGCCCAGAAAGTGGAC	PCR on isoforms		TTF2	GCAACAAACUAAGAGUCUA
PLK3	F	CTGTGCTCTTCAACGATGG	PCR on isoforms		TTF2	GGAGGAGAACGGUUAAGUA
PLK3	R	AGCCTGATCCGTCTTGACC	PCR on isoforms		JUP	AGACAUACACCUACGACUC
DNAJC4	F	CCACCAAACACACAGCAGC	PCR on isoforms		JUP	UGAGUGUGGAUGACGUCAA
DNAJC4	F	TGCCCACCAAACACACAGCT	PCR on isoforms		JUP	CCACCAACCUGCAGCGACU
DNAJC4	R	AGGCTGTGATGATCCGATCC	PCR on isoforms		JUP	UGUACUCGUCGGUGGAGAA
SYNGAP1	F	CTCAGACACCATCCACATTG	PCR on isoforms		RBM23	AGGCAAGGUUCGCGAUGUA
SYNGAP1	R	ATCTCCTCCTCGTACTCCTT	PCR on isoforms		RBM23	GAUCGGUAUAGACGGAGAA
SYNGAP1	R	TCTCCTCCTCGTACTCCCTA	PCR on isoforms		RBM23	GGUAGUGAGUCGCGAAGUC
BRPF1	F	ACCACACTGAAGATGCCGAG	PCR on isoforms		RBM23	GAUCGGAACUCACGUCGUU
BRPF1	F	ATGCAGCCGAGGAAGAGC	PCR on isoforms		TRIM24	GAGCAUAGAUACCAAUUUA
BRPF1	R	CTGGCATTCACTTCGTCCAG	PCR on isoforms		TRIM24	GAAGAACGCCAGUUGCUUA
SEC13	F	TGCCACGTCCGAGACCTGGA	PCR on isoforms		TRIM24	GAUCAUAGAUACACUAAUC
SEC13	R	CCCCATTTCATCTTTTCCAGC	PCR on isoforms		TRIM24	UAACUGUGCCUGAUUAUUA
SMC5	F	GGTGCAGAGCAGACTCTTC	PCR on isoforms		LEO1	UGAUUUAGGAAACGACUUA
SMC5	R	GTGAAGCAGGAAGCTCTTGAT	PCR on isoforms		LEO1	GGAUUUAUUUGGAGGUGCA
SMURF1	F	CTCCTGCAGTTTGTGACTGG	PCR on isoforms		LEO1	GCCGGUAGCUUCUGAUAAU
SMURF1	R	CGTCTATCAGGTGGATGGTG	PCR on isoforms		LEO1	GCAGAUAGGUGUUCAAAGA
WARS2	F	GTTCAGGATCTAGCACAAGG	PCR on isoforms		RBM24	GGGAAUACAGAGCGAGCAA
WARS2	R	GGGATTTTACCTTCTTCATGG	PCR on isoforms		RBM24	GCAGAAAGGCCAACGUGAA
ORC3L	F	GTTTCAGAGCCTCGATGCAG	PCR on isoforms		RBM24	AUGAAAGGCCACUACGAAA
ORC3L	F	CAGTTTCAGAGCCTCGATGA	PCR on isoforms		RBM24	GUCUAGAUGUAGCGUAUUA
ORC3L	R	TGTGTCTCAGGAGGCAGAAG	PCR on isoforms		SRPK2	GCCCAGAGGUGAAACUAAA
MAST2	F	TTCTCTCCAAATGCACCTGC	PCR on isoforms		SRPK2	GAGGCAGGCUGAGUUAUUG
MAST2	R	GGAGTGTTAGTTCCATATCC	PCR on isoforms		SRPK2	GCAAAUUCUACCAAUAUUG
MRPL55	F	ACGCAGTGAGTACCTTGATC	PCR on isoforms		SRPK2	GCAGCUGACUUGUUGGUGA
MRPL55	R	CCGCCATTCCTCCTTACAG	PCR on isoforms		PCBP3	GGGAUGGGCACGCUGUAAU
ECT2 I2-E3	F	CCTCTAATACTTACTTTTGCCC	RNA IP		PCBP3	GGAAGGGUCCUCAGAGCGU
ECT2 I2-E3	R	AGCTAGTCCTCCCAGTAGTG	RNA IP		PCBP3	UUGGAAGCAUCAUCGGGAA
ECT2 I3-E4	F	AGAGCGATAAGGACCTACTG	RNA IP		PCBP3	CCAUGAUCGCAUACAAGUU
ECT2 I3-E4	R	GTTTTCCAGCTTCTTGAACC	RNA IP		POLR2J	CUAAUAAAGUAUAGCGGGA
ECT2 I4-E5	F	CATACTTAAGTCTCTTTTCCAC	RNA IP		POLR2J	GCUUUCGGGUGGCCAUAAA
ECT2 I4-E5	R	CATCCGATTTTCCAGGACAAC	RNA IP		POLR2J	UGUCCACAGUAGAGUUUAA
ECT2 I5_1	F	ATTGCATGTGGCATGCTGC	RNA IP		POLR2J	GCGGUGACUUCGCAAGCAA
ECT2 I5_1	R	CAGATTGCACACAATACACC	RNA IP		ZFP36	GCAAGUAGCCAAAGCCGUU
ECT2 I5_2	F	TTTAGTTTGCTAGGGCTGCC	RNA IP		ZFP36	CCCAAAUACAAGACGGAAC
ECT2 I5_2	R	CAGAAGAAAGGCCATGTGAG	RNA IP		ZFP36	GGACAGUAAUCAAGUAAUC
ECT2 I5_3R	F	ATTTGCCATGCTGCAACTGC	RNA IP		ZFP36	GCAUAUUUAAGGGAGGCAA
ECT2 I5_3R	R	GAAAGATATCCACTACTGACC	RNA IP		ZFP36L2	ACGUGCAAGUACGGCGAAA
ECT2 I5_3C	F	GCACATCACACTAGCCTTGC	RNA IP		ZFP36L2	GGGCAGUUGUGAUACGAAU
ECT2 I5_3C	R	TGCAGCATGGCAAATGTAGG	RNA IP		ZFP36L2	AGAUCAACUCCACGCGCUA
ECT2 I5_4	F	TCATTTTCTTGGTCAGTAGTGG	RNA IP		ZFP36L2	CCUUCUACGAUGUCGACUU
ECT2 I5_4	R	ATCATCAAGTATGCATAAGTTCCA	RNA IP		BCAS2	GCAGAUACCGACCUACUAA
ECT2 I5_5	F	TGGTTGTTCATTAAGTGTAATGCTG	RNA IP		BCAS2	GCAUCAAGCAGUUAGAAUU
ECT2 I5_5	R	TCCATCTGTCTCTCTAAATAAGGCT	RNA IP		BCAS2	UGGAUGCGCUGCCGUAUUU
ECT2 I5-E6	F	GAAAAGGACATTAAAGTGGGC	RNA IP		BCAS2	GAGAUUGAACGGACUAUUG
ECT2 I5-E6	R	CAATCAGCCTTGTAGAGGTC	RNA IP		SRRT	GAGGAGUGGUUUCGGUCUA
ECT2 E13-E14	F	GAGCATTCCCTTTCCATAGG	RNA IP		SRRT	GUCCUGAGUUUGUGCGCAA
ECT2 E13-E14	R	TTTGCAACTTGCCACCTTGC	RNA IP		SRRT	GGAGAAUGAUCUUCGCAUC
Mast2 E13-I13	F	TCTTCTCTGACTGTGGGTATGA	RNA IP		SRRT	UGAAGAAUAUCACCGACUA
Mast2 E13-I13	R	CATATGAGCTCTGAGCCTTGG	RNA IP		SNRPA1	CAACAGAAUAUGCCGUAUA
					SNRPA1	AAAUCUAGGUGCUACGUUA
					SNRPA1	GUAUAAAAUUCCCGUCAUU
					SNRPA1	GUGAGGCAGAUGUAUAAUA
					HNRNPAB	GGGAGUACUUUGGCGAGUU
					HNRNPAB	UCCCAACACUGGACGGUCA
					HNRNPAB	CUGAGAGGCCAUAGCGCCA
					HNRNPAB	CCUGGGUGAGUGUGGGAUA
					ESRP1	CCCGGUAUAUUGAGGUUUA
					ESRP1	CAAUGAUUUCAGAGCCUUA
					ESRP1	GGACAGCAUUGCCCUAUUA
					ESRP1	AGUCAGGGCACGAGGUUUA
					HNRNPUL1	GCCCAGCUAUAACCAGUAU
					HNRNPUL1	GAGAGUGACUAUUGAACUU
					HNRNPUL1	GGGAGGAAGCAGUGACUUU
					HNRNPUL1	GAACACACAGGGUGGCACA
					PRPF4	GGUCAAAGCUUGCCUUAGA
					PRPF4	GACUAUGGAUUGCUAAUUA
					PRPF4	GGGCAUAACACAAAUGUAG
					PRPF4	UCAUGGCGCUUAUGGGAUU

## Sheet: S2
Suppl. Table S2: Characteristics of the 526 breast tumors.
	Number of patients (%)	Number with metastases (%)	p-value (a)
Total	526 (100)	209 (39.7)
Age
£50	125 (23.8)	52 (41.6)	0.51 (NS)
>50	401 (76.2)	157 (39.2)
SBR histological grade (b,c)
I	60 (11.7)	12 (20.0)	0.0018
II	241 (47.2)	100 (41.5)
III	210 (41.1)	93 (44.3)
Lymph node status (d)
0	160 (30.7)	48 (30.0)	<0.0001
2019-03-01	248 (47.6)	87 (35.1)
>3	113 (21.7)	72 (63.7)
Macroscopic tumor size (e)
£25mm	248 (48.1)	76 (30.6)	<0.0001
>25mm	268 (51.9)	132 (49.3)
ERα status
Negative	181 (34.4)	76 (42.0)	0.096 (NS)
Positive	345 (65.6)	133 (38.6)
PR status
Negative	254 (48.3)	109 (42.9)	0.028
Positive	272 (51.7)	100 (36.8)
ERBB2 status
Negative	395 (75.1)	152 (38.5)	0.19 (NS)
Positive	131 (24.9)	57 (43.5)
Molecular subtypes
HR- ERBB2-	101 (19.2)	38 (37.6)	0.072 (NS)
HR- ERBB2+	73 (13.9)	36 (49.3)
HR+ ERBB2-	294 (55.9)	114 (38.8)
HR+ ERBB2+	58 (11.0)	21 (36.2)
PIK3CA mutation status (f)
wild type	354 (68.1)	145 (41.0)	0.21 (NS)
mutated	166 (31.9)	61 (36.7)
a Log-rank test. NS: not significant
b Scarff Bloom Richardson classification
c Information available for 511 patients
d Information available for 521 patients
e Information available for 516 patients
f Information available for 520 patients

## Sheet: S3
Suppl. Table S3: Characteristics of the 120 HR+ERBB2- breast tumors treated with chemotherapy
	Number of patients (%)	Number with metastases (%)	P-value (a)
Total	120 (100)	48 (40.0)
Age
£50	40 (33.3)	14 (35)	0.49 (NS)
>50	80 (66.7)	34 (42.5)
SBR histological grade (b)
I	19 (15.8)	4 (21.1)	0.088 (NS)
II	69 (57.5)	32 (46.4)
III	32 (26.7)	12 (37.5)
Lymph node status
0	0 (0)	0 (0)	0.0002
2019-03-01	76 (63.3)	21 (27.6)
>3	44 (36.7)	27 (61.4)
Macroscopic tumor size
£25mm	54 (45.0)	20 (37.0)	0.37 (NS)
>25mm	66 (55.0)	28 (42.4)
ERa status
Negative	2 (1.7)	1 (50)	0.85 (NS)
Positive	118 (98.3)	47 (39.8)
PR status
Negative	17 (14.2)	6 (35.3)	0.82 (NS)
Positive	103 (85.8)	42 (40.8)
PIK3CA mutation status (c)
wild type	68 (35.3)	24 (32.0)	0.68 (NS)
mutated	45 (44.4)	20 (38.5)
a Log-rank test. NS : not significant
b Scarff Bloom Richardson classification.
c Information available for 113 patients.
