# Supplementary material for: ZRANB2 and SYF2-mediated splicing programs converging on ECT2 are involved in breast cancer cell resistance to doxorubicin
Source: Nucleic Acids Res. 2020 Jan 16;48(5):2676–93. doi: 10.1093/nar/gkz1213 (PMC7049692; doi:10.1093/nar/gkz1213)
Supplement: gkz1213_Supplemental_Files [file gkz1213_supplemental_files.zip › Supplementay Tables S7-S8_FINAL FILE.xlsx]

## Sheet: S7
Suppl. Table S7: Multivariate COX analysis of MFS for ECT2 Ex5+ / Ex5- ratio in a series of 120 HR+ERBB2- breast tumors treated with chemotherapy.
Characteristics		HR a	95% CI b	p-value c
SBR histological grade	I	1		0,59 (NS)
	II	1.13	0,73-1,75
	III	1.27	0,53-3,05
Lymph node status	1-3	1		0.00049
	>3	2.82	1,58-5,06
ECT2 Ex5+ / Ex5- ratio	≤0.60	1		0.0093
	>0.60	3.93	1,40-11,0
a Hazard ratio.
b 95% Confidential Interval.
c Multivariate COX analysis.
Among the three parameters identified in univariate analysis (P<0.1), including SBR histopathological grade, lymph node status (Suppl. Table S3) and ECT2 Ex5+/ECT2 Ex5- status (Fig. 8C, left panel), the prognostic significance of lymph node status and ECT2 Ex5+/ECT2 Ex5- status (but not SBR histopathological grade) persisted in Cox multivariate regression analysis of MFS.

## Sheet: S8
Suppl. Table S8: Lists of genes globally regulated by ZRANB2 and SYF2 depletion in MCF7-DoxoR cells.
siZRANB2			siSYF2
DOWN (FC>2)	UP (FC>2)		DOWN (FC>2)	UP (FC>2)
BMP7	ABR		EPGN	ABR
C12orf59	ASPRV1		FAM25A	AC020658.1
CALB1	C10orf10		IFIT1	ANKRD33B
CDS1	C15orf48		IFIT2	ATOH8
GSDMC	C1QL1		IGFBP3	AVPR2
KLF2	C1orf97		LCE2A	CDH22
LPCAT1	CA2		SPINK6	CDKN1A
NR4A2	CDH22			CPA4
RNF43	CDKN1A			DACT1
SDR16C5	CNIH2			DACT3
SERPINB5	CRIP1			DNAH3
TFF1	FGF18			FREM2
	FLT1			HEG1
	GYPE			LONRF1
	JAKMIP1			NXPH3
	KIAA1024			OLFML2A
	PADI2			PDHX
	PNRC2			ROBO1
	PODNL1			SAMD14
	PPIC			SIRT2
	RAG1			SV2A
	REC8			VNN2
	RFPL4A			ZNF763
	SHBG
	SIRT2
	SPATA9
	TIGD3
	TMEM150C
	TMEM221
	TMEM37
	TSPAN2
	VPS37D
FC, fold change
Red: opposite regulation by siRNA and in DoxoR versus MCF-7
